# Supplementary material for: Simultaneous manifestation of metallic conductivity and single-molecule magnetism in a layered molecule-based compound
Source: Chem Sci. 2020 Sep 1;11(41):11154–61. doi: 10.1039/d0sc04040a (PMC8162363; doi:10.1039/d0sc04040a)
Supplement: SC-011-D0SC04040A-s002 [file SC-011-D0SC04040A-s002.cif]

# Electronic Supplementary Material (ESI) for Chemical Science.
# This journal is © The Royal Society of Chemistry 2020

####################################################################### 
# 
# This file contains crystal structure data downloaded from the 
# Cambridge Structural Database (CSD) hosted by the Cambridge 
# Crystallographic Data Centre (CCDC).
# 
# Full information about CCDC data access policies and citation 
# guidelines are available at http://www.ccdc.cam.ac.uk/access/V1 
# 
# Audit and citation data items may have been added by the CCDC. 
# Please retain this information to preserve the provenance of 
# this file and to allow appropriate attribution of the data. 
# 
#######################################################################

data_190420_BO4_Copdms2
_database_code_depnum_ccdc_archive 'CCDC 1970380'
loop_
_audit_author_name
_audit_author_address
'Yongbing Shen'
;Department of Chemistry
Japan
;
_audit_update_record             
;
2019-12-06 deposited with the CCDC.	2020-08-26 downloaded from the CCDC.
;
_audit_creation_date             2019-04-20
_audit_creation_method           
;
Olex2 1.2
(compiled 2018.05.29 svn.r3508 for OlexSys, GUI svn.r5506)
;
_chemical_formula_moiety         'C16 H20 Co N4 O8 S4, 4(C10 H8 O4 S4), 3(H2 O)'
_chemical_formula_sum            'C56 H58 Co N4 O27 S20'
_chemical_formula_weight         1919.19
loop_
_atom_type_symbol
_atom_type_scat_dispersion_real
_atom_type_scat_dispersion_imag
_atom_type_scat_Cromer_Mann_a1
_atom_type_scat_Cromer_Mann_a2
_atom_type_scat_Cromer_Mann_a3
_atom_type_scat_Cromer_Mann_a4
_atom_type_scat_Cromer_Mann_b1
_atom_type_scat_Cromer_Mann_b2
_atom_type_scat_Cromer_Mann_b3
_atom_type_scat_Cromer_Mann_b4
_atom_type_scat_Cromer_Mann_c
_atom_type_scat_source
_atom_type_scat_dispersion_source
C 0.00347 0.00161 2.31000 1.02000 1.58860 0.86500 20.84390 10.20750 0.56870
51.65120 0.215599998832
'International Tables Volume C Table 6.1.1.4 (pp. 500-502)'
'Henke, Gullikson and Davis, At. Data and Nucl. Data Tables, 1993, 54, 2'
Co 0.35655 0.96581 12.28410 7.34090 4.00340 2.34880 4.27910 0.27840 13.53590
71.16920 1.01180005074
'International Tables Volume C Table 6.1.1.4 (pp. 500-502)'
'Henke, Gullikson and Davis, At. Data and Nucl. Data Tables, 1993, 54, 2'
H 0.00000 0.00000 0.49300 0.32291 0.14019 0.04081 10.51090 26.12570 3.14236
57.79970 0.0030380000826
'International Tables Volume C Table 6.1.1.4 (pp. 500-502)'
'Henke, Gullikson and Davis, At. Data and Nucl. Data Tables, 1993, 54, 2'
O 0.01158 0.00611 3.04850 2.28680 1.54630 0.86700 13.27710 5.70110 0.32390
32.90890 0.250800013542
'International Tables Volume C Table 6.1.1.4 (pp. 500-502)'
'Henke, Gullikson and Davis, At. Data and Nucl. Data Tables, 1993, 54, 2'
N 0.00653 0.00323 12.21260 3.13220 2.01250 1.16630 0.00570 9.89330 28.99750
0.58260 -11.5290002823
'International Tables Volume C Table 6.1.1.4 (pp. 500-502)'
'Henke, Gullikson and Davis, At. Data and Nucl. Data Tables, 1993, 54, 2'
S 0.12424 0.12444 6.90530 5.20340 1.43790 1.58630 1.46790 22.21510 0.25360
56.17200 0.866900026798
'International Tables Volume C Table 6.1.1.4 (pp. 500-502)'
'Henke, Gullikson and Davis, At. Data and Nucl. Data Tables, 1993, 54, 2'

_space_group_crystal_system      triclinic
_space_group_IT_number           2
_space_group_name_H-M_alt        'P -1'
_space_group_name_Hall           '-P 1'

loop_
_space_group_symop_id
_space_group_symop_operation_xyz
1 x,y,z
2 -x,-y,-z

_symmetry_Int_Tables_number      2
_cell_length_a                   12.498(12)
_cell_length_b                   13.717(14)
_cell_length_c                   22.91(2)
_cell_angle_alpha                102.965(12)
_cell_angle_beta                 101.501(14)
_cell_angle_gamma                99.116(18)
_cell_volume                     3664(6)
_cell_formula_units_Z            2
_cell_measurement_temperature    120(2)
_cell_measurement_reflns_used    9067
_cell_measurement_theta_min      3.0104
_cell_measurement_theta_max      27.3929

_exptl_crystal_description       Plate
_exptl_crystal_colour            Black
_exptl_crystal_size_max          0.8000
_exptl_crystal_size_mid          0.3000
_exptl_crystal_size_min          0.0200
_exptl_crystal_density_meas      'not measured'
_exptl_crystal_density_method    'not measured'
_exptl_crystal_density_diffrn    1.7395
_exptl_crystal_F_000             1976.5621
_exptl_absorpt_coefficient_mu    0.889
_exptl_absorpt_correction_type   Multi-scan
_exptl_absorpt_correction_T_max  1.0000
_exptl_absorpt_correction_T_min  0.7669
_exptl_special_details           
;
 ?
;

_diffrn_reflns_av_R_equivalents  0.0480
_diffrn_reflns_av_unetI/netI     0.0784
_diffrn_reflns_limit_h_max       16
_diffrn_reflns_limit_h_min       -15
_diffrn_reflns_limit_k_max       17
_diffrn_reflns_limit_k_min       -16
_diffrn_reflns_limit_l_max       29
_diffrn_reflns_limit_l_min       -29
_diffrn_reflns_number            24593
_diffrn_reflns_theta_full        27.3514
_diffrn_reflns_theta_max         27.35
_diffrn_reflns_theta_min         3.98
_diffrn_ambient_temperature      120.35
_diffrn_measured_fraction_theta_full 88.7000
_diffrn_measured_fraction_theta_max 27.3929
_diffrn_measurement_device_type  Molybdenum
_diffrn_measurement_method       dtprofit.ref
_diffrn_detector_area_resol_mean 28.5714
_diffrn_radiation_type           'Mo K\a'
_diffrn_radiation_wavelength     0.71075
_reflns_Friedel_coverage         0.0
_reflns_limit_h_max              14
_reflns_limit_h_min              -16
_reflns_limit_k_max              17
_reflns_limit_k_min              -17
_reflns_limit_l_max              29
_reflns_limit_l_min              0
_reflns_number_gt                8726
_reflns_number_total             14567
_reflns_threshold_expression     I>=2u(I)
_computing_molecular_graphics    'Olex2 (Dolomanov et al., 2009)'
_computing_publication_material  'Olex2 (Dolomanov et al., 2009)'
_computing_structure_refinement  'olex2.refine (Bourhis et al., 2015)'
_refine_diff_density_max         2.7842
_refine_diff_density_min         -1.0129
_refine_diff_density_rms         0.2362
_refine_ls_d_res_high            0.7735
_refine_ls_d_res_low             5.1165
_refine_ls_goodness_of_fit_ref   1.0266
_refine_ls_hydrogen_treatment    constr
_refine_ls_matrix_type           full
_refine_ls_number_constraints    89
_refine_ls_number_parameters     986
_refine_ls_number_reflns         14567
_refine_ls_number_restraints     0
_refine_ls_R_factor_all          0.1190
_refine_ls_R_factor_gt           0.0711
_refine_ls_restrained_S_all      1.0266
_refine_ls_shift/su_max          0.003
_refine_ls_shift/su_mean         0.000
_refine_ls_structure_factor_coef Fsqd
_refine_ls_weighting_details     
'w=1/[\s^2^(Fo^2^)+(0.1099P)^2^+3.3443P] where P=(Fo^2^+2Fc^2^)/3'
_refine_ls_weighting_scheme      calc
_refine_ls_wR_factor_gt          0.1751
_refine_ls_wR_factor_ref         0.2209
_olex2_refinement_description    
;
1. Fixed Uiso
 At 1.2 times of:
  All C(H) groups, All C(H,H) groups
 At 1.5 times of:
  All C(H,H,H) groups, All O(H,H) groups
2.a Free rotating group:
 O27(H27a,H27b), O26(H26a,H26b), O25(H25a,H25b)
2.b Secondary CH2 refined with riding coordinates:
 C12(H12a,H12b), C30(H30a,H30b), C32(H32a,H32b), C9(H9a,H9b), C19(H19a,H19b),
 C40(H40a,H40b), C21(H21a,H21b), C1(H1a,H1b), C29(H29a,H29b), C31(H31a,H31b),
 C22(H22a,H22b), C11(H11a,H11b), C39(H39a,H39b), C10(H10a,H10b), C20(H20a,H20b),
  C2(H2a,H2b)
2.c Aromatic/amide H refined with riding coordinates:
 C42(H42), C43(H43), C44(H44), C02Q(H02Q), C52(H52), C53(H53), C54(H54),
 C55(H55)
2.d Idealised Me refined as rotating group:
 C48(H48a,H48b,H48c), C49(H49a,H49b,H49c), C47(H47a,H47b,H47c), C50(H50a,H50b,
 H50c)
;
loop_
_atom_site_label
_atom_site_type_symbol
_atom_site_fract_x
_atom_site_fract_y
_atom_site_fract_z
_atom_site_U_iso_or_equiv
_atom_site_adp_type
_atom_site_occupancy
_atom_site_refinement_flags_posn
Co1 Co 0.24216(6) 0.28243(6) 0.53688(3) 0.01424(19) Uani 1.000000 .
S11 S 0.26486(10) 0.58382(10) 0.94678(5) 0.0108(3) Uani 1.000000 .
S7 S 0.02250(10) 0.42646(10) 1.08879(6) 0.0118(3) Uani 1.000000 .
S9 S 0.39376(10) 0.68103(10) 1.09100(5) 0.0107(3) Uani 1.000000 .
S6 S -0.11506(10) 0.33368(10) 0.94555(5) 0.0104(3) Uani 1.000000 .
S15 S 0.99216(10) 0.91984(10) 1.05923(6) 0.0111(3) Uani 1.000000 .
S16 S 0.77844(11) 0.93188(10) 1.09724(6) 0.0116(3) Uani 1.000000 .
S14 S 0.85298(11) 0.82444(10) 0.91676(6) 0.0116(3) Uani 1.000000 .
S5 S 0.09928(11) 0.32126(10) 0.90811(6) 0.0125(3) Uani 1.000000 .
S13 S 0.64174(10) 0.84080(10) 0.95686(5) 0.0107(3) Uani 1.000000 .
S3 S -0.13919(10) 0.16551(10) 0.05269(5) 0.0109(3) Uani 1.000000 .
S8 S 0.23594(10) 0.41480(10) 1.04983(6) 0.0115(3) Uani 1.000000 .
S1 S -0.26831(11) 0.07043(10) -0.09115(6) 0.0116(3) Uani 1.000000 .
S2 S -0.48661(10) 0.08089(10) -0.05721(5) 0.0106(3) Uani 1.000000 .
S10 S 0.61145(10) 0.66954(10) 1.05781(5) 0.0104(3) Uani 1.000000 .
S4 S -0.35848(10) 0.17522(10) 0.08485(5) 0.0110(3) Uani 1.000000 .
S12 S 0.48345(10) 0.57138(10) 0.91510(6) 0.0102(3) Uani 1.000000 .
S17 S 0.42114(11) 0.48024(11) 0.61686(6) 0.0171(3) Uani 1.000000 .
S18 S 0.04635(12) 0.25001(11) 0.42009(6) 0.0180(3) Uani 1.000000 .
S19 S 0.05445(12) 0.21405(12) 0.60459(6) 0.0184(3) Uani 1.000000 .
S20 S 0.41769(11) 0.16269(11) 0.48881(6) 0.0176(3) Uani 1.000000 .
O6 O -0.2258(3) 0.2611(3) 0.82685(16) 0.0128(8) Uani 1.000000 .
O12 O 0.3741(3) 0.4857(3) 0.79718(15) 0.0112(7) Uani 1.000000 .
O11 O 0.1604(3) 0.5020(3) 0.82770(15) 0.0123(8) Uani 1.000000 .
O13 O 0.5260(3) 0.7665(3) 0.84013(16) 0.0147(8) Uani 1.000000 .
O2 O -0.3788(3) -0.0017(3) -0.20941(16) 0.0155(8) Uani 1.000000 .
O5 O -0.0148(3) 0.2489(3) 0.79014(16) 0.0159(8) Uani 1.000000 .
O10 O 0.7166(3) 0.7448(3) 1.17642(16) 0.0145(8) Uani 1.000000 .
O1 O -0.5925(3) 0.0073(3) -0.17605(16) 0.0135(8) Uani 1.000000 .
O14 O 0.7328(3) 0.7486(3) 0.80009(15) 0.0168(8) Uani 1.000000 .
O16 O 1.1043(3) 0.9964(3) 1.17761(16) 0.0171(8) Uani 1.000000 .
O4 O -0.2505(3) 0.2545(3) 0.20356(16) 0.0154(8) Uani 1.000000 .
O8 O 0.3481(3) 0.4857(3) 1.16835(17) 0.0181(9) Uani 1.000000 .
O15 O 0.8942(3) 1.0068(3) 1.21460(16) 0.0174(8) Uani 1.000000 .
O3 O -0.0352(3) 0.2451(3) 0.17179(16) 0.0159(8) Uani 1.000000 .
O9 O 0.5039(3) 0.7590(3) 1.21002(15) 0.0143(8) Uani 1.000000 .
O7 O 0.1393(3) 0.4965(3) 1.20670(16) 0.0171(8) Uani 1.000000 .
O21 O 0.4362(3) 0.4016(3) 0.65033(18) 0.0225(9) Uani 1.000000 .
O20 O 0.0341(4) 0.3106(3) 0.5931(2) 0.0284(10) Uani 1.000000 .
O23 O 0.0408(3) 0.1501(3) 0.43272(18) 0.0225(9) Uani 1.000000 .
O19 O 0.0541(3) 0.2053(3) 0.66746(18) 0.0230(9) Uani 1.000000 .
O24 O 0.0368(3) 0.2486(3) 0.35461(18) 0.0262(10) Uani 1.000000 .
O17 O 0.5242(3) 0.1437(3) 0.51858(18) 0.0253(10) Uani 1.000000 .
O18 O 0.4260(3) 0.2527(3) 0.46389(19) 0.0265(10) Uani 1.000000 .
O27 O 0.1323(4) 0.5249(4) 0.63733(19) 0.0317(11) Uani 1.000000 .
O22 O 0.4156(4) 0.5796(3) 0.65488(18) 0.0277(10) Uani 1.000000 .
N3 N 0.1693(4) 0.1996(4) 0.5866(2) 0.0161(10) Uani 1.000000 .
N4 N 0.3335(4) 0.1731(4) 0.5323(2) 0.0202(11) Uani 1.000000 .
C14 C 0.6311(4) 0.7928(4) 0.8782(2) 0.0116(10) Uani 1.000000 .
N2 N 0.3136(4) 0.4322(4) 0.5608(2) 0.0179(10) Uani 1.000000 .
C37 C 0.2441(4) 0.4579(4) 1.1298(2) 0.0116(10) Uani 1.000000 .
N1 N 0.1591(4) 0.3230(4) 0.4646(2) 0.0182(10) Uani 1.000000 .
C35 C 0.0305(4) 0.3550(4) 0.9680(2) 0.0071(10) Uani 1.000000 .
O26 O 0.5907(4) 0.2602(4) 0.6515(2) 0.0422(13) Uani 1.000000 .
C28 C 0.2628(4) 0.5323(4) 0.8693(2) 0.0099(10) Uani 1.000000 .
C4 C -0.4897(4) 0.0365(4) -0.1352(2) 0.0122(11) Uani 1.000000 .
C34 C -0.1223(4) 0.2883(4) 0.8666(2) 0.0117(11) Uani 1.000000 .
C17 C 1.0004(4) 0.9663(4) 1.1383(2) 0.0108(10) Uani 1.000000 .
C7 C -0.1379(4) 0.2135(4) 0.1308(2) 0.0109(10) Uani 1.000000 .
C24 C 0.6152(4) 0.7166(4) 1.1364(2) 0.0101(10) Uani 1.000000 .
C27 C 0.3612(4) 0.5250(4) 0.8549(2) 0.0104(10) Uani 1.000000 .
C23 C 0.5155(4) 0.7231(4) 1.1512(2) 0.0126(11) Uani 1.000000 .
C5 C -0.3412(4) 0.1025(4) -0.0340(2) 0.0105(10) Uani 1.000000 .
C16 C 0.8473(4) 0.8994(4) 1.0381(2) 0.0112(10) Uani 1.000000 .
C38 C 0.1468(4) 0.4639(4) 1.1469(2) 0.0128(11) Uani 1.000000 .
C25 C 0.4655(4) 0.6467(4) 1.0336(2) 0.0095(10) Uani 1.000000 .
C36 C 0.0896(4) 0.3933(4) 1.0287(2) 0.0096(10) Uani 1.000000 .
C12 C 0.5273(5) 0.6994(4) 0.7801(2) 0.0170(12) Uani 1.000000 .
C30 C 0.1682(4) 0.4369(4) 0.7684(2) 0.0116(11) Uani 1.000000 .
C32 C -0.2201(4) 0.2023(4) 0.7658(2) 0.0162(12) Uani 1.000000 .
C33 C -0.0250(4) 0.2816(4) 0.8496(2) 0.0124(11) Uani 1.000000 .
C3 C -0.3906(4) 0.0321(4) -0.1508(2) 0.0114(10) Uani 1.000000 .
C13 C 0.7273(4) 0.7852(4) 0.8594(2) 0.0128(11) Uani 1.000000 .
C8 C -0.2376(5) 0.2195(4) 0.1451(2) 0.0131(11) Uani 1.000000 .
C18 C 0.9043(4) 0.9725(4) 1.1557(2) 0.0133(11) Uani 1.000000 .
C26 C 0.4093(4) 0.6052(4) 0.9721(2) 0.0096(10) Uani 1.000000 .
C9 C -0.0465(4) 0.3089(4) 0.2296(2) 0.0147(11) Uani 1.000000 .
O25 O 0.2693(4) 0.2401(5) 0.3483(2) 0.0562(16) Uani 1.000000 .
C19 C 1.0992(5) 1.0607(5) 1.2371(2) 0.0188(12) Uani 1.000000 .
C6 C -0.2851(4) 0.1424(4) 0.0276(2) 0.0082(10) Uani 1.000000 .
C15 C 0.7869(4) 0.8590(4) 0.9772(2) 0.0082(10) Uani 1.000000 .
C40 C 0.3432(5) 0.5472(4) 1.2288(2) 0.0212(13) Uani 1.000000 .
C21 C 0.7093(4) 0.8090(4) 1.2365(2) 0.0137(11) Uani 1.000000 .
C46 C 0.3048(4) 0.0983(4) 0.5632(2) 0.0172(12) Uani 1.000000 .
C1 C -0.4825(4) -0.0084(4) -0.2542(2) 0.0169(12) Uani 1.000000 .
C29 C 0.2734(4) 0.4826(4) 0.7506(2) 0.0152(11) Uani 1.000000 .
C31 C -0.1188(4) 0.2503(4) 0.7471(2) 0.0170(12) Uani 1.000000 .
C56 C 0.1904(4) 0.4280(4) 0.4649(3) 0.0165(11) Uani 1.000000 .
C22 C 0.6055(4) 0.7630(4) 1.2553(2) 0.0161(12) Uani 1.000000 .
C41 C 0.2139(4) 0.1105(4) 0.5916(2) 0.0147(11) Uani 1.000000 .
C51 C 0.2739(4) 0.4872(4) 0.5175(3) 0.0167(11) Uani 1.000000 .
C11 C 0.6255(5) 0.7431(4) 0.7578(2) 0.0187(12) Uani 1.000000 .
C39 C 0.2450(5) 0.5015(4) 1.2501(2) 0.0190(12) Uani 1.000000 .
C10 C -0.1482(4) 0.2614(5) 0.2491(2) 0.0158(12) Uani 1.000000 .
C20 C 1.0002(4) 1.0125(4) 1.2582(2) 0.0162(12) Uani 1.000000 .
C2 C -0.5837(5) -0.0560(4) -0.2346(2) 0.0171(12) Uani 1.000000 .
C42 C 0.1773(5) 0.0393(4) 0.6228(2) 0.0183(12) Uani 1.000000 .
C02Q C 0.3547(5) 0.0158(4) 0.5661(3) 0.0221(13) Uani 1.000000 .
C43 C 0.2250(5) -0.0440(4) 0.6247(3) 0.0244(14) Uani 1.000000 .
C55 C 0.1483(5) 0.4752(5) 0.4196(3) 0.0204(12) Uani 1.000000 .
C48 C -0.0558(5) 0.1146(5) 0.5534(3) 0.0254(14) Uani 1.000000 .
C49 C -0.0656(5) 0.3031(5) 0.4420(3) 0.0258(14) Uani 1.000000 .
C44 C 0.3153(5) -0.0566(5) 0.5971(3) 0.0213(13) Uani 1.000000 .
C53 C 0.2693(5) 0.6374(5) 0.4771(3) 0.0232(13) Uani 1.000000 .
C52 C 0.3136(5) 0.5923(4) 0.5234(3) 0.0194(12) Uani 1.000000 .
C47 C 0.3551(5) 0.0529(5) 0.4254(3) 0.0257(14) Uani 1.000000 .
C54 C 0.1856(5) 0.5777(5) 0.4252(3) 0.0258(14) Uani 1.000000 .
C50 C 0.5388(5) 0.5007(6) 0.5854(3) 0.0322(16) Uani 1.000000 .
H42 H 0.1187(5) 0.0488(4) 0.6429(2) 0.0219(14) Uiso 1.000000 R
H43 H 0.1973(5) -0.0931(4) 0.6444(3) 0.0293(16) Uiso 1.000000 R
H44 H 0.3497(5) -0.1131(5) 0.5993(3) 0.0256(15) Uiso 1.000000 R
H02Q H 0.4152(5) 0.0073(4) 0.5475(3) 0.0265(15) Uiso 1.000000 R
H52 H 0.3702(5) 0.6324(4) 0.5586(3) 0.0233(15) Uiso 1.000000 R
H53 H 0.2959(5) 0.7079(5) 0.4809(3) 0.0278(16) Uiso 1.000000 R
H54 H 0.1547(5) 0.6079(5) 0.3941(3) 0.0309(17) Uiso 1.000000 R
H55 H 0.0926(5) 0.4354(5) 0.3839(3) 0.0245(15) Uiso 1.000000 R
H12a H 0.5327(5) 0.6302(4) 0.7846(2) 0.0204(14) Uiso 1.000000 R
H12b H 0.4569(5) 0.6934(4) 0.7494(2) 0.0204(14) Uiso 1.000000 R
H30a H 0.1714(4) 0.3669(4) 0.7724(2) 0.0140(13) Uiso 1.000000 R
H30b H 0.1011(4) 0.4322(4) 0.7357(2) 0.0140(13) Uiso 1.000000 R
H32a H -0.2162(4) 0.1312(4) 0.7668(2) 0.0194(14) Uiso 1.000000 R
H32b H -0.2887(4) 0.1998(4) 0.7347(2) 0.0194(14) Uiso 1.000000 R
H9a H 0.0218(4) 0.3175(4) 0.2625(2) 0.0176(13) Uiso 1.000000 R
H9b H -0.0538(4) 0.3775(4) 0.2245(2) 0.0176(13) Uiso 1.000000 R
H19a H 1.1693(5) 1.0683(5) 1.2684(2) 0.0225(15) Uiso 1.000000 R
H19b H 1.0913(5) 1.1297(5) 1.2330(2) 0.0225(15) Uiso 1.000000 R
H40a H 0.4131(5) 0.5522(4) 1.2597(2) 0.0255(16) Uiso 1.000000 R
H40b H 0.3377(5) 0.6173(4) 1.2261(2) 0.0255(16) Uiso 1.000000 R
H21a H 0.7771(4) 0.8135(4) 1.2687(2) 0.0164(13) Uiso 1.000000 R
H21b H 0.7056(4) 0.8791(4) 1.2330(2) 0.0164(13) Uiso 1.000000 R
H1a H -0.4889(4) 0.0610(4) -0.2582(2) 0.0202(14) Uiso 1.000000 R
H1b H -0.4808(4) -0.0505(4) -0.2952(2) 0.0202(14) Uiso 1.000000 R
H29a H 0.2704(4) 0.5528(4) 0.7470(2) 0.0182(14) Uiso 1.000000 R
H29b H 0.2763(4) 0.4406(4) 0.7099(2) 0.0182(14) Uiso 1.000000 R
H31a H -0.1219(4) 0.3219(4) 0.7468(2) 0.0204(14) Uiso 1.000000 R
H31b H -0.1196(4) 0.2121(4) 0.7048(2) 0.0204(14) Uiso 1.000000 R
H22a H 0.6037(4) 0.8050(4) 1.2962(2) 0.0193(14) Uiso 1.000000 R
H22b H 0.6094(4) 0.6930(4) 1.2589(2) 0.0193(14) Uiso 1.000000 R
H11a H 0.6200(5) 0.8126(4) 0.7537(2) 0.0225(15) Uiso 1.000000 R
H11b H 0.6227(5) 0.6997(4) 0.7164(2) 0.0225(15) Uiso 1.000000 R
H39a H 0.2461(5) 0.5436(4) 1.2915(2) 0.0227(15) Uiso 1.000000 R
H39b H 0.2508(5) 0.4317(4) 1.2535(2) 0.0227(15) Uiso 1.000000 R
H10a H -0.1506(4) 0.3037(5) 0.2897(2) 0.0189(14) Uiso 1.000000 R
H10b H -0.1419(4) 0.1921(5) 0.2533(2) 0.0189(14) Uiso 1.000000 R
H20a H 1.0007(4) 1.0537(4) 1.2997(2) 0.0194(14) Uiso 1.000000 R
H20b H 1.0071(4) 0.9427(4) 1.2612(2) 0.0194(14) Uiso 1.000000 R
H2a H -0.5770(5) -0.1251(4) -0.2302(2) 0.0206(14) Uiso 1.000000 R
H2b H -0.6524(5) -0.0634(4) -0.2669(2) 0.0206(14) Uiso 1.000000 R
H48a H -0.1274(5) 0.1257(17) 0.5618(12) 0.038(2) Uiso 1.000000 GR
H48b H -0.057(2) 0.115(2) 0.5106(3) 0.038(2) Uiso 1.000000 GR
H48c H -0.0441(18) 0.0484(6) 0.5596(13) 0.038(2) Uiso 1.000000 GR
H49a H -0.1369(5) 0.2562(15) 0.4194(14) 0.039(2) Uiso 1.000000 GR
H49b H -0.0576(19) 0.313(3) 0.4865(4) 0.039(2) Uiso 1.000000 GR
H49c H -0.064(2) 0.3691(15) 0.4320(17) 0.039(2) Uiso 1.000000 GR
H47a H 0.4067(14) 0.0418(18) 0.3987(10) 0.039(2) Uiso 1.000000 GR
H47b H 0.338(3) -0.0073(7) 0.4411(3) 0.039(2) Uiso 1.000000 GR
H47c H 0.2856(17) 0.0638(13) 0.4017(11) 0.039(2) Uiso 1.000000 GR
H50a H 0.6066(7) 0.528(3) 0.6190(3) 0.048(2) Uiso 1.000000 GR
H50b H 0.545(2) 0.4356(8) 0.5593(17) 0.048(2) Uiso 1.000000 GR
H50c H 0.5299(18) 0.550(3) 0.5605(17) 0.048(2) Uiso 1.000000 GR
H27a H 0.197(2) 0.532(5) 0.628(3) 0.0475(17) Uiso 1.000000 G
H27b H 0.082(3) 0.484(5) 0.6058(18) 0.0475(17) Uiso 1.000000 G
H26a H 0.561(6) 0.215(4) 0.6161(18) 0.0633(19) Uiso 1.000000 G
H26b H 0.555(5) 0.310(4) 0.655(3) 0.0633(19) Uiso 1.000000 G
H25a H 0.287(6) 0.264(7) 0.3883(5) 0.084(2) Uiso 1.000000 G
H25b H 0.199(2) 0.211(7) 0.339(3) 0.084(2) Uiso 1.000000 G

loop_
_atom_site_aniso_label
_atom_site_aniso_U_11
_atom_site_aniso_U_22
_atom_site_aniso_U_33
_atom_site_aniso_U_12
_atom_site_aniso_U_13
_atom_site_aniso_U_23
Co1 0.0139(4) 0.0150(4) 0.0126(3) 0.0017(3) 0.0015(3) 0.0036(3)
S11 0.0088(6) 0.0134(7) 0.0098(6) 0.0022(5) 0.0019(5) 0.0031(5)
S7 0.0084(7) 0.0143(7) 0.0117(6) 0.0014(5) 0.0027(5) 0.0022(5)
S9 0.0093(7) 0.0120(7) 0.0090(6) 0.0004(5) 0.0019(5) 0.0008(5)
S6 0.0068(6) 0.0137(7) 0.0098(6) 0.0008(5) 0.0018(5) 0.0020(5)
S15 0.0092(6) 0.0134(7) 0.0099(6) 0.0015(5) 0.0023(5) 0.0023(5)
S16 0.0106(6) 0.0126(7) 0.0104(6) 0.0008(5) 0.0026(5) 0.0017(5)
S14 0.0113(7) 0.0123(7) 0.0098(6) 0.0011(5) 0.0037(5) 0.0006(5)
S5 0.0106(7) 0.0143(7) 0.0124(6) 0.0015(5) 0.0036(5) 0.0033(5)
S13 0.0082(6) 0.0145(7) 0.0086(6) 0.0013(5) 0.0022(5) 0.0019(5)
S3 0.0083(6) 0.0144(7) 0.0085(6) 0.0005(5) 0.0012(5) 0.0020(5)
S8 0.0085(7) 0.0136(7) 0.0122(6) 0.0016(5) 0.0019(5) 0.0038(5)
S1 0.0096(6) 0.0139(7) 0.0105(6) 0.0010(5) 0.0032(5) 0.0019(5)
S2 0.0083(6) 0.0137(7) 0.0080(6) 0.0014(5) 0.0013(5) 0.0006(5)
S10 0.0075(6) 0.0132(7) 0.0093(6) 0.0011(5) 0.0007(5) 0.0024(5)
S4 0.0096(7) 0.0132(7) 0.0083(6) 0.0002(5) 0.0018(5) 0.0011(5)
S12 0.0079(6) 0.0121(7) 0.0106(6) 0.0013(5) 0.0025(5) 0.0031(5)
S17 0.0149(7) 0.0212(8) 0.0116(6) 0.0003(6) 0.0020(5) 0.0004(5)
S18 0.0178(7) 0.0187(8) 0.0140(6) 0.0005(6) -0.0008(5) 0.0038(5)
S19 0.0151(7) 0.0251(8) 0.0143(6) 0.0053(6) 0.0034(5) 0.0034(5)
S20 0.0152(7) 0.0196(8) 0.0176(7) 0.0015(6) 0.0076(5) 0.0026(5)
O6 0.0056(18) 0.021(2) 0.0099(17) 0.0037(15) 0.0006(13) 0.0021(15)
O12 0.0061(18) 0.019(2) 0.0100(17) 0.0052(15) 0.0032(13) 0.0033(14)
O11 0.0091(18) 0.018(2) 0.0064(16) 0.0008(15) -0.0016(13) 0.0010(14)
O13 0.0113(19) 0.020(2) 0.0112(18) 0.0053(16) -0.0003(14) 0.0020(15)
O2 0.015(2) 0.019(2) 0.0131(18) 0.0052(16) 0.0065(15) 0.0023(15)
O5 0.014(2) 0.022(2) 0.0117(18) 0.0020(16) 0.0062(15) 0.0029(15)
O10 0.0081(18) 0.019(2) 0.0149(18) 0.0052(16) 0.0023(14) 0.0009(15)
O1 0.0088(19) 0.019(2) 0.0102(17) 0.0031(16) 0.0005(14) -0.0006(15)
O14 0.024(2) 0.019(2) 0.0051(17) -0.0002(17) 0.0043(15) 0.0008(15)
O16 0.012(2) 0.025(2) 0.0111(18) 0.0043(17) 0.0007(14) -0.0001(16)
O4 0.017(2) 0.022(2) 0.0066(17) 0.0050(16) 0.0036(14) -0.0003(15)
O8 0.016(2) 0.020(2) 0.0133(18) 0.0043(17) -0.0043(15) 0.0007(16)
O15 0.018(2) 0.022(2) 0.0101(18) 0.0062(17) 0.0037(15) 0.0005(15)
O3 0.0090(19) 0.022(2) 0.0132(18) 0.0023(16) -0.0005(14) 0.0012(15)
O9 0.0125(19) 0.023(2) 0.0070(17) 0.0057(16) 0.0048(14) -0.0003(15)
O7 0.015(2) 0.023(2) 0.0100(17) 0.0027(17) 0.0040(15) -0.0033(15)
O21 0.020(2) 0.027(2) 0.018(2) -0.0003(18) -0.0008(16) 0.0083(17)
O20 0.033(3) 0.024(2) 0.028(2) 0.013(2) 0.0070(19) 0.0040(19)
O23 0.026(2) 0.017(2) 0.023(2) 0.0047(18) 0.0021(17) 0.0047(17)
O19 0.016(2) 0.040(3) 0.019(2) 0.0124(19) 0.0093(16) 0.0095(18)
O24 0.029(2) 0.030(3) 0.015(2) 0.001(2) -0.0007(17) 0.0075(18)
O17 0.018(2) 0.033(3) 0.025(2) 0.0088(19) 0.0051(17) 0.0044(19)
O18 0.029(2) 0.031(3) 0.023(2) 0.005(2) 0.0106(18) 0.0113(19)
O27 0.030(3) 0.043(3) 0.024(2) 0.025(2) 0.0011(19) 0.004(2)
O22 0.039(3) 0.020(2) 0.017(2) -0.0012(19) 0.0076(18) -0.0051(17)
N3 0.015(2) 0.015(3) 0.018(2) 0.0017(19) 0.0056(18) 0.0046(19)
N4 0.022(3) 0.024(3) 0.017(2) 0.005(2) 0.0042(19) 0.010(2)
C14 0.016(3) 0.007(3) 0.011(2) 0.001(2) 0.003(2) 0.0040(19)
N2 0.013(2) 0.017(3) 0.020(2) -0.000(2) -0.0011(18) 0.0052(19)
C37 0.007(3) 0.011(3) 0.011(2) -0.003(2) -0.0044(19) 0.0003(19)
N1 0.017(3) 0.017(3) 0.017(2) 0.001(2) -0.0024(19) 0.0049(19)
C35 0.006(2) 0.004(2) 0.013(2) 0.0048(19) 0.0041(19) 0.0025(18)
O26 0.048(3) 0.045(3) 0.027(3) 0.020(3) -0.004(2) 0.001(2)
C28 0.010(3) 0.010(3) 0.008(2) 0.000(2) -0.0004(19) 0.0034(19)
C4 0.012(3) 0.013(3) 0.009(2) 0.001(2) 0.0018(19) 0.0010(19)
C34 0.012(3) 0.012(3) 0.010(2) -0.001(2) 0.0034(19) 0.0026(19)
C17 0.008(3) 0.015(3) 0.006(2) 0.001(2) -0.0023(18) 0.0010(19)
C7 0.006(3) 0.014(3) 0.010(2) -0.002(2) -0.0023(18) 0.0061(19)
C24 0.011(3) 0.014(3) 0.003(2) -0.000(2) -0.0040(18) 0.0041(18)
C27 0.016(3) 0.008(3) 0.007(2) 0.002(2) 0.0022(19) 0.0014(18)
C23 0.011(3) 0.016(3) 0.009(2) -0.001(2) 0.0048(19) -0.001(2)
C5 0.010(3) 0.005(2) 0.016(2) -0.003(2) 0.004(2) 0.0026(19)
C16 0.010(3) 0.013(3) 0.011(2) 0.002(2) 0.0048(19) 0.0031(19)
C38 0.016(3) 0.013(3) 0.007(2) 0.000(2) 0.0010(19) -0.0016(19)
C25 0.010(3) 0.010(3) 0.010(2) 0.007(2) 0.0029(19) 0.0012(19)
C36 0.006(2) 0.008(3) 0.013(2) -0.001(2) -0.0002(19) 0.0031(19)
C12 0.026(3) 0.011(3) 0.008(2) 0.000(2) -0.001(2) -0.003(2)
C30 0.011(3) 0.014(3) 0.008(2) 0.001(2) -0.0026(19) 0.0024(19)
C32 0.017(3) 0.020(3) 0.009(2) 0.004(2) 0.000(2) 0.003(2)
C33 0.021(3) 0.007(3) 0.009(2) 0.002(2) 0.007(2) -0.0008(19)
C3 0.016(3) 0.009(3) 0.009(2) 0.003(2) 0.006(2) 0.0007(19)
C13 0.016(3) 0.013(3) 0.007(2) -0.001(2) 0.004(2) -0.0009(19)
C8 0.019(3) 0.010(3) 0.008(2) 0.002(2) 0.003(2) 0.0002(19)
C18 0.018(3) 0.012(3) 0.009(2) 0.002(2) 0.005(2) -0.0005(19)
C26 0.011(3) 0.008(3) 0.012(2) 0.007(2) 0.0055(19) 0.0030(19)
C9 0.011(3) 0.017(3) 0.013(2) 0.002(2) -0.004(2) 0.004(2)
O25 0.043(3) 0.095(5) 0.020(2) -0.001(3) 0.010(2) 0.003(3)
C19 0.019(3) 0.021(3) 0.011(2) 0.001(2) -0.000(2) -0.002(2)
C6 0.006(2) 0.009(3) 0.009(2) 0.0026(19) -0.0005(18) 0.0016(18)
C15 0.008(2) 0.007(2) 0.012(2) 0.0049(19) 0.0044(19) 0.0031(18)
C40 0.024(3) 0.015(3) 0.015(3) 0.004(2) -0.009(2) -0.004(2)
C21 0.014(3) 0.014(3) 0.010(2) -0.001(2) 0.002(2) -0.001(2)
C46 0.010(3) 0.025(3) 0.013(3) -0.005(2) -0.002(2) 0.007(2)
C1 0.019(3) 0.022(3) 0.010(2) 0.008(2) 0.001(2) 0.003(2)
C29 0.021(3) 0.016(3) 0.007(2) 0.006(2) 0.002(2) 0.002(2)
C31 0.015(3) 0.021(3) 0.017(3) 0.003(2) 0.007(2) 0.007(2)
C56 0.014(3) 0.015(3) 0.022(3) 0.003(2) 0.009(2) 0.002(2)
C22 0.019(3) 0.021(3) 0.007(2) 0.009(2) -0.001(2) 0.002(2)
C41 0.016(3) 0.018(3) 0.010(2) 0.004(2) 0.003(2) 0.002(2)
C51 0.012(3) 0.021(3) 0.021(3) 0.005(2) 0.008(2) 0.009(2)
C11 0.029(3) 0.020(3) 0.005(2) 0.003(3) 0.004(2) -0.001(2)
C39 0.031(3) 0.014(3) 0.009(2) 0.007(2) -0.000(2) 0.000(2)
C10 0.011(3) 0.026(3) 0.007(2) 0.005(2) -0.0031(19) 0.003(2)
C20 0.020(3) 0.017(3) 0.009(2) 0.002(2) 0.002(2) -0.000(2)
C2 0.017(3) 0.016(3) 0.013(3) 0.004(2) -0.002(2) -0.003(2)
C42 0.021(3) 0.016(3) 0.017(3) -0.001(2) 0.008(2) 0.003(2)
C02Q 0.013(3) 0.016(3) 0.031(3) 0.002(2) -0.002(2) -0.000(2)
C43 0.040(4) 0.010(3) 0.022(3) -0.005(3) 0.013(3) 0.005(2)
C55 0.015(3) 0.026(3) 0.022(3) 0.007(2) 0.003(2) 0.009(2)
C48 0.012(3) 0.041(4) 0.020(3) -0.006(3) 0.002(2) 0.011(3)
C49 0.019(3) 0.028(4) 0.024(3) -0.002(3) 0.002(2) 0.002(3)
C44 0.020(3) 0.016(3) 0.025(3) 0.004(2) -0.000(2) 0.004(2)
C53 0.027(3) 0.016(3) 0.032(3) 0.004(3) 0.015(3) 0.012(3)
C52 0.015(3) 0.019(3) 0.026(3) 0.006(2) 0.008(2) 0.006(2)
C47 0.027(3) 0.025(3) 0.021(3) 0.000(3) 0.008(2) -0.001(2)
C54 0.030(4) 0.022(3) 0.034(3) 0.012(3) 0.010(3) 0.019(3)
C50 0.020(3) 0.048(5) 0.030(3) 0.005(3) 0.008(3) 0.014(3)

loop_
_geom_bond_atom_site_label_1
_geom_bond_atom_site_label_2
_geom_bond_distance
_geom_bond_site_symmetry_2
_geom_bond_publ_flag
Co1 N3 2.020(5) . ?
Co1 N4 2.021(5) . ?
Co1 N2 2.009(5) . ?
Co1 N1 2.009(5) . ?
S11 C28 1.751(5) . ?
S11 C26 1.737(5) . ?
S7 C38 1.751(5) . ?
S7 C36 1.761(5) . ?
S9 C23 1.754(5) . ?
S9 C25 1.755(5) . ?
S6 C35 1.746(5) . ?
S6 C34 1.753(5) . ?
S15 C17 1.756(5) . ?
S15 C16 1.738(5) . ?
S16 C16 1.758(5) . ?
S16 C18 1.767(5) . ?
S14 C13 1.753(5) . ?
S14 C15 1.763(5) . ?
S5 C35 1.774(5) . ?
S5 C33 1.754(5) . ?
S13 C14 1.743(5) . ?
S13 C15 1.743(5) . ?
S3 C7 1.759(5) . ?
S3 C6 1.753(5) . ?
S8 C37 1.772(5) . ?
S8 C36 1.754(5) . ?
S1 C5 1.755(5) . ?
S1 C3 1.751(5) . ?
S2 C4 1.744(5) . ?
S2 C5 1.745(5) . ?
S10 C24 1.760(5) . ?
S10 C25 1.752(5) . ?
S4 C8 1.749(5) . ?
S4 C6 1.764(5) . ?
S12 C27 1.761(5) . ?
S12 C26 1.768(5) . ?
S17 O21 1.471(4) . ?
S17 O22 1.464(4) . ?
S17 N2 1.595(5) . ?
S17 C50 1.773(6) . ?
S18 O23 1.457(4) . ?
S18 O24 1.476(4) . ?
S18 N1 1.597(5) . ?
S18 C49 1.782(6) . ?
S19 O20 1.457(5) . ?
S19 O19 1.472(4) . ?
S19 N3 1.600(5) . ?
S19 C48 1.782(6) . ?
S20 O17 1.461(4) . ?
S20 O18 1.470(4) . ?
S20 N4 1.588(5) . ?
S20 C47 1.783(6) . ?
O6 C34 1.367(6) . ?
O6 C32 1.471(6) . ?
O12 C27 1.362(6) . ?
O12 C29 1.467(6) . ?
O11 C28 1.373(6) . ?
O11 C30 1.479(6) . ?
O13 C14 1.367(6) . ?
O13 C12 1.478(6) . ?
O2 C3 1.365(6) . ?
O2 C1 1.459(6) . ?
O5 C33 1.374(6) . ?
O5 C31 1.472(6) . ?
O10 C24 1.348(6) . ?
O10 C21 1.486(6) . ?
O1 C4 1.370(6) . ?
O1 C2 1.459(6) . ?
O14 C13 1.359(6) . ?
O14 C11 1.469(7) . ?
O16 C17 1.366(6) . ?
O16 C19 1.468(6) . ?
O4 C8 1.369(6) . ?
O4 C10 1.456(6) . ?
O8 C37 1.359(6) . ?
O8 C40 1.470(6) . ?
O15 C18 1.364(6) . ?
O15 C20 1.471(6) . ?
O3 C7 1.370(6) . ?
O3 C9 1.460(6) . ?
O9 C23 1.371(6) . ?
O9 C22 1.455(6) . ?
O7 C38 1.369(6) . ?
O7 C39 1.468(6) . ?
O27 H27a 0.8700 . ?
O27 H27b 0.8700 . ?
N3 C41 1.439(7) . ?
N4 C46 1.412(7) . ?
C14 C13 1.366(7) . ?
N2 C51 1.435(7) . ?
C37 C38 1.358(7) . ?
N1 C56 1.429(7) . ?
C35 C36 1.377(7) . ?
O26 H26a 0.8700 . ?
O26 H26b 0.8700 . ?
C28 C27 1.348(7) . ?
C4 C3 1.361(7) . ?
C34 C33 1.359(7) . ?
C17 C18 1.348(7) . ?
C7 C8 1.360(7) . ?
C24 C23 1.367(7) . ?
C5 C6 1.386(7) . ?
C16 C15 1.387(7) . ?
C25 C26 1.387(7) . ?
C12 C11 1.511(8) . ?
C12 H12a 0.9900 . ?
C12 H12b 0.9900 . ?
C30 C29 1.536(7) . ?
C30 H30a 0.9900 . ?
C30 H30b 0.9900 . ?
C32 C31 1.516(7) . ?
C32 H32a 0.9900 . ?
C32 H32b 0.9900 . ?
C9 C10 1.527(7) . ?
C9 H9a 0.9900 . ?
C9 H9b 0.9900 . ?
O25 H25a 0.8700 . ?
O25 H25b 0.8700 . ?
C19 C20 1.523(7) . ?
C19 H19a 0.9900 . ?
C19 H19b 0.9900 . ?
C40 C39 1.507(8) . ?
C40 H40a 0.9900 . ?
C40 H40b 0.9900 . ?
C21 C22 1.534(7) . ?
C21 H21a 0.9900 . ?
C21 H21b 0.9900 . ?
C46 C41 1.432(7) . ?
C46 C02Q 1.384(8) . ?
C1 C2 1.526(8) . ?
C1 H1a 0.9900 . ?
C1 H1b 0.9900 . ?
C29 H29a 0.9900 . ?
C29 H29b 0.9900 . ?
C31 H31a 0.9900 . ?
C31 H31b 0.9900 . ?
C56 C51 1.412(8) . ?
C56 C55 1.402(8) . ?
C22 H22a 0.9900 . ?
C22 H22b 0.9900 . ?
C41 C42 1.405(7) . ?
C51 C52 1.414(8) . ?
C11 H11a 0.9900 . ?
C11 H11b 0.9900 . ?
C39 H39a 0.9900 . ?
C39 H39b 0.9900 . ?
C10 H10a 0.9900 . ?
C10 H10b 0.9900 . ?
C20 H20a 0.9900 . ?
C20 H20b 0.9900 . ?
C2 H2a 0.9900 . ?
C2 H2b 0.9900 . ?
C42 C43 1.375(8) . ?
C42 H42 0.9500 . ?
C02Q C44 1.426(8) . ?
C02Q H02Q 0.9500 . ?
C43 C44 1.414(8) . ?
C43 H43 0.9500 . ?
C55 C54 1.377(8) . ?
C55 H55 0.9500 . ?
C48 H48a 0.9800 . ?
C48 H48b 0.9800 . ?
C48 H48c 0.9800 . ?
C49 H49a 0.9800 . ?
C49 H49b 0.9800 . ?
C49 H49c 0.9800 . ?
C44 H44 0.9500 . ?
C53 C52 1.409(8) . ?
C53 C54 1.404(9) . ?
C53 H53 0.9500 . ?
C52 H52 0.9500 . ?
C47 H47a 0.9800 . ?
C47 H47b 0.9800 . ?
C47 H47c 0.9800 . ?
C54 H54 0.9500 . ?
C50 H50a 0.9800 . ?
C50 H50b 0.9800 . ?
C50 H50c 0.9800 . ?

loop_
_geom_angle_atom_site_label_1
_geom_angle_atom_site_label_2
_geom_angle_atom_site_label_3
_geom_angle
_geom_angle_site_symmetry_1
_geom_angle_site_symmetry_3
_geom_angle_publ_flag
N4 Co1 N3 81.37(19) . . ?
N2 Co1 N3 129.02(19) . . ?
N2 Co1 N4 122.02(19) . . ?
N1 Co1 N3 124.62(19) . . ?
N1 Co1 N4 125.92(19) . . ?
N1 Co1 N2 80.42(19) . . ?
C26 S11 C28 94.3(2) . . ?
C36 S7 C38 94.1(2) . . ?
C25 S9 C23 94.1(2) . . ?
C34 S6 C35 94.5(2) . . ?
C16 S15 C17 93.9(2) . . ?
C18 S16 C16 93.2(2) . . ?
C15 S14 C13 93.7(2) . . ?
C33 S5 C35 93.9(2) . . ?
C15 S13 C14 94.1(2) . . ?
C6 S3 C7 94.0(2) . . ?
C36 S8 C37 93.8(2) . . ?
C3 S1 C5 92.9(2) . . ?
C5 S2 C4 93.4(2) . . ?
C25 S10 C24 94.3(2) . . ?
C6 S4 C8 94.0(2) . . ?
C26 S12 C27 93.5(2) . . ?
O22 S17 O21 115.1(2) . . ?
N2 S17 O21 106.8(2) . . ?
N2 S17 O22 112.8(3) . . ?
C50 S17 O21 106.8(3) . . ?
C50 S17 O22 107.0(3) . . ?
C50 S17 N2 107.8(3) . . ?
O24 S18 O23 114.7(3) . . ?
N1 S18 O23 106.9(2) . . ?
N1 S18 O24 112.7(2) . . ?
C49 S18 O23 109.3(3) . . ?
C49 S18 O24 106.5(3) . . ?
C49 S18 N1 106.5(3) . . ?
O19 S19 O20 114.9(3) . . ?
N3 S19 O20 106.5(2) . . ?
N3 S19 O19 112.7(2) . . ?
C48 S19 O20 107.4(3) . . ?
C48 S19 O19 106.5(3) . . ?
C48 S19 N3 108.7(3) . . ?
O18 S20 O17 115.2(2) . . ?
N4 S20 O17 113.3(2) . . ?
N4 S20 O18 107.3(3) . . ?
C47 S20 O17 106.0(3) . . ?
C47 S20 O18 107.4(3) . . ?
C47 S20 N4 107.2(3) . . ?
C32 O6 C34 110.2(4) . . ?
C29 O12 C27 110.0(4) . . ?
C30 O11 C28 110.7(4) . . ?
C12 O13 C14 109.4(4) . . ?
C1 O2 C3 110.2(4) . . ?
C31 O5 C33 108.9(4) . . ?
C21 O10 C24 110.0(4) . . ?
C2 O1 C4 109.5(4) . . ?
C11 O14 C13 109.8(4) . . ?
C19 O16 C17 110.0(4) . . ?
C10 O4 C8 110.3(4) . . ?
C40 O8 C37 109.3(4) . . ?
C20 O15 C18 109.2(4) . . ?
C9 O3 C7 108.9(4) . . ?
C22 O9 C23 110.5(4) . . ?
C39 O7 C38 110.8(4) . . ?
H27b O27 H27a 109.5 . . ?
S19 N3 Co1 123.3(3) . . ?
C41 N3 Co1 113.8(3) . . ?
C41 N3 S19 121.2(4) . . ?
S20 N4 Co1 122.1(3) . . ?
C46 N4 Co1 114.9(4) . . ?
C46 N4 S20 122.3(4) . . ?
O13 C14 S13 116.7(4) . . ?
C13 C14 S13 118.1(4) . . ?
C13 C14 O13 125.2(4) . . ?
S17 N2 Co1 121.6(3) . . ?
C51 N2 Co1 114.9(3) . . ?
C51 N2 S17 122.5(4) . . ?
O8 C37 S8 116.6(4) . . ?
C38 C37 S8 117.3(4) . . ?
C38 C37 O8 126.0(5) . . ?
S18 N1 Co1 120.6(3) . . ?
C56 N1 Co1 115.9(3) . . ?
C56 N1 S18 121.8(4) . . ?
S5 C35 S6 116.2(3) . . ?
C36 C35 S6 122.6(4) . . ?
C36 C35 S5 121.2(4) . . ?
H26b O26 H26a 109.5 . . ?
O11 C28 S11 117.2(4) . . ?
C27 C28 S11 117.9(4) . . ?
C27 C28 O11 124.9(4) . . ?
O1 C4 S2 117.0(4) . . ?
C3 C4 S2 117.9(4) . . ?
C3 C4 O1 125.1(4) . . ?
O6 C34 S6 117.4(4) . . ?
C33 C34 S6 117.7(4) . . ?
C33 C34 O6 124.9(4) . . ?
O16 C17 S15 117.5(4) . . ?
C18 C17 S15 117.8(4) . . ?
C18 C17 O16 124.7(4) . . ?
O3 C7 S3 116.6(4) . . ?
C8 C7 S3 117.7(4) . . ?
C8 C7 O3 125.7(5) . . ?
O10 C24 S10 116.9(4) . . ?
C23 C24 S10 117.1(4) . . ?
C23 C24 O10 126.0(4) . . ?
O12 C27 S12 117.0(4) . . ?
C28 C27 S12 117.6(4) . . ?
C28 C27 O12 125.3(4) . . ?
O9 C23 S9 117.8(4) . . ?
C24 C23 S9 117.7(4) . . ?
C24 C23 O9 124.5(4) . . ?
S2 C5 S1 117.9(3) . . ?
C6 C5 S1 121.0(4) . . ?
C6 C5 S2 121.2(4) . . ?
S16 C16 S15 117.4(3) . . ?
C15 C16 S15 122.1(4) . . ?
C15 C16 S16 120.5(4) . . ?
O7 C38 S7 117.7(4) . . ?
C37 C38 S7 118.0(4) . . ?
C37 C38 O7 124.3(5) . . ?
S10 C25 S9 116.7(3) . . ?
C26 C25 S9 121.5(4) . . ?
C26 C25 S10 121.8(4) . . ?
S8 C36 S7 116.7(3) . . ?
C35 C36 S7 121.7(4) . . ?
C35 C36 S8 121.6(4) . . ?
C11 C12 O13 110.1(4) . . ?
H12a C12 O13 109.6(3) . . ?
H12a C12 C11 109.6(3) . . ?
H12b C12 O13 109.6(3) . . ?
H12b C12 C11 109.6(3) . . ?
H12b C12 H12a 108.2 . . ?
C29 C30 O11 109.9(4) . . ?
H30a C30 O11 109.7(2) . . ?
H30a C30 C29 109.7(3) . . ?
H30b C30 O11 109.7(2) . . ?
H30b C30 C29 109.7(3) . . ?
H30b C30 H30a 108.2 . . ?
C31 C32 O6 111.1(4) . . ?
H32a C32 O6 109.4(3) . . ?
H32a C32 C31 109.4(3) . . ?
H32b C32 O6 109.4(2) . . ?
H32b C32 C31 109.4(3) . . ?
H32b C32 H32a 108.0 . . ?
O5 C33 S5 116.7(4) . . ?
C34 C33 S5 117.6(4) . . ?
C34 C33 O5 125.6(5) . . ?
O2 C3 S1 116.9(4) . . ?
C4 C3 S1 118.0(4) . . ?
C4 C3 O2 125.1(5) . . ?
O14 C13 S14 117.7(4) . . ?
C14 C13 S14 117.2(4) . . ?
C14 C13 O14 125.1(5) . . ?
O4 C8 S4 117.5(4) . . ?
C7 C8 S4 117.8(4) . . ?
C7 C8 O4 124.7(5) . . ?
O15 C18 S16 116.2(4) . . ?
C17 C18 S16 117.6(4) . . ?
C17 C18 O15 126.2(5) . . ?
S12 C26 S11 116.7(3) . . ?
C25 C26 S11 122.7(4) . . ?
C25 C26 S12 120.6(4) . . ?
C10 C9 O3 111.4(4) . . ?
H9a C9 O3 109.3(2) . . ?
H9a C9 C10 109.3(3) . . ?
H9b C9 O3 109.3(3) . . ?
H9b C9 C10 109.3(3) . . ?
H9b C9 H9a 108.0 . . ?
H25b O25 H25a 104.5 . . ?
C20 C19 O16 110.1(4) . . ?
H19a C19 O16 109.6(3) . . ?
H19a C19 C20 109.6(3) . . ?
H19b C19 O16 109.6(3) . . ?
H19b C19 C20 109.6(3) . . ?
H19b C19 H19a 108.1 . . ?
S4 C6 S3 116.6(3) . . ?
C5 C6 S3 122.5(4) . . ?
C5 C6 S4 120.9(4) . . ?
S13 C15 S14 116.9(3) . . ?
C16 C15 S14 121.7(4) . . ?
C16 C15 S13 121.3(4) . . ?
C39 C40 O8 111.9(4) . . ?
H40a C40 O8 109.2(3) . . ?
H40a C40 C39 109.2(3) . . ?
H40b C40 O8 109.2(3) . . ?
H40b C40 C39 109.2(3) . . ?
H40b C40 H40a 107.9 . . ?
C22 C21 O10 110.6(4) . . ?
H21a C21 O10 109.5(2) . . ?
H21a C21 C22 109.5(3) . . ?
H21b C21 O10 109.5(3) . . ?
H21b C21 C22 109.5(3) . . ?
H21b C21 H21a 108.1 . . ?
C41 C46 N4 114.9(5) . . ?
C02Q C46 N4 125.5(5) . . ?
C02Q C46 C41 119.5(5) . . ?
C2 C1 O2 111.1(4) . . ?
H1a C1 O2 109.4(3) . . ?
H1a C1 C2 109.4(3) . . ?
H1b C1 O2 109.4(3) . . ?
H1b C1 C2 109.4(3) . . ?
H1b C1 H1a 108.0 . . ?
C30 C29 O12 110.5(4) . . ?
H29a C29 O12 109.6(3) . . ?
H29a C29 C30 109.6(3) . . ?
H29b C29 O12 109.6(2) . . ?
H29b C29 C30 109.6(3) . . ?
H29b C29 H29a 108.1 . . ?
C32 C31 O5 110.8(4) . . ?
H31a C31 O5 109.5(3) . . ?
H31a C31 C32 109.5(3) . . ?
H31b C31 O5 109.5(3) . . ?
H31b C31 C32 109.5(3) . . ?
H31b C31 H31a 108.1 . . ?
C51 C56 N1 113.7(5) . . ?
C55 C56 N1 127.4(5) . . ?
C55 C56 C51 118.9(5) . . ?
C21 C22 O9 110.9(4) . . ?
H22a C22 O9 109.5(2) . . ?
H22a C22 C21 109.5(3) . . ?
H22b C22 O9 109.5(3) . . ?
H22b C22 C21 109.5(3) . . ?
H22b C22 H22a 108.0 . . ?
C46 C41 N3 114.9(5) . . ?
C42 C41 N3 125.4(5) . . ?
C42 C41 C46 119.6(5) . . ?
C56 C51 N2 115.0(5) . . ?
C52 C51 N2 125.3(5) . . ?
C52 C51 C56 119.7(5) . . ?
C12 C11 O14 112.0(4) . . ?
H11a C11 O14 109.2(3) . . ?
H11a C11 C12 109.2(3) . . ?
H11b C11 O14 109.2(3) . . ?
H11b C11 C12 109.2(3) . . ?
H11b C11 H11a 107.9 . . ?
C40 C39 O7 110.8(4) . . ?
H39a C39 O7 109.5(3) . . ?
H39a C39 C40 109.5(3) . . ?
H39b C39 O7 109.5(3) . . ?
H39b C39 C40 109.5(3) . . ?
H39b C39 H39a 108.1 . . ?
C9 C10 O4 110.5(4) . . ?
H10a C10 O4 109.5(3) . . ?
H10a C10 C9 109.5(3) . . ?
H10b C10 O4 109.5(3) . . ?
H10b C10 C9 109.5(3) . . ?
H10b C10 H10a 108.1 . . ?
C19 C20 O15 110.8(4) . . ?
H20a C20 O15 109.5(2) . . ?
H20a C20 C19 109.5(3) . . ?
H20b C20 O15 109.5(3) . . ?
H20b C20 C19 109.5(3) . . ?
H20b C20 H20a 108.1 . . ?
C1 C2 O1 110.9(4) . . ?
H2a C2 O1 109.5(3) . . ?
H2a C2 C1 109.5(3) . . ?
H2b C2 O1 109.5(2) . . ?
H2b C2 C1 109.5(3) . . ?
H2b C2 H2a 108.0 . . ?
C43 C42 C41 121.0(5) . . ?
H42 C42 C41 119.5(3) . . ?
H42 C42 C43 119.5(3) . . ?
C44 C02Q C46 120.1(5) . . ?
H02Q C02Q C46 120.0(3) . . ?
H02Q C02Q C44 120.0(3) . . ?
C44 C43 C42 119.9(5) . . ?
H43 C43 C42 120.1(3) . . ?
H43 C43 C44 120.1(3) . . ?
C54 C55 C56 121.9(5) . . ?
H55 C55 C56 119.1(3) . . ?
H55 C55 C54 119.1(3) . . ?
H48a C48 S19 109.5 . . ?
H48b C48 S19 109.5 . . ?
H48b C48 H48a 109.5 . . ?
H48c C48 S19 109.5 . . ?
H48c C48 H48a 109.5 . . ?
H48c C48 H48b 109.5 . . ?
H49a C49 S18 109.5 . . ?
H49b C49 S18 109.5 . . ?
H49b C49 H49a 109.5 . . ?
H49c C49 S18 109.5 . . ?
H49c C49 H49a 109.5 . . ?
H49c C49 H49b 109.5 . . ?
C43 C44 C02Q 119.8(5) . . ?
H44 C44 C02Q 120.1(3) . . ?
H44 C44 C43 120.1(3) . . ?
C54 C53 C52 119.7(6) . . ?
H53 C53 C52 120.1(4) . . ?
H53 C53 C54 120.1(3) . . ?
C53 C52 C51 119.9(5) . . ?
H52 C52 C51 120.0(3) . . ?
H52 C52 C53 120.0(4) . . ?
H47a C47 S20 109.5 . . ?
H47b C47 S20 109.5 . . ?
H47b C47 H47a 109.5 . . ?
H47c C47 S20 109.5 . . ?
H47c C47 H47a 109.5 . . ?
H47c C47 H47b 109.5 . . ?
C53 C54 C55 119.9(5) . . ?
H54 C54 C55 120.1(3) . . ?
H54 C54 C53 120.1(3) . . ?
H50a C50 S17 109.5 . . ?
H50b C50 S17 109.5 . . ?
H50b C50 H50a 109.5 . . ?
H50c C50 S17 109.5 . . ?
H50c C50 H50a 109.5 . . ?
H50c C50 H50b 109.5 . . ?

_iucr_refine_fcf_details         
;
data_190420_BO4_Copdms2_CCDC1
_computing_structure_refinement   'olex2.refine (Bourhis et al., 2015)'
_shelx_refln_list_code            4
loop_
  _space_group_symop_id
  _space_group_symop_operation_xyz
  1  x,y,z
  2  -x,-y,-z

_space_group_crystal_system       triclinic
_space_group_IT_number            2
_space_group_name_H-M_alt         'P -1'
_space_group_name_Hall            '-P 1'
_symmetry_space_group_name_H-M    'P -1'
_symmetry_space_group_name_Hall   '-P 1'
_symmetry_Int_Tables_number       2
_cell_length_a                    12.498(12)
_cell_length_b                    13.717(14)
_cell_length_c                    22.91(2)
_cell_angle_alpha                 102.965(12)
_cell_angle_beta                  101.501(14)
_cell_angle_gamma                 99.116(18)
_cell_volume                      3664(6)
loop_
  _refln_index_h
  _refln_index_k
  _refln_index_l
  _refln_F_squared_calc
  _refln_F_squared_meas
  _refln_F_squared_sigma
  _refln_F_squared_weight
  _refln_observed_status
-16 2 9 17.955 45.417 41.108 616.534 o
-15 -3 4 17.731 102.706 96.525 116.168 o
-15 -3 5 352.825 378.887 165.697 36.478 o
-15 -3 6 28.649 -24.421 70.007 222.009 o
-15 -3 7 943.842 1219.030 203.538 19.071 o
-15 -3 8 31.818 91.597 80.248 166.020 o
-15 -3 9 178.924 227.615 128.447 62.643 o
-15 -3 10 41.083 -15.396 71.038 214.340 o
-15 -3 11 1.303 39.324 76.448 187.197 o
-15 -3 12 19.420 267.031 132.786 60.956 o
-15 -2 4 199.733 286.179 133.557 57.361 o
-15 -2 5 6.507 133.564 117.152 79.273 o
-15 -2 6 87.997 183.439 111.711 84.515 o
-15 -2 7 71.540 64.898 94.061 120.737 o
-15 -2 8 467.418 384.004 133.055 51.291 o
-15 -2 9 206.042 88.327 104.003 94.207 o
-15 -2 10 540.446 506.313 175.687 30.630 o
-15 -2 11 718.696 709.708 237.834 16.934 o
-15 -2 12 332.284 443.582 179.391 31.462 o
-15 -2 13 119.953 240.747 120.695 71.576 o
-15 -2 14 823.487 611.081 214.927 19.858 o
-15 -1 4 256.955 296.710 121.860 66.317 o
-15 -1 5 0.486 213.732 138.016 57.015 o
-15 -1 6 32.688 38.155 62.776 271.024 o
-15 -1 7 52.237 159.834 129.273 64.516 o
-15 -1 8 5.849 95.931 123.259 71.972 o
-15 -1 9 346.034 267.975 133.561 54.761 o
-15 -1 10 349.692 258.045 115.832 70.201 o
-15 -1 11 278.703 237.459 152.472 44.161 o
-15 -1 12 386.325 459.021 167.313 35.131 o
-15 -1 13 81.089 309.056 143.661 51.404 o
-15 -1 14 707.272 756.708 246.690 15.850 o
-15 -1 15 604.223 638.898 228.412 18.758 o
-15 0 5 81.751 225.608 116.199 78.026 o
-15 0 6 19.668 139.688 86.269 143.558 o
-15 0 7 804.143 601.439 103.538 55.889 o
-15 0 8 123.434 163.190 94.857 113.961 o
-15 0 9 12.780 172.210 99.291 108.889 o
-15 0 10 190.890 156.484 71.952 178.918 o
-15 0 11 52.897 283.878 130.534 62.409 o
-15 0 12 868.636 1419.340 155.927 26.771 o
-15 0 13 203.511 274.629 125.389 64.493 o
-15 0 14 64.140 65.249 86.309 142.991 o
-15 0 15 1990.390 2152.010 226.772 10.144 o
-15 1 5 409.129 457.881 172.582 33.037 o
-15 1 6 466.473 603.611 178.994 29.880 o
-15 1 7 1415.370 1505.880 137.380 22.534 o
-15 1 8 372.688 573.814 188.936 27.927 o
-15 1 9 35.036 110.479 89.915 132.443 o
-15 1 10 27.045 159.625 72.659 197.752 o
-15 1 11 385.811 428.813 124.166 59.027 o
-15 1 12 5.809 189.860 99.419 108.550 o
-15 1 13 582.338 767.056 264.659 14.289 o
-15 1 14 234.213 361.163 172.179 35.029 o
-15 1 15 791.444 524.478 275.060 13.138 o
-15 1 16 122.310 48.062 86.498 139.239 o
-15 2 6 14.238 -6.204 45.221 530.958 o
-15 2 7 38.566 43.927 68.757 225.971 o
-15 2 8 7.779 109.742 75.315 189.130 o
-15 2 9 27.233 126.361 92.724 124.754 o
-15 2 10 327.188 401.446 139.934 49.571 o
-15 2 11 37.414 123.550 96.981 113.977 o
-15 2 12 1341.390 858.863 352.484 7.607 o
-15 2 13 40.261 40.210 81.332 162.979 o
-15 2 14 27.281 88.039 98.746 111.021 o
-15 2 15 17.769 44.628 78.067 178.158 o
-15 3 7 183.912 253.042 96.574 104.709 o
-15 3 8 113.224 170.799 78.501 161.831 o
-15 3 9 39.910 64.903 68.360 226.883 o
-15 3 10 34.027 -11.498 71.029 215.170 o
-15 3 11 1.652 33.550 67.596 239.201 o
-15 3 12 31.314 69.352 64.811 252.398 o
-15 3 13 455.274 287.384 218.866 21.562 o
-15 3 14 16.438 19.835 74.484 196.642 o
-15 3 15 494.385 267.191 180.606 30.529 o
-15 4 7 96.127 58.409 58.714 289.476 o
-15 4 8 1.344 32.852 43.430 572.369 o
-15 4 9 296.894 217.529 144.167 48.875 o
-15 4 10 597.392 402.762 263.220 14.810 o
-15 4 11 152.562 130.261 92.818 117.928 o
-15 4 12 68.873 58.206 106.396 95.187 o
-15 4 13 3291.760 3217.430 390.039 3.778 o
-15 4 14 141.863 91.639 77.274 167.691 o
-15 6 10 870.157 1021.850 148.369 31.221 o
-15 6 11 358.734 141.658 106.697 82.744 o
-15 6 12 35.297 41.603 76.133 185.785 o
-15 7 11 204.319 16.694 53.423 308.931 o
-14 -6 7 102.522 317.033 177.231 34.093 o
-14 -6 8 316.759 367.433 169.325 35.437 o
-14 -6 9 4.234 313.362 208.785 25.023 o
-14 -6 10 6.114 262.186 175.449 35.372 o
-14 -5 2 84.212 152.533 123.238 70.342 o
-14 -5 3 4.555 87.476 124.470 70.660 o
-14 -5 4 190.945 232.510 154.112 44.231 o
-14 -5 5 146.511 267.252 139.790 53.588 o
-14 -5 6 301.195 468.781 200.266 25.751 o
-14 -5 7 179.657 64.647 85.002 138.956 o
-14 -5 8 166.446 192.351 123.778 67.779 o
-14 -5 9 6.980 103.940 142.885 53.643 o
-14 -5 10 1.468 132.651 125.257 69.537 o
-14 -5 11 42.535 104.138 97.436 113.120 o
-14 -5 12 87.769 108.953 174.850 35.590 o
-14 -5 13 24.466 97.573 96.002 117.258 o
-14 -5 14 19.553 34.142 87.910 141.130 o
-14 -5 15 37.165 208.438 130.090 63.601 o
-14 -4 1 269.473 157.164 75.506 154.778 o
-14 -4 4 718.706 878.912 305.282 10.713 o
-14 -4 5 90.869 313.816 135.879 57.028 o
-14 -4 6 47.273 168.995 127.391 66.398 o
-14 -4 7 3.047 217.504 157.200 44.079 o
-14 -4 8 134.164 158.956 120.809 72.029 o
-14 -4 9 301.042 424.304 179.630 31.679 o
-14 -4 10 217.133 251.393 167.790 37.336 o
-14 -4 11 381.454 406.892 156.194 40.062 o
-14 -4 12 142.161 95.124 78.848 161.446 o
-14 -4 13 37.710 161.465 125.817 68.230 o
-14 -4 16 443.066 566.903 214.259 21.906 o
-14 -3 3 13094.400 12722.700 537.283 0.466 o
-14 -3 4 2880.080 2367.120 177.315 8.540 o
-14 -3 5 615.432 846.985 249.683 15.659 o
-14 -3 6 8383.840 8418.460 414.789 1.049 o
-14 -3 7 21109.700 22755.400 885.591 0.169 o
-14 -3 8 12783.900 14073.400 612.244 0.436 o
-14 -3 9 2714.230 3256.720 285.068 5.739 o
-14 -3 10 2646.600 2912.940 241.506 6.987 o
-14 -3 11 587.542 666.759 206.636 22.375 o
-14 -3 12 802.682 842.136 245.084 15.574 o
-14 -3 13 75.222 429.901 172.122 35.906 o
-14 -3 14 163.447 163.862 114.876 78.427 o
-14 -3 15 4075.390 4781.060 317.414 3.248 o
-14 -3 16 326.015 326.902 136.953 52.201 o
-14 -3 17 3417.160 4150.750 261.660 4.545 o
-14 -3 18 536.370 907.100 195.291 24.189 o
-14 -2 1 127.925 165.279 83.834 142.613 o
-14 -2 2 603.840 722.750 213.227 20.965 o
-14 -2 3 248.894 140.333 106.177 88.035 o
-14 -2 4 2.351 37.783 86.917 145.079 o
-14 -2 5 5.956 -28.073 63.522 272.504 o
-14 -2 6 161.383 233.687 126.808 64.454 o
-14 -2 7 0.166 50.213 79.817 171.560 o
-14 -2 8 21.706 201.947 118.329 76.848 o
-14 -2 9 310.779 240.781 151.315 44.385 o
-14 -2 10 421.707 334.032 148.364 43.803 o
-14 -2 11 202.072 193.493 85.734 129.850 o
-14 -2 12 24.182 55.818 87.679 141.108 o
-14 -2 13 84.150 89.004 87.036 138.753 o
-14 -2 14 221.712 454.458 188.686 29.274 o
-14 -2 15 1497.330 1635.810 218.492 13.505 o
-14 -2 17 1185.070 1319.600 216.532 15.925 o
-14 -2 18 695.829 772.211 242.363 16.359 o
-14 -1 1 14.829 139.809 92.462 125.700 o
-14 -1 2 209.241 125.601 80.282 148.100 o
-14 -1 3 20.624 -2.890 62.352 280.290 o
-14 -1 4 43.587 241.568 119.174 74.977 o
-14 -1 5 551.112 386.716 103.729 71.656 o
-14 -1 9 17.164 74.824 85.984 146.494 o
-14 -1 10 97.875 159.011 145.330 50.875 o
-14 -1 11 289.399 196.812 116.268 72.625 o
-14 -1 12 320.205 252.313 148.761 45.597 o
-14 -1 13 181.513 106.423 123.131 69.036 o
-14 -1 14 26.604 13.149 84.442 153.008 o
-14 -1 15 2.363 109.345 88.129 139.447 o
-14 -1 16 168.059 105.093 126.126 66.216 o
-14 -1 17 209.653 562.071 162.360 38.376 o
-14 -1 18 406.408 475.551 211.011 22.893 o
-14 -1 19 495.747 569.505 220.887 20.505 o
-14 0 2 0.492 16.466 47.777 479.149 o
-14 0 3 4.416 36.528 50.914 417.005 o
-14 0 4 192.104 183.693 80.706 145.554 o
-14 0 5 737.560 1011.820 179.468 25.487 o
-14 0 6 1282.170 1852.640 222.328 13.697 o
-14 0 8 972.933 1225.150 160.540 25.771 o
-14 0 9 529.515 397.894 126.427 53.926 o
-14 0 10 78.316 -18.427 75.166 188.345 o
-14 0 11 6.202 29.286 83.256 158.048 o
-14 0 12 41.317 -14.216 82.946 158.026 o
-14 0 13 4.120 125.464 85.401 147.758 o
-14 0 14 638.076 877.820 267.257 13.780 o
-14 0 15 633.435 629.310 357.530 8.186 o
-14 0 16 1571.680 1709.450 196.849 14.559 o
-14 0 17 1474.410 1394.670 180.917 17.538 o
-14 0 18 362.615 491.070 173.123 33.116 o
-14 0 19 284.116 377.207 206.909 24.481 o
-14 1 2 2101.780 1956.420 153.706 13.547 o
-14 1 3 9734.410 9866.480 461.572 0.787 o
-14 1 4 9301.660 9573.090 447.508 0.850 o
-14 1 5 34136.100 35196.300 400.346 0.075 o
-14 1 6 9791.170 10102.400 472.458 0.766 o
-14 1 7 3369.150 4393.200 275.646 4.331 o
-14 1 8 1877.650 2049.230 175.402 13.377 o
-14 1 9 284.822 233.877 105.887 85.029 o
-14 1 10 174.941 147.292 140.897 53.198 o
-14 1 11 57.966 177.046 119.529 74.902 o
-14 1 12 9.351 37.577 88.940 138.296 o
-14 1 13 528.959 885.840 264.890 14.252 o
-14 1 14 849.750 795.852 236.737 16.420 o
-14 1 15 181.794 115.691 89.417 124.826 o
-14 1 16 141.962 104.660 106.081 92.793 o
-14 1 17 545.077 533.625 243.119 17.116 o
-14 1 18 1219.640 878.361 412.590 5.846 o
-14 1 19 4699.320 4772.160 440.031 2.303 o
-14 2 3 845.314 920.084 130.087 38.063 o
-14 2 4 310.656 296.877 90.491 106.653 o
-14 2 5 773.197 856.512 118.549 45.057 o
-14 2 6 871.359 954.913 145.762 32.424 o
-14 2 7 256.926 135.789 124.355 65.845 o
-14 2 8 53.623 73.510 92.896 124.305 o
-14 2 9 21.748 14.730 66.693 244.215 o
-14 2 11 7.693 67.423 76.697 184.363 o
-14 2 12 11.976 -9.635 86.242 147.784 o
-14 2 13 20.017 104.806 101.373 105.410 o
-14 2 14 35.040 72.765 81.676 160.876 o
-14 2 15 33.163 169.002 114.082 82.630 o
-14 2 16 43.696 117.789 94.323 120.150 o
-14 2 17 132.485 100.288 60.772 257.788 o
-14 2 18 31.194 53.315 51.545 393.474 o
-14 2 19 285.538 132.086 171.214 35.863 o
-14 3 10 153.498 33.185 56.187 298.849 o
-14 3 11 17.951 53.003 91.531 129.981 o
-14 3 12 527.344 151.199 181.106 30.564 o
-14 3 13 647.661 357.947 233.885 18.322 o
-14 3 14 233.486 63.577 111.441 82.401 o
-14 3 15 83.219 -49.515 79.411 168.977 o
-14 3 16 19.926 158.181 103.883 99.702 o
-14 3 17 2.659 133.456 145.340 51.784 o
-14 3 18 394.464 118.441 152.668 43.392 o
-14 4 4 130.477 57.661 47.212 405.526 o
-14 4 5 169.097 172.922 87.221 129.364 o
-14 4 6 270.452 186.642 80.453 138.000 o
-14 4 7 207.920 141.512 96.919 105.757 o
-14 4 8 462.222 357.789 190.891 27.528 o
-14 4 9 215.337 19.285 64.364 224.407 o
-14 4 10 32.354 58.618 59.848 295.004 o
-14 4 11 100.357 91.361 127.964 65.610 o
-14 4 12 834.999 443.039 295.581 11.526 o
-14 4 13 849.746 806.428 372.724 7.348 o
-14 4 14 982.541 637.301 365.528 7.577 o
-14 4 15 609.267 468.006 148.476 39.764 o
-14 4 16 0.468 94.228 89.843 134.705 o
-14 5 15 491.793 600.386 116.797 58.757 o
-14 5 16 831.093 1194.370 204.505 19.714 o
-14 5 17 4442.520 4296.850 226.178 3.688 o
-14 6 7 290.631 109.400 74.810 157.448 o
-14 6 8 7.231 122.045 72.404 203.565 o
-14 6 10 8.159 147.242 87.980 138.619 o
-14 6 11 64.523 195.906 98.849 107.368 o
-14 6 12 169.475 137.502 97.120 107.440 o
-14 6 13 122.319 226.448 149.407 47.664 o
-14 6 14 129.115 189.352 113.642 80.631 o
-14 6 15 651.555 750.057 225.784 18.722 o
-14 6 16 87.900 173.620 106.154 93.319 o
-14 7 8 1.203 14.381 50.207 434.364 o
-14 7 9 184.941 160.386 103.091 95.135 o
-14 7 10 165.171 201.509 106.067 90.260 o
-14 7 11 584.300 819.788 261.911 14.493 o
-14 7 14 746.865 667.970 219.073 19.465 o
-14 8 9 419.636 41.352 41.863 292.211 o
-14 8 10 171.912 235.079 121.888 69.159 o
-14 8 11 1.074 18.487 46.598 502.625 o
-14 8 12 37.277 -0.873 46.224 495.337 o
-14 8 13 107.770 56.572 49.999 380.073 o
-14 9 10 699.621 205.664 96.346 75.928 o
-14 9 11 358.132 117.942 97.202 97.522 o
-13 -7 2 996.593 908.497 164.006 26.624 o
-13 -7 4 1.310 214.745 178.595 34.260 o
-13 -7 5 146.693 247.680 159.201 41.882 o
-13 -7 6 383.635 351.205 146.959 44.987 o
-13 -7 7 92.485 28.064 94.716 119.015 o
-13 -7 8 1392.980 1692.140 202.941 15.092 o
-13 -7 9 53.451 -7.493 93.327 124.736 o
-13 -7 10 153.105 206.168 151.218 46.372 o
-13 -7 11 2.258 220.349 175.669 35.384 o
-13 -7 12 54.724 130.612 103.924 98.986 o
-13 -7 13 31.669 -61.477 88.316 140.078 o
-13 -7 14 1374.960 1769.550 232.651 12.741 o
-13 -7 15 9.782 99.300 138.999 56.656 o
-13 -6 1 3.992 178.649 108.957 90.977 o
-13 -6 2 294.068 321.090 148.355 45.715 o
-13 -6 3 0.962 326.574 166.531 39.061 o
-13 -6 4 1404.160 1523.860 199.917 15.761 o
-13 -6 6 2735.750 2673.210 284.541 6.160 o
-13 -6 7 254.215 314.530 167.907 36.750 o
-13 -6 8 1921.140 1893.300 241.134 10.149 o
-13 -6 9 2309.240 2442.330 250.346 8.025 o
-13 -6 10 185.529 188.704 141.585 52.308 o
-13 -6 11 535.593 824.933 308.217 10.822 o
-13 -6 12 0.465 218.786 192.657 29.477 o
-13 -6 13 486.152 525.110 170.017 32.848 o
-13 -6 14 3.979 238.929 191.644 29.749 o
-13 -6 15 1291.580 1167.120 186.284 19.098 o
-13 -6 16 491.019 670.831 235.507 18.093 o
-13 -6 17 653.700 712.452 224.310 19.007 o
-13 -6 18 47.372 115.866 159.996 42.607 o
-13 -5 1 337.864 310.758 158.470 40.090 o
-13 -5 2 440.880 579.559 192.323 26.594 o
-13 -5 3 337.583 386.570 175.182 33.045 o
-13 -5 4 82.317 246.684 125.021 67.617 o
-13 -5 5 0.863 345.260 161.297 41.529 o
-13 -5 6 334.748 269.376 115.839 70.499 o
-13 -5 7 621.470 626.321 159.962 34.089 o
-13 -5 8 211.937 80.659 124.342 67.413 o
-13 -5 9 0.674 108.636 90.679 131.939 o
-13 -5 10 74.976 165.664 90.678 126.691 o
-13 -5 11 21.822 325.618 160.776 41.720 o
-13 -5 12 3.539 31.221 92.987 126.935 o
-13 -5 13 136.342 134.011 136.896 56.820 o
-13 -5 14 464.311 391.327 194.289 26.546 o
-13 -5 15 277.554 157.323 150.303 45.840 o
-13 -5 16 570.588 814.551 306.151 10.918 o
-13 -5 17 273.023 391.613 152.964 43.055 o
-13 -5 18 109.342 416.556 222.014 21.829 o
-13 -5 19 69.187 302.950 159.534 42.100 o
-13 -4 1 314.570 410.744 172.210 34.190 o
-13 -4 2 18.431 109.222 107.810 93.379 o
-13 -4 3 619.463 946.477 175.376 27.855 o
-13 -4 4 651.609 703.876 153.151 35.472 o
-13 -4 7 15.957 84.313 92.166 127.654 o
-13 -4 8 102.678 195.256 145.143 50.773 o
-13 -4 9 48.246 60.316 83.343 154.214 o
-13 -4 10 148.597 119.559 122.097 70.695 o
-13 -4 11 95.862 152.997 87.631 134.163 o
-13 -4 12 750.649 828.469 169.604 28.544 o
-13 -4 14 191.980 85.510 101.113 99.902 o
-13 -4 15 351.707 121.748 143.946 48.914 o
-13 -4 16 0.356 67.147 103.639 101.934 o
-13 -4 17 23.766 235.893 203.869 26.276 o
-13 -4 18 216.773 603.905 224.847 20.754 o
-13 -4 19 306.842 454.987 245.520 17.510 o
-13 -4 20 146.179 375.598 199.351 26.852 o
-13 -3 1 312.037 358.431 119.575 66.103 o
-13 -3 2 368.966 656.620 181.491 29.733 o
-13 -3 3 347.571 629.725 165.224 35.436 o
-13 -3 4 72.770 229.363 149.146 48.279 o
-13 -3 5 2377.280 2332.360 219.402 8.935 o
-13 -3 6 13.268 29.286 76.407 186.847 o
-13 -3 7 77.245 12.969 85.063 147.884 o
-13 -3 8 735.001 705.746 156.682 33.099 o
-13 -3 9 27.620 235.396 143.545 52.428 o
-13 -3 10 6.233 36.455 106.565 96.656 o
-13 -3 11 704.143 521.230 148.672 37.713 o
-13 -3 12 334.757 473.845 176.250 32.358 o
-13 -3 13 452.250 545.163 158.366 37.375 o
-13 -3 14 50.884 314.993 196.580 28.042 o
-13 -3 15 104.082 232.973 147.208 49.200 o
-13 -3 16 852.050 765.646 260.959 13.957 o
-13 -3 17 79.358 202.069 155.017 44.834 o
-13 -3 18 99.805 202.229 154.493 44.969 o
-13 -3 19 0.347 190.615 162.013 41.614 o
-13 -3 20 84.871 217.374 155.090 44.691 o
-13 -3 21 1322.260 1489.390 238.356 13.076 o
-13 -2 2 497.529 797.615 149.491 38.492 o
-13 -2 3 330.334 475.138 158.993 39.015 o
-13 -2 4 130.480 288.971 160.256 41.318 o
-13 -2 5 1539.010 1408.590 186.965 16.470 o
-13 -2 6 1343.400 1683.510 215.828 14.309 o
-13 -2 7 59.451 70.716 67.842 226.900 o
-13 -2 8 1436.020 1646.940 218.474 13.758 o
-13 -2 9 0.357 -56.550 66.469 249.661 o
-13 -2 10 4.172 39.511 79.609 172.542 o
-13 -2 11 2111.940 1894.980 194.004 11.646 o
-13 -2 12 286.855 376.928 106.289 81.296 o
-13 -2 14 259.640 243.803 135.156 55.439 o
-13 -2 15 1.150 -3.882 86.668 146.826 o
-13 -2 16 14.098 44.564 94.196 123.112 o
-13 -2 17 3.995 179.284 144.560 52.153 o
-13 -2 18 316.123 540.983 159.796 38.452 o
-13 -2 19 1017.260 1089.420 186.452 21.485 o
-13 -2 20 2489.200 2590.120 295.497 6.389 o
-13 -2 21 1113.240 1334.500 264.698 12.115 o
-13 -1 1 3.890 -32.300 54.041 376.630 o
-13 -1 2 42.121 187.497 116.108 79.465 o
-13 -1 3 1345.640 1275.100 156.326 22.072 o
-13 -1 4 142.431 90.343 72.397 188.631 o
-13 -1 5 515.616 623.639 117.565 57.034 o
-13 -1 6 1.641 169.302 108.716 91.542 o
-13 -1 9 694.403 943.735 143.383 36.214 o
-13 -1 10 195.911 120.667 109.087 86.029 o
-13 -1 11 499.201 575.955 116.573 59.084 o
-13 -1 12 247.414 333.900 138.274 52.620 o
-13 -1 13 2.299 37.723 78.695 176.728 o
-13 -1 14 1.960 98.750 85.036 149.899 o
-13 -1 15 2.389 237.159 133.506 60.710 o
-13 -1 16 533.082 554.050 162.617 34.720 o
-13 -1 17 180.677 235.279 140.466 52.852 o
-13 -1 18 176.301 217.155 156.245 43.291 o
-13 -1 19 0.062 18.806 101.138 107.628 o
-13 -1 20 12.699 220.572 129.839 64.090 o
-13 -1 21 545.438 431.601 275.429 13.676 o
-13 0 2 15.725 97.589 74.461 193.189 o
-13 0 3 77.418 27.934 55.389 332.641 o
-13 0 4 1622.730 1720.550 213.827 13.076 o
-13 0 5 965.663 902.079 114.719 40.712 o
-13 0 6 5.461 242.913 102.619 101.212 o
-13 0 7 45.268 149.614 99.665 107.336 o
-13 0 8 355.751 338.135 147.865 45.005 o
-13 0 9 120.264 113.870 68.654 209.061 o
-13 0 10 445.332 457.386 118.558 61.294 o
-13 0 11 41.597 250.910 152.406 46.452 o
-13 0 12 282.887 332.941 148.975 45.438 o
-13 0 13 1043.820 1153.380 154.283 26.571 o
-13 0 15 281.549 348.194 122.449 64.423 o
-13 0 16 94.614 204.318 128.826 63.982 o
-13 0 17 34.315 114.854 94.916 119.155 o
-13 0 18 209.001 157.456 96.572 105.954 o
-13 0 19 371.218 434.947 203.755 24.686 o
-13 0 20 311.416 85.380 128.253 61.593 o
-13 0 21 343.183 115.955 141.733 50.498 o
-13 1 1 395.501 270.106 92.795 97.582 o
-13 1 2 467.237 501.213 86.537 93.047 o
-13 1 3 1027.420 1081.200 128.735 33.156 o
-13 1 4 2.828 198.963 105.614 96.447 o
-13 1 5 9.237 1.626 51.737 408.653 o
-13 1 6 661.288 493.917 147.287 39.193 o
-13 1 7 24.849 159.308 113.026 84.432 o
-13 1 8 20.904 176.613 98.826 109.510 o
-13 1 9 395.252 310.931 122.223 61.996 o
-13 1 10 2817.640 2625.330 272.815 6.295 o
-13 1 11 226.617 500.223 111.177 75.337 o
-13 1 12 472.146 684.571 125.199 52.403 o
-13 1 13 4212.080 4252.270 294.896 3.482 o
-13 1 15 638.885 671.937 142.924 39.821 o
-13 1 16 63.031 235.233 146.984 49.734 o
-13 1 17 113.794 107.340 113.626 82.117 o
-13 1 18 133.473 157.549 134.943 58.295 o
-13 1 19 439.150 542.826 219.883 20.956 o
-13 1 20 6.062 69.751 94.406 122.406 o
-13 1 21 51.684 58.017 87.752 139.379 o
-13 2 1 125.247 117.362 73.683 183.233 o
-13 2 2 713.819 659.093 98.593 61.656 o
-13 2 3 88.512 234.075 93.666 116.639 o
-13 2 4 96.057 183.059 54.556 307.857 o
-13 2 5 2883.580 2764.510 152.702 8.450 o
-13 2 6 4.448 15.033 54.536 367.540 o
-13 2 7 528.993 544.612 89.615 83.164 o
-13 2 8 12.132 103.821 74.325 193.920 o
-13 2 9 1201.270 1440.910 192.405 18.045 o
-13 2 10 657.238 637.920 121.575 49.976 o
-13 2 11 265.795 310.990 117.119 70.677 o
-13 2 12 303.353 355.160 179.498 31.946 o
-13 2 13 2230.110 2259.180 323.038 6.397 o
-13 2 14 239.466 174.293 87.510 123.140 o
-13 2 15 18.668 50.750 69.494 223.412 o
-13 2 16 743.035 686.546 266.190 13.857 o
-13 2 17 532.493 450.420 370.740 7.757 o
-13 2 18 884.785 672.883 357.562 7.961 o
-13 2 19 41.939 57.854 74.849 190.628 o
-13 2 20 241.831 240.949 185.803 30.615 o
-13 2 21 426.551 308.561 171.216 34.027 o
-13 3 1 1546.740 1344.440 149.835 20.490 o
-13 3 2 387.007 386.029 112.144 70.375 o
-13 3 3 478.459 428.950 128.972 53.148 o
-13 3 4 76.675 132.925 65.790 231.890 o
-13 3 5 51.837 12.965 50.259 412.535 o
-13 3 6 133.498 103.499 93.785 117.452 o
-13 3 7 688.936 406.995 191.288 25.741 o
-13 3 8 2005.050 1583.940 341.351 6.695 o
-13 3 10 2501.320 1906.810 320.999 6.310 o
-13 3 12 12.448 58.605 38.391 699.894 o
-13 3 13 148.086 65.557 69.234 205.354 o
-13 3 14 9.322 33.896 68.898 229.400 o
-13 3 15 237.582 159.930 163.253 39.541 o
-13 3 16 223.536 122.162 111.378 81.873 o
-13 3 17 988.414 589.554 358.366 7.873 o
-13 3 18 204.309 142.107 114.773 77.725 o
-13 3 19 47.898 47.127 90.069 132.933 o
-13 3 20 41.376 118.017 100.675 105.944 o
-13 4 2 29.903 87.513 60.186 289.122 o
-13 4 3 224.129 139.711 70.588 180.790 o
-13 4 4 1865.110 1642.220 98.922 20.232 o
-13 4 5 461.468 256.128 109.776 72.430 o
-13 4 6 604.322 306.800 164.469 34.668 o
-13 4 7 69.263 8.026 63.796 258.843 o
-13 4 8 142.759 172.847 96.830 108.488 o
-13 4 9 225.529 205.553 131.148 59.599 o
-13 4 10 220.459 123.272 70.061 184.956 o
-13 4 11 91.754 17.374 52.020 369.687 o
-13 4 12 135.698 69.250 98.358 108.055 o
-13 4 13 56.559 64.109 111.553 86.979 o
-13 4 14 9.593 59.513 117.381 79.515 o
-13 4 15 4.804 27.184 74.359 197.990 o
-13 4 16 0.825 -12.451 83.954 156.485 o
-13 4 20 3.691 -62.122 74.122 200.498 o
-13 5 4 54.561 37.413 44.696 503.775 o
-13 5 5 108.996 262.287 133.958 58.714 o
-13 5 6 18.179 25.607 65.222 254.893 o
-13 5 7 2565.720 2186.560 233.646 8.193 o
-13 5 8 1698.900 1655.390 273.618 9.611 o
-13 5 15 879.423 1085.620 182.851 23.241 o
-13 5 16 682.621 689.997 217.614 19.943 o
-13 5 17 1319.250 1548.230 172.979 18.981 o
-13 5 18 1159.760 1064.940 138.848 28.707 o
-13 5 19 353.086 346.111 144.868 46.655 o
-13 6 4 457.922 472.429 73.104 116.380 o
-13 6 5 116.122 86.299 73.145 188.860 o
-13 6 7 997.665 960.834 112.627 39.808 o
-13 6 8 465.397 358.975 84.370 102.248 o
-13 6 9 683.291 541.208 154.880 35.587 o
-13 6 10 808.677 847.596 140.773 35.909 o
-13 6 11 8.381 4.441 51.221 416.660 o
-13 6 12 234.773 447.856 233.825 19.414 o
-13 6 13 496.556 209.713 106.246 75.710 o
-13 6 14 1107.330 1111.440 386.524 6.568 o
-13 6 15 11.234 8.501 78.996 175.779 o
-13 6 16 172.064 156.549 78.854 155.106 o
-13 6 17 1027.370 939.337 309.973 9.898 o
-13 6 18 1119.460 1321.270 188.382 19.535 o
-13 7 5 36.662 19.098 37.662 719.680 o
-13 7 6 116.953 59.104 41.432 511.101 o
-13 7 8 77.561 32.561 38.451 635.851 o
-13 7 9 14.414 43.488 55.525 347.947 o
-13 7 10 233.076 327.745 84.570 124.191 o
-13 7 11 7.995 142.568 106.384 95.700 o
-13 7 12 43.940 13.021 46.185 488.316 o
-13 7 13 452.459 376.065 235.631 18.650 o
-13 7 14 130.157 -4.974 58.649 288.733 o
-13 7 15 1013.790 362.362 177.125 26.452 o
-13 7 16 734.138 255.719 162.725 34.059 o
-13 7 17 1000.800 338.728 160.104 30.993 o
-13 8 6 332.571 223.045 97.133 96.065 o
-13 8 7 52.196 -11.012 41.446 596.727 o
-13 8 8 23.754 20.547 37.471 742.330 o
-13 8 9 515.117 484.898 89.760 86.001 o
-13 8 10 65.235 108.667 70.207 209.248 o
-13 8 11 63.857 152.442 94.317 118.455 o
-13 8 12 306.281 240.400 85.913 118.515 o
-13 8 13 817.814 288.437 139.235 41.628 o
-13 8 14 736.875 407.405 98.151 66.935 o
-13 8 15 619.575 119.140 184.777 28.930 o
-13 8 16 120.524 104.565 90.948 125.121 o
-13 9 6 24.534 52.596 47.675 459.659 o
-13 9 7 698.162 558.338 176.364 28.720 o
-13 9 9 276.786 284.577 143.043 49.386 o
-13 9 10 24.225 18.101 36.490 781.500 o
-13 9 11 237.878 135.911 100.406 97.929 o
-13 9 12 402.907 536.300 139.672 47.100 o
-13 9 13 88.005 64.558 51.300 370.505 o
-13 9 14 133.030 169.241 82.436 146.405 o
-13 10 8 115.854 74.628 164.014 40.311 o
-13 10 9 3.826 87.961 62.396 274.977 o
-13 10 10 86.817 -32.081 51.242 385.773 o
-13 10 11 699.048 678.141 219.448 19.609 o
-13 10 12 12.877 148.943 93.477 122.940 o
-13 11 8 85.173 229.134 119.344 74.030 o
-13 11 9 17.051 141.266 107.074 94.279 o
-13 12 6 763.537 711.799 250.070 15.374 o
-12 -9 4 1.106 174.104 167.304 39.081 o
-12 -9 5 26.647 68.931 100.044 108.530 o
-12 -9 6 148.480 546.310 247.726 17.439 o
-12 -9 7 263.076 416.860 229.249 20.132 o
-12 -9 8 32.134 219.163 128.792 64.853 o
-12 -9 9 185.154 90.651 99.757 102.619 o
-12 -9 10 7.984 67.185 95.849 118.767 o
-12 -9 11 21.377 238.888 179.699 33.725 o
-12 -9 12 198.111 344.358 259.376 16.026 o
-12 -9 13 166.239 125.099 122.743 69.573 o
-12 -9 14 17.221 228.804 201.670 26.870 o
-12 -8 1 49.712 202.197 154.379 45.416 o
-12 -8 2 1.165 286.795 188.964 30.525 o
-12 -8 3 673.365 966.021 335.494 9.019 o
-12 -8 4 897.193 1060.480 233.083 16.116 o
-12 -8 7 277.643 523.611 190.099 28.358 o
-12 -8 8 184.278 303.876 200.829 26.463 o
-12 -8 9 38.877 195.069 145.639 51.040 o
-12 -8 10 229.278 589.748 213.878 22.799 o
-12 -8 11 462.765 479.550 165.795 34.796 o
-12 -8 12 736.039 744.485 288.887 11.924 o
-12 -8 13 623.777 668.921 293.115 11.865 o
-12 -8 14 570.118 362.205 205.806 23.442 o
-12 -8 15 398.584 755.389 317.780 10.413 o
-12 -8 16 1.930 103.095 117.794 78.745 o
-12 -8 17 208.789 129.020 151.690 45.929 o
-12 -7 1 232.032 476.796 192.542 28.065 o
-12 -7 2 66.894 302.314 179.824 33.352 o
-12 -7 3 259.919 454.181 250.962 16.884 o
-12 -7 4 1.665 145.388 151.348 47.755 o
-12 -7 5 2.235 129.830 88.051 139.174 o
-12 -7 6 4.342 -21.274 87.125 145.150 o
-12 -7 7 182.647 531.432 247.308 17.445 o
-12 -7 8 258.086 222.817 112.876 77.159 o
-12 -7 9 435.078 574.053 175.039 31.477 o
-12 -7 10 139.060 353.559 187.376 30.350 o
-12 -7 11 11.966 5.273 103.882 101.914 o
-12 -7 12 41.012 79.545 107.899 93.041 o
-12 -7 13 20.324 186.439 116.295 79.673 o
-12 -7 14 196.529 131.558 164.089 39.571 o
-12 -7 15 2973.910 2991.120 321.177 5.005 o
-12 -7 17 1976.030 2241.190 270.409 8.388 o
-12 -7 19 714.624 1179.800 211.097 19.488 o
-12 -6 1 7011.970 7597.080 379.602 1.386 o
-12 -6 2 3028.480 3162.420 284.982 5.366 o
-12 -6 3 2545.660 2234.570 211.971 8.815 o
-12 -6 4 226.022 331.876 148.809 46.270 o
-12 -6 5 46.446 128.039 122.597 71.909 o
-12 -6 6 6552.330 6570.020 420.687 1.535 o
-12 -6 7 13505.800 14467.500 675.094 0.392 o
-12 -6 8 19899.900 20610.800 890.394 0.192 o
-12 -6 9 6025.050 6337.280 394.322 1.751 o
-12 -6 10 11431.000 12500.600 712.060 0.496 o
-12 -6 11 4503.100 5235.150 382.590 2.539 o
-12 -6 12 2402.080 2645.760 268.005 7.134 o
-12 -6 13 3433.510 3811.140 281.681 4.515 o
-12 -6 14 15639.400 15738.600 849.744 0.295 o
-12 -6 15 32879.000 29962.200 1150.050 0.080 o
-12 -6 16 12937.700 12438.000 547.024 0.477 o
-12 -6 17 10075.700 11229.000 544.324 0.667 o
-12 -6 18 1084.580 989.816 331.844 8.684 o
-12 -6 19 1499.480 1697.770 202.667 14.530 o
-12 -6 20 2701.970 2574.680 214.553 7.858 o
-12 -6 21 2973.130 2880.250 277.404 5.764 o
-12 -5 1 75.148 170.607 111.610 85.173 o
-12 -5 2 340.175 562.920 197.405 26.001 o
-12 -5 3 349.564 600.249 203.484 24.450 o
-12 -5 6 27.849 313.386 162.360 40.928 o
-12 -5 7 2.087 35.728 81.495 164.957 o
-12 -5 8 1.686 144.831 142.667 53.688 o
-12 -5 9 78.599 180.029 145.974 50.521 o
-12 -5 10 199.329 342.280 136.303 54.773 o
-12 -5 11 309.915 535.579 196.313 26.508 o
-12 -5 12 666.254 905.512 181.995 26.055 o
-12 -5 14 97.236 150.652 114.598 80.661 o
-12 -5 15 1224.950 1443.170 252.395 12.481 o
-12 -5 17 212.673 360.912 190.453 29.048 o
-12 -5 18 1.613 -96.023 100.575 109.026 o
-12 -5 19 281.234 344.488 184.470 30.523 o
-12 -5 20 55.480 196.488 174.215 35.795 o
-12 -5 21 94.032 211.068 193.158 29.056 o
-12 -5 22 81.818 112.607 141.713 53.834 o
-12 -4 1 6.211 225.718 140.728 54.761 o
-12 -4 2 79.277 -36.159 67.486 231.536 o
-12 -4 3 234.411 192.013 98.694 99.716 o
-12 -4 4 449.158 304.292 168.075 34.988 o
-12 -4 5 876.271 664.581 158.548 30.923 o
-12 -4 7 307.686 279.626 160.521 39.627 o
-12 -4 8 60.272 -26.784 78.597 174.246 o
-12 -4 9 69.271 -26.882 85.150 148.467 o
-12 -4 10 338.815 352.379 167.245 36.120 o
-12 -4 13 316.490 341.739 192.333 28.033 o
-12 -4 14 890.326 886.261 170.626 26.497 o
-12 -4 15 37.292 122.063 161.735 41.742 o
-12 -4 16 18.017 422.803 209.282 24.740 o
-12 -4 17 85.666 39.242 104.679 98.046 o
-12 -4 18 339.811 328.629 180.379 31.498 o
-12 -4 19 5.616 11.021 105.319 99.233 o
-12 -4 20 230.088 368.343 177.571 33.054 o
-12 -4 21 31.743 200.055 144.884 51.604 o
-12 -4 22 103.570 88.475 107.302 92.238 o
-12 -3 1 746.807 700.511 143.882 37.256 o
-12 -3 2 323.172 421.535 158.621 39.567 o
-12 -3 3 275.586 305.656 127.839 60.339 o
-12 -3 4 800.456 837.200 130.904 39.634 o
-12 -3 8 2100.250 2320.980 197.200 10.684 o
-12 -3 10 526.840 457.087 212.541 22.099 o
-12 -3 11 60.817 148.319 149.516 48.485 o
-12 -3 12 130.739 240.594 178.113 33.818 o
-12 -3 13 902.953 1193.380 199.292 20.008 o
-12 -3 14 612.765 335.524 215.557 21.431 o
-12 -3 15 53.546 150.825 190.211 30.178 o
-12 -3 16 178.135 466.573 202.496 25.758 o
-12 -3 17 989.733 1138.030 200.183 19.492 o
-12 -3 18 62.239 66.752 109.922 89.365 o
-12 -3 19 2.530 53.534 105.395 98.695 o
-12 -3 20 2321.450 2463.240 255.063 7.837 o
-12 -3 21 25.986 199.982 146.576 50.489 o
-12 -3 22 1685.630 2034.390 245.525 10.453 o
-12 -3 23 299.842 194.438 109.229 80.745 o
-12 -2 1 695.275 873.165 127.271 43.092 o
-12 -2 2 1959.530 2339.330 177.336 12.122 o
-12 -2 3 351.585 554.932 127.996 55.409 o
-12 -2 4 18688.500 19800.500 732.225 0.221 o
-12 -2 5 7042.980 7280.420 355.808 1.445 o
-12 -2 6 21141.400 23893.800 884.247 0.164 o
-12 -2 7 8938.270 10178.000 470.613 0.842 o
-12 -2 8 3560.500 4417.680 269.451 4.175 o
-12 -2 9 6859.540 7656.770 347.113 1.456 o
-12 -2 10 605.070 889.795 165.325 30.995 o
-12 -2 11 8996.590 9990.470 428.392 0.871 o
-12 -2 12 46136.500 45884.300 1389.850 0.040 o
-12 -2 13 35487.500 35965.300 563.444 0.070 o
-12 -2 14 12443.700 14841.500 380.580 0.478 o
-12 -2 15 239.316 442.234 138.695 51.549 o
-12 -2 16 2713.530 2636.270 280.167 6.312 o
-12 -2 17 3678.590 4253.130 310.902 3.796 o
-12 -2 18 3542.170 3591.110 290.038 4.430 o
-12 -2 19 10904.300 10395.600 606.941 0.614 o
-12 -2 20 15284.500 15657.500 674.599 0.327 o
-12 -2 21 5463.790 5753.460 375.377 2.069 o
-12 -2 22 863.627 1170.140 228.485 16.538 o
-12 -2 23 4522.070 4812.830 298.760 3.043 o
-12 -1 1 4.745 23.172 50.649 423.803 o
-12 -1 2 177.089 214.913 84.135 135.398 o
-12 -1 3 424.038 458.383 142.377 45.931 o
-12 -1 4 1404.610 1810.390 150.228 19.571 o
-12 -1 5 769.278 882.455 154.071 32.158 o
-12 -1 6 580.266 620.183 137.963 43.647 o
-12 -1 7 350.336 471.397 152.948 41.562 o
-12 -1 8 248.705 447.904 188.592 29.170 o
-12 -1 9 241.965 270.703 114.400 75.084 o
-12 -1 10 126.531 146.437 130.489 62.375 o
-12 -1 11 7.812 118.857 132.564 62.163 o
-12 -1 12 59.510 -1.416 92.419 126.909 o
-12 -1 13 1475.810 1678.230 217.367 13.588 o
-12 -1 14 69.517 146.587 153.088 46.230 o
-12 -1 15 143.826 263.943 145.819 49.502 o
-12 -1 16 257.631 216.142 147.956 47.097 o
-12 -1 17 40.914 -0.792 109.886 90.612 o
-12 -1 18 758.585 717.057 167.790 29.540 o
-12 -1 19 173.285 54.296 120.232 72.972 o
-12 -1 20 2272.230 2593.910 280.009 7.128 o
-12 -1 21 121.541 408.550 162.560 39.796 o
-12 -1 22 385.418 255.260 133.105 54.414 o
-12 -1 23 514.317 496.036 255.282 15.763 o
-12 0 1 61.717 127.670 90.264 129.604 o
-12 0 2 45.302 -6.469 48.557 446.692 o
-12 0 3 31.950 7.851 51.244 406.672 o
-12 0 4 195.401 337.045 128.457 61.209 o
-12 0 5 281.943 259.796 85.072 121.683 o
-12 0 6 191.322 241.047 131.773 59.372 o
-12 0 7 266.820 245.922 115.659 73.245 o
-12 0 8 48.179 -7.915 74.767 193.210 o
-12 0 9 2.295 204.923 144.040 52.434 o
-12 0 11 1736.290 2075.000 213.093 11.874 o
-12 0 15 1.215 185.013 141.994 54.031 o
-12 0 16 15.013 45.569 108.013 93.822 o
-12 0 17 800.256 663.488 177.664 26.927 o
-12 0 18 67.582 131.739 106.086 94.718 o
-12 0 19 596.805 488.525 250.949 16.070 o
-12 0 20 212.582 51.553 107.151 89.563 o
-12 0 21 5.685 66.556 96.843 116.454 o
-12 0 22 8.867 67.099 109.856 90.632 o
-12 0 23 19.013 60.534 101.471 105.884 o
-12 1 1 956.481 1000.700 113.884 39.949 o
-12 1 2 393.877 493.834 139.786 47.606 o
-12 1 4 26.218 65.441 29.758 1065.330 o
-12 1 5 401.322 420.035 107.411 74.005 o
-12 1 6 653.520 724.123 108.905 56.104 o
-12 1 7 425.339 378.452 131.077 53.607 o
-12 1 8 281.942 168.313 87.962 118.967 o
-12 1 9 12.245 76.767 124.125 71.022 o
-12 1 10 821.632 791.372 179.599 25.699 o
-12 1 11 173.910 320.776 163.532 39.277 o
-12 1 12 1467.090 2082.740 201.711 13.778 o
-12 1 13 1446.640 1521.420 525.979 3.585 o
-12 1 15 882.689 1352.700 251.307 13.845 o
-12 1 16 126.581 121.951 105.401 94.161 o
-12 1 17 362.610 163.995 130.708 57.647 o
-12 1 18 1387.480 1033.080 322.005 8.659 o
-12 1 19 1440.510 1391.800 419.606 5.373 o
-12 1 20 398.551 211.097 99.781 88.649 o
-12 1 21 598.189 634.827 282.477 12.778 o
-12 1 22 2610.770 1824.630 738.833 1.778 o
-12 1 23 332.572 240.489 215.833 22.656 o
-12 2 1 1403.190 1809.000 100.589 25.151 o
-12 2 2 8472.670 8589.370 460.860 0.988 o
-12 2 3 14141.200 15372.700 788.086 0.342 o
-12 2 4 9666.430 11400.000 598.355 0.664 o
-12 2 5 7420.210 9500.880 521.080 1.008 o
-12 2 6 1005.940 996.720 91.468 46.211 o
-12 2 7 1390.880 1018.640 92.084 34.360 o
-12 2 8 847.032 813.570 144.692 34.289 o
-12 2 9 49645.900 51313.000 470.485 0.036 o
-12 2 10 39503.900 37695.900 1104.510 0.056 o
-12 2 11 38595.800 44114.300 505.950 0.055 o
-12 2 12 56.093 38.650 72.361 202.991 o
-12 2 13 195.291 74.881 71.733 185.249 o
-12 2 14 4115.840 4340.380 186.033 4.230 o
-12 2 15 4064.380 4927.860 332.595 3.116 o
-12 2 16 14374.100 13866.800 729.522 0.366 o
-12 2 17 18906.200 18277.200 807.012 0.223 o
-12 2 18 15169.200 13632.300 764.127 0.342 o
-12 2 19 1724.290 1825.520 328.024 7.315 o
-12 2 20 240.167 212.952 170.566 36.158 o
-12 2 21 1651.980 1800.770 318.613 7.759 o
-12 2 22 1283.230 414.569 455.096 4.961 o
-12 2 23 409.082 268.847 207.655 24.026 o
-12 3 1 1049.870 1299.230 104.592 36.482 o
-12 3 2 272.451 298.672 78.469 136.991 o
-12 3 3 177.003 190.335 79.671 150.055 o
-12 3 4 24.241 20.735 42.394 586.571 o
-12 3 6 10.700 79.657 79.235 172.257 o
-12 3 7 2.526 6.948 21.351 2350.150 o
-12 3 8 56.178 48.843 32.641 861.897 o
-12 3 9 156.851 168.336 108.944 86.744 o
-12 3 10 3512.740 2749.340 443.422 3.285 o
-12 3 11 290.024 143.709 65.318 190.982 o
-12 3 12 1086.400 840.193 216.854 17.631 o
-12 3 13 1154.240 897.266 203.197 18.807 o
-12 3 14 43.165 62.249 56.122 329.818 o
-12 3 15 719.073 796.493 188.342 24.698 o
-12 3 16 4.895 52.950 62.873 273.873 o
-12 3 17 2005.710 1941.690 425.505 4.689 o
-12 3 18 35.215 45.526 67.972 231.402 o
-12 3 19 865.384 597.618 219.475 19.007 o
-12 3 20 309.844 224.896 181.651 31.614 o
-12 4 1 0.143 7.903 23.600 1948.570 o
-12 4 3 150.392 143.011 71.674 187.104 o
-12 4 4 101.847 92.428 53.785 330.243 o
-12 4 5 511.731 312.879 181.977 29.814 o
-12 4 9 180.198 56.173 49.917 345.937 o
-12 4 10 1531.070 1021.890 423.583 5.346 o
-12 4 11 183.526 103.844 66.104 212.470 o
-12 4 12 449.479 293.281 98.584 85.150 o
-12 4 13 1174.890 849.923 292.661 10.715 o
-12 4 14 219.129 73.538 94.287 112.433 o
-12 4 15 129.753 186.175 89.729 125.156 o
-12 4 16 1875.340 2230.090 499.716 3.624 o
-12 4 18 2489.510 2662.920 272.859 6.836 o
-12 4 19 441.537 551.627 155.223 38.768 o
-12 4 20 48.366 -28.242 54.532 356.560 o
-12 4 21 24.424 197.260 79.935 163.554 o
-12 4 22 275.348 250.892 145.834 47.917 o
-12 5 4 452.278 397.992 136.597 49.276 o
-12 5 5 38.108 32.502 33.221 889.191 o
-12 5 6 77.119 185.805 67.712 215.507 o
-12 5 7 730.653 773.134 266.548 13.749 o
-12 5 8 123.839 161.794 71.774 189.134 o
-12 5 11 714.176 461.357 206.485 22.271 o
-12 5 12 88.346 36.640 93.402 122.270 o
-12 5 13 67.956 15.366 76.161 183.874 o
-12 5 14 1112.920 1195.840 127.047 30.924 o
-12 5 15 757.394 923.725 130.629 39.733 o
-12 5 16 609.530 566.003 114.268 57.087 o
-12 5 17 1159.240 286.108 120.458 41.596 o
-12 5 18 758.937 881.528 297.620 11.146 o
-12 5 19 69.132 66.192 88.381 136.279 o
-12 5 20 771.035 985.989 158.220 30.281 o
-12 5 21 270.363 332.562 122.950 64.463 o
-12 6 2 467.346 20.598 29.006 352.289 o
-12 6 4 81.899 136.805 86.634 138.564 o
-12 6 5 174.165 -20.460 51.160 348.177 o
-12 6 6 15939.400 1269.700 109.633 0.724 o
-12 6 7 46639.800 46129.800 1333.120 0.039 o
-12 6 8 41805.800 43997.300 1274.170 0.047 o
-12 6 9 1292.240 2.457 58.048 72.396 o
-12 6 10 3.638 109.610 99.634 109.495 o
-12 6 11 4712.940 4684.510 165.521 3.554 o
-12 6 12 1634.040 587.375 111.852 30.006 o
-12 6 13 15156.300 16889.700 1060.990 0.265 o
-12 6 14 20648.400 21471.800 863.977 0.181 o
-12 6 15 17280.800 18625.400 835.503 0.242 o
-12 6 16 7259.950 7623.910 290.394 1.438 o
-12 6 17 1.016 -23.617 58.276 324.638 o
-12 6 18 297.061 371.706 153.779 42.469 o
-12 6 19 4843.340 5335.640 215.136 3.014 o
-12 6 20 1148.930 1288.780 162.995 23.062 o
-12 7 2 551.349 923.802 99.733 62.261 o
-12 7 3 63.337 31.681 32.315 879.457 o
-12 7 5 7.999 21.076 38.852 710.536 o
-12 7 6 31.154 48.690 67.039 238.048 o
-12 7 7 658.486 762.750 148.830 36.439 o
-12 7 8 312.606 181.220 73.206 154.703 o
-12 7 9 415.544 303.644 126.623 57.981 o
-12 7 10 547.785 491.766 123.701 53.935 o
-12 7 11 1.966 28.200 49.556 442.531 o
-12 7 12 48.383 80.915 68.674 222.579 o
-12 7 13 756.949 757.350 143.623 36.669 o
-12 7 14 27.089 175.062 144.902 51.739 o
-12 7 15 1370.000 1553.340 209.681 15.010 o
-12 7 16 17.550 110.727 127.156 67.436 o
-12 7 17 17.246 -29.125 50.882 419.635 o
-12 7 18 49.050 92.038 160.012 42.654 o
-12 7 19 70.034 57.383 134.478 60.099 o
-12 8 3 77.394 41.288 52.438 365.306 o
-12 8 6 9.213 210.871 94.780 118.505 o
-12 8 7 438.028 188.023 97.099 90.915 o
-12 8 8 151.742 206.309 85.837 133.156 o
-12 8 9 55.089 74.610 51.295 382.658 o
-12 8 10 16.753 -5.966 46.488 501.472 o
-12 8 11 65.997 132.225 87.070 138.431 o
-12 8 12 133.093 78.730 51.840 341.387 o
-12 8 13 111.649 66.654 59.409 278.203 o
-12 8 14 573.757 313.568 133.485 49.442 o
-12 8 15 202.525 125.349 63.426 221.004 o
-12 8 16 177.866 75.997 87.504 131.515 o
-12 8 17 1060.190 1083.040 147.210 28.273 o
-12 9 4 0.991 26.319 35.440 856.138 o
-12 9 5 75.984 147.000 79.504 162.859 o
-12 9 7 198.914 192.029 78.606 151.051 o
-12 9 8 61.548 37.870 41.581 567.723 o
-12 9 9 436.143 554.821 154.502 39.127 o
-12 9 10 226.095 208.310 87.474 122.939 o
-12 9 11 367.099 125.672 167.394 36.809 o
-12 9 12 530.563 279.988 101.543 77.578 o
-12 9 13 1465.350 1512.950 348.333 7.220 o
-12 9 14 67.965 111.319 60.286 276.352 o
-12 9 15 343.605 88.241 97.509 98.679 o
-12 9 16 467.937 282.825 144.776 45.376 o
-12 10 5 31831.000 32503.000 300.134 0.087 o
-12 10 8 769.771 713.006 119.853 46.572 o
-12 10 9 3483.700 4253.520 262.499 4.405 o
-12 10 10 5920.440 6013.520 282.030 2.092 o
-12 10 11 20487.300 22076.500 1252.640 0.158 o
-12 10 12 15012.900 15157.600 1078.570 0.279 o
-12 10 13 10139.500 9653.630 703.950 0.637 o
-12 10 14 1041.260 94.872 451.212 5.194 o
-12 11 6 927.221 1287.750 189.995 20.872 o
-12 11 7 801.751 955.724 211.578 19.557 o
-12 11 8 482.389 504.094 105.718 70.222 o
-12 11 9 1882.590 2040.450 139.560 15.494 o
-12 11 10 623.421 617.663 225.018 19.227 o
-12 11 11 2087.380 2348.840 211.165 10.121 o
-12 11 12 71.076 4.440 51.011 394.802 o
-12 12 7 22.572 59.706 68.876 226.275 o
-12 12 8 10.676 88.530 68.192 230.376 o
-12 12 9 4.299 32.503 46.640 496.199 o
-12 13 6 2617.430 3010.410 304.547 5.710 o
-11 -10 2 408.438 617.243 259.669 15.368 o
-11 -10 3 131.079 203.495 139.605 54.347 o
-11 -10 4 125.583 278.285 184.272 31.590 o
-11 -10 5 125.606 403.991 200.811 26.499 o
-11 -10 6 121.397 355.892 188.955 29.936 o
-11 -10 7 189.644 355.687 155.120 43.083 o
-11 -10 8 4.921 141.405 187.744 31.123 o
-11 -10 9 34.596 90.054 159.693 42.905 o
-11 -10 10 19.740 325.800 221.115 22.297 o
-11 -10 11 119.676 294.919 224.450 21.482 o
-11 -10 12 510.049 566.907 179.443 29.537 o
-11 -10 13 405.089 485.268 199.989 25.250 o
-11 -10 14 12.823 192.779 187.492 31.111 o
-11 -10 15 472.569 398.601 244.234 17.354 o
-11 -10 16 19.949 218.496 187.371 31.090 o
-11 -9 1 203.801 213.880 196.249 27.771 o
-11 -9 2 1775.190 1491.870 192.625 14.353 o
-11 -9 4 1742.770 1544.510 191.498 14.469 o
-11 -9 5 663.066 1035.040 337.353 8.902 o
-11 -9 6 1286.830 1432.860 223.423 14.528 o
-11 -9 7 619.441 644.803 236.898 17.516 o
-11 -9 8 553.934 674.448 246.191 16.500 o
-11 -9 9 242.465 596.446 299.050 11.965 o
-11 -9 10 13.787 285.921 258.726 16.363 o
-11 -9 11 8.017 83.671 114.580 83.243 o
-11 -9 12 121.435 416.980 226.808 20.909 o
-11 -9 13 368.856 1010.490 334.707 9.343 o
-11 -9 14 55.414 359.471 204.936 25.764 o
-11 -9 15 0.428 12.681 96.417 118.479 o
-11 -9 16 77.911 285.219 175.901 34.809 o
-11 -9 17 33.238 0.344 96.118 118.383 o
-11 -9 18 109.091 135.436 145.721 50.614 o
-11 -9 19 280.918 279.051 167.186 36.974 o
-11 -8 1 41.431 322.197 157.460 43.322 o
-11 -8 2 1651.250 1454.740 211.323 13.731 o
-11 -8 6 375.232 250.208 149.475 44.480 o
-11 -8 7 74.077 185.544 177.404 34.483 o
-11 -8 8 74.770 32.106 105.573 96.838 o
-11 -8 9 63.141 231.449 194.417 28.753 o
-11 -8 10 525.167 568.323 170.975 31.927 o
-11 -8 11 9.848 191.602 165.949 39.635 o
-11 -8 12 21.497 -42.832 107.153 95.665 o
-11 -8 13 97.763 -23.870 104.430 98.723 o
-11 -8 14 37.034 85.661 113.435 84.345 o
-11 -8 15 618.652 641.124 241.786 16.897 o
-11 -8 16 86.005 372.529 236.880 19.315 o
-11 -8 17 60.194 339.841 185.228 31.425 o
-11 -8 18 101.899 66.617 97.987 110.309 o
-11 -8 19 1083.080 1218.100 189.552 20.029 o
-11 -8 20 495.505 394.922 202.416 24.464 o
-11 -8 21 731.123 655.480 254.901 15.039 o
-11 -7 1 20.436 197.816 125.318 68.749 o
-11 -7 2 152.044 129.718 125.528 66.888 o
-11 -7 3 571.729 631.771 175.652 29.766 o
-11 -7 8 126.749 328.861 209.425 24.536 o
-11 -7 9 257.563 159.080 190.649 29.256 o
-11 -7 10 307.094 304.665 205.534 24.846 o
-11 -7 11 198.413 212.302 113.544 78.413 o
-11 -7 12 363.419 475.943 259.110 15.666 o
-11 -7 13 302.195 785.013 277.017 13.640 o
-11 -7 14 10.736 177.676 163.167 41.014 o
-11 -7 15 9.890 311.750 168.780 38.037 o
-11 -7 16 1.306 287.787 163.183 40.761 o
-11 -7 17 1450.010 1408.130 248.437 12.065 o
-11 -7 19 784.281 786.656 277.984 12.630 o
-11 -7 20 651.364 655.945 264.230 14.299 o
-11 -7 21 423.261 350.370 194.221 26.921 o
-11 -7 22 285.854 337.326 221.482 21.557 o
-11 -6 1 23.619 95.543 127.026 67.591 o
-11 -6 2 17.069 239.175 129.018 64.703 o
-11 -6 3 28.106 9.678 76.783 184.644 o
-11 -6 4 212.120 208.711 146.362 48.674 o
-11 -6 5 278.740 420.979 156.486 41.067 o
-11 -6 6 298.891 308.532 153.065 43.192 o
-11 -6 7 117.388 221.042 203.648 26.106 o
-11 -6 8 23.903 233.762 195.939 28.424 o
-11 -6 9 295.785 214.762 202.029 25.905 o
-11 -6 10 297.119 378.050 230.323 19.913 o
-11 -6 11 195.964 216.074 201.242 26.474 o
-11 -6 12 2331.340 2439.270 320.289 6.190 o
-11 -6 13 171.605 260.775 210.687 24.219 o
-11 -6 14 127.042 288.759 158.706 42.126 o
-11 -6 15 281.361 439.974 233.838 19.305 o
-11 -6 16 967.099 1088.960 226.854 16.441 o
-11 -6 17 270.483 124.381 159.355 41.273 o
-11 -6 18 520.548 456.499 205.810 23.454 o
-11 -6 19 235.210 465.985 260.738 15.714 o
-11 -6 20 98.575 160.124 146.795 49.878 o
-11 -6 21 62.634 3.818 98.826 111.068 o
-11 -6 22 19.143 421.378 242.742 18.473 o
-11 -6 23 1666.940 1944.400 242.607 10.800 o
-11 -5 1 398.372 582.690 139.272 46.967 o
-11 -5 2 13.117 73.870 73.668 198.706 o
-11 -5 4 588.998 631.859 186.354 26.814 o
-11 -5 5 307.645 397.367 207.350 24.247 o
-11 -5 6 490.157 574.326 169.807 32.628 o
-11 -5 7 859.173 662.409 150.916 33.391 o
-11 -5 8 126.626 61.004 114.431 81.255 o
-11 -5 9 192.587 386.704 210.506 23.997 o
-11 -5 10 376.452 602.363 197.330 25.707 o
-11 -5 11 61.551 242.055 215.684 23.420 o
-11 -5 12 1817.780 1735.070 232.798 11.154 o
-11 -5 13 824.347 893.469 199.807 21.449 o
-11 -5 14 507.367 678.866 242.279 17.121 o
-11 -5 15 342.929 523.141 203.995 24.557 o
-11 -5 16 199.217 233.418 161.075 40.581 o
-11 -5 17 50.587 81.548 103.013 101.585 o
-11 -5 18 27.434 248.903 156.532 44.191 o
-11 -5 19 565.553 628.874 145.858 40.270 o
-11 -5 20 214.471 234.698 112.912 78.353 o
-11 -5 21 1595.580 1612.500 214.015 13.431 o
-11 -5 22 80.295 453.377 200.904 26.550 o
-11 -5 23 8.342 187.315 167.044 39.140 o
-11 -5 24 11.483 144.486 109.738 89.936 o
-11 -4 3 108.203 216.556 135.050 58.148 o
-11 -4 4 7.455 -16.094 79.812 172.734 o
-11 -4 6 5.358 52.702 92.001 129.180 o
-11 -4 7 669.059 685.476 233.183 17.757 o
-11 -4 8 413.228 629.084 213.316 22.078 o
-11 -4 9 1328.660 1268.540 225.547 14.527 o
-11 -4 11 95.546 41.943 127.202 66.809 o
-11 -4 12 970.327 994.975 249.382 14.321 o
-11 -4 13 4.546 24.024 125.384 70.004 o
-11 -4 14 3.990 -18.028 116.792 80.826 o
-11 -4 15 271.633 327.896 213.025 23.290 o
-11 -4 16 68.247 84.750 114.025 82.862 o
-11 -4 17 221.588 189.315 163.586 39.398 o
-11 -4 18 0.827 327.748 174.129 35.780 o
-11 -4 19 160.387 91.337 109.165 87.527 o
-11 -4 20 981.027 1201.260 220.064 16.872 o
-11 -4 21 133.323 247.409 170.347 36.841 o
-11 -4 22 1.997 222.452 169.314 38.057 o
-11 -4 23 396.980 455.988 164.955 35.934 o
-11 -4 24 267.955 424.017 238.548 18.632 o
-11 -3 1 16.188 52.296 64.793 256.435 o
-11 -3 2 4.711 118.496 71.207 210.738 o
-11 -3 3 43.404 162.838 130.733 63.211 o
-11 -3 4 789.270 813.292 159.123 30.931 o
-11 -3 6 75.797 312.168 183.008 32.166 o
-11 -3 7 29.063 81.974 131.960 62.698 o
-11 -3 8 666.392 546.155 176.424 29.063 o
-11 -3 13 975.397 1095.210 260.935 13.143 o
-11 -3 15 337.694 324.493 184.865 30.116 o
-11 -3 16 310.217 400.848 212.304 23.171 o
-11 -3 17 175.863 382.564 247.336 17.590 o
-11 -3 18 97.900 251.754 180.080 33.233 o
-11 -3 19 24.468 91.185 148.099 49.884 o
-11 -3 20 0.930 172.218 113.116 84.668 o
-11 -3 21 15.729 340.617 217.477 23.033 o
-11 -3 22 1063.410 1202.360 208.226 17.808 o
-11 -3 23 403.044 310.445 148.526 44.167 o
-11 -3 24 474.860 452.484 244.104 17.295 o
-11 -2 1 1091.060 1360.260 161.427 23.545 o
-11 -2 2 274.792 355.595 144.507 47.984 o
-11 -2 3 1463.920 1604.290 180.712 16.898 o
-11 -2 4 2110.790 2835.910 261.464 7.709 o
-11 -2 5 369.610 481.568 150.622 42.352 o
-11 -2 6 585.183 637.313 221.724 19.855 o
-11 -2 7 65.990 201.451 156.292 44.221 o
-11 -2 8 98.931 186.357 158.810 42.683 o
-11 -2 9 916.411 944.645 191.402 22.026 o
-11 -2 10 1.095 47.755 102.532 104.355 o
-11 -2 11 2057.470 2145.330 211.191 10.588 o
-11 -2 12 2360.330 2761.810 253.745 7.459 o
-11 -2 13 320.975 176.111 113.733 74.817 o
-11 -2 14 812.229 834.006 179.238 25.667 o
-11 -2 15 566.742 598.290 194.027 25.301 o
-11 -2 16 295.513 429.297 221.836 21.320 o
-11 -2 17 370.441 684.892 205.842 23.629 o
-11 -2 18 3.237 69.941 123.389 72.022 o
-11 -2 19 369.108 482.437 214.012 22.440 o
-11 -2 20 2189.020 2336.350 240.406 8.769 o
-11 -2 21 1097.440 926.955 182.198 22.170 o
-11 -2 22 928.843 793.521 265.943 13.273 o
-11 -2 23 11.549 79.192 102.995 102.759 o
-11 -2 24 0.848 1.987 66.426 249.794 o
-11 -2 25 835.525 832.002 209.345 20.049 o
-11 -1 1 117.159 147.860 108.731 88.652 o
-11 -1 2 2321.740 2439.720 176.829 10.356 o
-11 -1 4 187.204 294.904 165.924 38.203 o
-11 -1 5 193.873 321.384 133.230 57.412 o
-11 -1 6 31.256 32.920 79.621 170.827 o
-11 -1 7 42.545 69.656 88.078 138.555 o
-11 -1 8 104.637 237.058 202.256 26.474 o
-11 -1 9 356.962 537.438 184.399 29.419 o
-11 -1 10 24.584 124.404 139.683 55.873 o
-11 -1 11 734.185 1004.610 191.612 23.137 o
-11 -1 12 2333.780 2592.330 194.721 9.447 o
-11 -1 13 117.405 286.576 149.952 47.082 o
-11 -1 14 1202.160 1312.400 200.124 17.584 o
-11 -1 15 34.191 158.712 150.577 47.975 o
-11 -1 16 99.147 280.037 203.021 26.231 o
-11 -1 17 1328.110 1475.620 237.150 13.170 o
-11 -1 18 18.130 119.629 166.333 39.580 o
-11 -1 19 418.991 322.327 120.601 62.521 o
-11 -1 20 6.169 64.692 102.858 103.361 o
-11 -1 21 378.191 288.001 210.012 23.607 o
-11 -1 22 41.889 100.570 131.581 62.809 o
-11 -1 23 26.419 53.954 45.296 504.655 o
-11 -1 24 687.860 428.944 197.052 24.400 o
-11 -1 25 252.313 221.354 171.168 35.801 o
-11 0 3 67.418 191.329 130.309 63.089 o
-11 0 4 30.387 144.600 120.234 74.837 o
-11 0 5 260.222 384.458 129.809 58.191 o
-11 0 6 39.892 -26.253 81.756 162.680 o
-11 0 7 1.671 113.353 119.739 76.159 o
-11 0 8 228.348 277.658 174.455 34.500 o
-11 0 9 1969.020 1739.790 207.044 11.929 o
-11 0 10 44.600 47.816 96.103 117.192 o
-11 0 11 236.486 147.262 139.923 53.074 o
-11 0 12 596.815 401.230 81.351 93.406 o
-11 0 13 254.719 258.679 73.050 157.948 o
-11 0 14 133.841 116.525 144.427 51.347 o
-11 0 15 1060.010 1308.330 168.450 22.994 o
-11 0 16 137.699 115.413 68.269 208.101 o
-11 0 17 1590.900 1572.810 156.707 18.323 o
-11 0 18 181.248 232.963 148.787 47.395 o
-11 0 19 21.229 67.693 88.700 137.786 o
-11 0 20 85.839 106.690 114.286 81.868 o
-11 0 21 162.530 75.496 71.774 189.773 o
-11 0 22 730.552 548.083 273.365 13.391 o
-11 0 23 26.621 83.439 92.391 126.611 o
-11 0 24 1522.920 990.568 430.226 5.217 o
-11 1 1 1404.270 1568.960 156.596 20.011 o
-11 1 2 1037.180 1119.190 150.463 27.655 o
-11 1 3 74.201 214.291 138.198 56.059 o
-11 1 4 1330.710 1242.690 141.449 24.612 o
-11 1 7 123.906 219.327 164.146 39.745 o
-11 1 8 355.869 280.673 106.275 80.392 o
-11 1 9 2.421 16.829 40.481 663.194 o
-11 1 10 3.732 97.858 136.182 59.066 o
-11 1 11 615.080 636.370 266.448 14.189 o
-11 1 12 17.441 40.654 64.067 262.898 o
-11 1 13 102.862 182.565 66.406 218.677 o
-11 1 14 128.260 133.097 73.806 181.287 o
-11 1 15 1.086 52.697 67.024 242.075 o
-11 1 16 252.143 343.833 104.134 86.493 o
-11 1 17 509.234 443.439 133.572 49.382 o
-11 1 18 73.035 222.410 115.268 79.485 o
-11 1 19 402.504 348.219 124.254 59.600 o
-11 1 20 94.796 125.135 91.205 125.335 o
-11 1 21 1.906 89.781 62.071 277.967 o
-11 1 22 66.964 101.393 90.604 129.096 o
-11 1 23 92.988 177.809 90.565 125.578 o
-11 1 24 196.182 171.083 108.667 85.768 o
-11 2 1 2505.220 2555.460 136.351 10.620 o
-11 2 2 31.994 65.951 56.499 328.379 o
-11 2 3 859.364 788.077 153.491 31.710 o
-11 2 4 255.439 190.782 75.839 153.337 o
-11 2 5 159.047 306.328 119.297 71.400 o
-11 2 6 12.607 41.094 73.850 199.368 o
-11 2 7 980.185 1278.630 167.069 24.189 o
-11 2 8 568.951 602.867 83.653 84.818 o
-11 2 9 160.873 69.991 103.499 97.160 o
-11 2 10 4857.340 4308.350 178.045 3.543 o
-11 2 11 412.682 506.870 119.470 60.813 o
-11 2 12 53.789 20.964 42.010 571.517 o
-11 2 13 0.783 48.206 45.213 524.583 o
-11 2 14 216.010 370.759 195.209 27.673 o
-11 2 15 29.123 104.125 136.728 58.338 o
-11 2 16 605.201 947.447 224.419 18.692 o
-11 2 17 3834.950 4164.380 236.920 4.287 o
-11 2 18 10.850 43.356 65.677 251.212 o
-11 2 19 4416.520 4416.610 510.124 2.160 o
-11 2 20 14.786 100.486 97.150 114.848 o
-11 2 21 96.814 130.968 102.986 99.304 o
-11 2 22 139.632 188.899 240.312 18.837 o
-11 2 23 216.302 188.006 188.574 30.004 o
-11 2 24 226.714 457.110 249.231 17.172 o
-11 3 1 71.013 185.960 83.569 147.217 o
-11 3 2 2880.530 3146.560 164.319 7.690 o
-11 3 3 298.850 294.536 112.032 75.487 o
-11 3 4 47.785 35.714 80.552 165.694 o
-11 3 5 48.114 30.575 62.277 272.983 o
-11 3 7 8.634 91.129 54.105 360.066 o
-11 3 8 2794.380 2603.230 124.670 9.612 o
-11 3 9 2051.850 1889.880 228.530 10.297 o
-11 3 10 257.771 207.744 81.137 136.336 o
-11 3 11 793.571 688.424 152.318 33.748 o
-11 3 12 96.250 159.566 111.437 85.013 o
-11 3 13 576.835 632.876 127.610 48.899 o
-11 3 14 63.565 168.865 165.142 39.800 o
-11 3 15 1068.280 1184.990 239.978 14.496 o
-11 3 16 93.843 193.699 134.884 58.638 o
-11 3 17 480.974 286.380 125.798 57.135 o
-11 3 18 190.816 420.777 162.753 39.056 o
-11 3 19 1161.070 1241.290 202.937 17.735 o
-11 3 20 127.649 160.483 143.330 51.943 o
-11 3 21 12.614 382.811 228.528 20.854 o
-11 3 22 811.112 1107.500 151.985 30.521 o
-11 3 23 17.241 246.247 113.920 82.351 o
-11 4 1 1099.070 837.508 215.205 17.774 o
-11 4 2 369.116 322.899 172.899 33.853 o
-11 4 3 197.518 203.401 104.929 90.741 o
-11 4 4 6.784 -30.058 33.192 987.608 o
-11 4 5 165.770 133.263 56.572 275.217 o
-11 4 6 116.935 63.787 81.975 153.851 o
-11 4 7 1909.520 2048.000 166.495 13.709 o
-11 4 8 415.079 344.690 168.876 34.822 o
-11 4 9 3.652 47.849 56.266 341.410 o
-11 4 10 596.156 124.310 206.370 23.785 o
-11 4 11 5.714 44.033 37.120 764.083 o
-11 4 12 223.355 79.423 67.925 197.993 o
-11 4 16 4019.730 3522.640 249.138 4.336 o
-11 4 18 144.557 322.456 183.424 31.676 o
-11 4 19 704.801 969.526 170.431 28.073 o
-11 4 20 378.881 145.972 89.309 109.446 o
-11 4 21 238.921 280.923 127.117 62.057 o
-11 4 22 575.992 326.277 96.400 79.511 o
-11 4 23 335.409 227.412 122.562 64.493 o
-11 5 4 281.429 123.030 53.213 260.939 o
-11 5 5 946.220 527.763 180.591 25.552 o
-11 5 6 347.742 234.543 94.207 99.631 o
-11 5 7 1028.640 1078.980 160.653 25.951 o
-11 5 9 274.838 177.358 106.633 85.583 o
-11 5 10 823.199 496.661 203.278 22.119 o
-11 5 11 598.585 438.038 213.488 21.636 o
-11 5 12 218.474 183.451 174.026 35.030 o
-11 5 13 19.099 55.359 56.507 333.388 o
-11 5 14 8.636 105.024 67.087 236.894 o
-11 5 15 5.403 164.499 93.293 123.398 o
-11 5 16 311.240 233.049 99.136 93.777 o
-11 5 17 0.504 154.531 96.915 114.939 o
-11 5 18 73.653 29.887 66.503 236.624 o
-11 5 19 50.122 181.405 163.621 40.571 o
-11 5 20 319.884 256.786 87.856 112.604 o
-11 5 21 141.688 125.055 76.191 170.135 o
-11 5 22 61.014 423.333 148.278 47.979 o
-11 6 1 129.298 81.121 43.508 454.632 o
-11 6 2 127.139 205.242 82.198 146.079 o
-11 6 3 61.675 27.019 39.249 634.600 o
-11 6 4 261.359 44.505 50.077 308.848 o
-11 6 5 807.566 514.987 321.725 9.853 o
-11 6 6 364.982 414.170 86.247 105.354 o
-11 6 7 1334.260 1487.300 103.093 28.693 o
-11 6 8 1514.150 1298.810 98.037 27.877 o
-11 6 9 652.000 680.670 120.669 50.006 o
-11 6 10 1307.620 1085.150 158.091 23.225 o
-11 6 11 1348.440 1397.800 163.883 20.455 o
-11 6 12 62.728 -8.218 53.823 360.782 o
-11 6 13 17.534 116.100 81.524 161.165 o
-11 6 14 306.857 361.747 96.438 94.574 o
-11 6 15 1265.020 1437.220 137.743 24.776 o
-11 6 16 1831.030 1982.590 175.715 13.799 o
-11 6 17 177.592 352.799 126.046 63.587 o
-11 6 18 1927.090 1823.980 297.053 8.003 o
-11 6 19 354.579 231.595 390.835 7.118 o
-11 6 20 100.508 176.236 102.073 100.015 o
-11 6 21 687.074 377.002 244.203 16.791 o
-11 7 3 622.709 713.586 106.432 59.109 o
-11 7 4 121.839 106.204 71.458 194.892 o
-11 7 5 4680.210 5147.430 302.391 2.827 o
-11 7 6 1724.060 1980.640 144.991 16.554 o
-11 7 7 50.231 -56.915 42.956 559.790 o
-11 7 8 4087.330 4407.710 217.322 4.029 o
-11 7 9 593.525 573.831 99.153 69.136 o
-11 7 10 124.712 41.020 42.804 486.173 o
-11 7 11 200.226 264.489 149.925 46.330 o
-11 7 12 163.734 78.811 53.377 313.095 o
-11 7 13 64.562 123.957 73.654 190.439 o
-11 7 14 4.324 194.389 151.406 47.541 o
-11 7 15 328.582 275.547 117.151 69.245 o
-11 7 16 91.933 272.011 127.128 65.092 o
-11 7 17 254.473 208.460 284.213 13.410 o
-11 7 18 682.601 661.972 163.394 32.001 o
-11 7 19 230.035 59.536 165.884 38.765 o
-11 7 20 941.789 757.587 528.206 3.787 o
-11 8 1 974.196 1129.870 73.955 51.020 o
-11 8 3 1592.210 1847.690 144.580 18.232 o
-11 8 4 43.342 1.699 46.893 477.999 o
-11 8 5 0.693 13.719 45.426 530.225 o
-11 8 6 166.656 25.416 43.485 447.802 o
-11 8 7 1826.930 1818.480 115.061 18.527 o
-11 8 8 405.181 212.496 100.929 86.652 o
-11 8 9 576.514 230.034 152.678 40.233 o
-11 8 10 27.506 -0.917 46.646 492.244 o
-11 8 11 346.899 167.114 54.399 224.502 o
-11 8 12 345.036 156.154 92.933 104.656 o
-11 8 13 8.400 50.078 73.968 198.716 o
-11 8 14 94.237 208.503 108.444 88.867 o
-11 8 15 45.571 189.414 233.195 20.133 o
-11 8 16 398.945 261.079 114.301 70.042 o
-11 8 17 189.901 220.690 182.011 32.181 o
-11 8 18 402.431 117.433 218.940 22.018 o
-11 8 19 731.826 916.815 179.852 25.892 o
-11 9 1 2.542 147.199 64.770 250.958 o
-11 9 2 1.745 74.350 51.571 400.516 o
-11 9 4 342.453 280.580 92.594 101.200 o
-11 9 5 665.008 861.836 144.633 37.005 o
-11 9 6 189.471 270.347 103.006 92.708 o
-11 9 7 687.252 134.462 48.233 156.137 o
-11 9 8 351.414 487.601 130.817 54.232 o
-11 9 9 97.119 185.466 88.169 131.482 o
-11 9 10 6.855 35.351 58.751 314.346 o
-11 9 11 38.342 44.270 71.895 207.241 o
-11 9 12 2.191 16.579 49.306 449.378 o
-11 9 13 390.653 495.384 135.676 50.102 o
-11 9 14 139.806 230.401 112.771 80.911 o
-11 9 15 724.398 142.356 333.804 9.462 o
-11 9 16 483.691 392.549 174.382 32.063 o
-11 9 17 614.373 431.642 243.942 16.957 o
-11 10 2 949.009 1024.050 83.216 50.965 o
-11 10 3 225.150 115.734 69.110 188.995 o
-11 10 5 1105.950 862.948 107.407 39.887 o
-11 10 6 732.079 716.877 91.363 64.270 o
-11 10 7 265.785 137.413 70.361 175.188 o
-11 10 8 153.353 392.619 148.645 46.883 o
-11 10 9 29.765 46.637 47.717 457.693 o
-11 10 10 425.255 485.950 98.940 80.662 o
-11 10 11 304.172 291.429 107.239 81.177 o
-11 10 12 1160.160 1099.020 195.647 19.091 o
-11 10 13 117.830 23.108 69.250 213.226 o
-11 10 14 2921.310 2832.990 303.962 5.431 o
-11 10 15 87.248 24.252 57.461 308.479 o
-11 10 16 334.958 238.680 93.199 102.081 o
-11 11 3 1081.680 1482.120 128.165 28.780 o
-11 11 4 779.143 993.990 144.336 34.025 o
-11 11 6 39.709 23.536 48.833 438.898 o
-11 11 7 247.020 281.675 103.794 88.641 o
-11 11 8 56.314 71.250 73.626 194.535 o
-11 11 9 345.836 350.955 98.823 89.056 o
-11 11 10 315.256 177.641 84.415 123.906 o
-11 11 11 550.286 485.246 140.792 44.188 o
-11 11 12 324.636 217.985 111.615 76.430 o
-11 11 13 1267.430 1135.940 176.396 20.698 o
-11 11 14 4.068 22.123 57.643 328.568 o
-11 12 4 109.975 205.464 94.750 113.795 o
-11 12 5 1.159 56.871 76.339 187.039 o
-11 12 6 618.941 452.079 165.163 33.434 o
-11 12 7 570.841 442.524 197.627 24.964 o
-11 12 8 1502.530 1627.380 204.068 14.589 o
-11 12 9 347.356 200.418 107.935 80.389 o
-11 12 10 611.870 291.241 161.018 35.939 o
-11 12 11 34.462 -8.726 55.510 348.614 o
-11 12 12 16.779 57.700 55.546 344.941 o
-11 13 5 60.708 279.074 111.719 83.941 o
-11 13 6 39.801 17.773 51.628 395.880 o
-11 13 7 46.985 103.495 101.287 104.754 o
-11 13 8 197.219 306.137 155.928 42.838 o
-11 13 9 16.613 179.519 109.730 89.413 o
-10 -11 2 124.107 73.896 131.449 62.058 o
-10 -11 3 387.953 278.349 165.211 36.820 o
-10 -11 4 22.616 -5.356 98.041 114.144 o
-10 -11 6 6.134 165.163 200.160 27.373 o
-10 -11 7 0.435 168.751 209.058 25.112 o
-10 -11 8 135.086 536.537 278.039 13.951 o
-10 -11 9 166.505 239.935 189.434 29.845 o
-10 -11 10 611.579 678.015 260.900 14.702 o
-10 -11 14 149.940 310.678 204.136 25.745 o
-10 -11 15 154.632 197.433 154.342 44.609 o
-10 -11 16 132.595 273.146 206.768 25.221 o
-10 -10 1 1.000 38.622 94.994 121.616 o
-10 -10 2 609.774 692.002 256.375 15.161 o
-10 -10 3 3.899 81.630 109.144 91.761 o
-10 -10 4 156.857 461.398 256.646 16.335 o
-10 -10 5 135.169 101.974 197.640 27.815 o
-10 -10 6 338.049 474.459 298.712 11.954 o
-10 -10 7 645.137 575.577 223.612 19.438 o
-10 -10 9 658.993 503.895 296.254 11.705 o
-10 -10 10 167.732 299.399 197.718 27.347 o
-10 -10 11 150.221 261.491 158.005 42.406 o
-10 -10 12 55.427 126.244 107.956 91.979 o
-10 -10 13 2.285 17.788 104.491 100.807 o
-10 -10 14 24.676 376.475 227.608 21.005 o
-10 -10 15 129.231 28.223 147.109 49.986 o
-10 -10 17 126.833 154.570 176.709 34.578 o
-10 -10 18 28.256 284.373 209.026 24.944 o
-10 -10 19 327.950 383.121 203.470 25.069 o
-10 -9 2 5970.370 4943.730 353.930 2.094 o
-10 -9 3 3291.810 2986.580 265.617 5.403 o
-10 -9 4 11331.900 11433.100 667.343 0.540 o
-10 -9 5 1422.700 1494.080 225.827 13.600 o
-10 -9 6 2845.600 2128.900 243.176 7.357 o
-10 -9 7 12263.000 11383.800 611.044 0.514 o
-10 -9 8 24362.500 24017.800 1085.110 0.132 o
-10 -9 10 1436.800 1770.480 269.319 10.343 o
-10 -9 11 5611.180 6060.930 385.582 1.939 o
-10 -9 12 1094.660 1199.940 234.830 14.839 o
-10 -9 13 8.277 226.060 160.450 42.280 o
-10 -9 14 36.110 305.404 209.647 24.756 o
-10 -9 15 4114.980 3771.140 286.759 3.818 o
-10 -9 16 1845.400 1964.300 265.749 9.204 o
-10 -9 17 1768.330 1945.040 247.851 10.226 o
-10 -9 18 8.565 153.464 179.908 33.845 o
-10 -9 19 5043.710 4971.920 398.309 2.299 o
-10 -9 20 4126.360 4145.790 285.150 3.659 o
-10 -9 21 2480.840 2127.150 251.321 7.964 o
-10 -8 1 170.925 262.504 129.960 61.108 o
-10 -8 2 1788.670 1332.470 178.487 15.829 o
-10 -8 6 784.545 1423.500 324.268 9.155 o
-10 -8 7 1110.780 1210.500 196.160 18.982 o
-10 -8 8 219.535 135.286 124.365 66.660 o
-10 -8 9 139.253 110.029 120.262 73.067 o
-10 -8 10 40.663 43.075 116.730 80.029 o
-10 -8 11 175.663 357.167 191.600 28.900 o
-10 -8 12 84.775 127.866 114.862 80.861 o
-10 -8 13 384.181 305.879 200.309 25.734 o
-10 -8 14 682.203 667.452 177.539 28.052 o
-10 -8 15 53.385 134.460 165.904 39.583 o
-10 -8 16 2.893 68.590 113.503 85.038 o
-10 -8 17 552.739 562.979 193.872 25.547 o
-10 -8 18 1102.640 923.939 285.851 11.218 o
-10 -8 19 245.059 458.267 258.419 15.978 o
-10 -8 20 1062.020 1158.400 221.400 16.431 o
-10 -8 21 5.387 257.924 154.783 45.299 o
-10 -8 22 829.978 700.069 231.158 17.362 o
-10 -8 23 281.189 356.296 186.206 29.955 o
-10 -7 1 0.841 137.117 119.107 76.789 o
-10 -7 2 341.802 188.808 151.445 44.253 o
-10 -7 3 293.138 468.603 236.370 18.845 o
-10 -7 4 471.744 578.323 199.365 24.762 o
-10 -7 5 26.250 221.491 168.025 38.522 o
-10 -7 6 29.463 -27.063 118.950 77.585 o
-10 -7 7 362.546 136.202 132.088 56.857 o
-10 -7 8 542.630 844.891 236.588 17.476 o
-10 -7 9 470.387 522.010 254.715 15.900 o
-10 -7 10 608.450 1089.190 279.364 12.572 o
-10 -7 12 573.979 349.385 225.759 19.826 o
-10 -7 13 187.413 253.250 197.113 27.523 o
-10 -7 14 0.609 226.641 165.893 39.621 o
-10 -7 15 97.743 247.016 164.120 39.840 o
-10 -7 16 658.901 891.021 228.624 18.002 o
-10 -7 17 790.098 625.884 173.200 28.294 o
-10 -7 18 559.461 536.012 231.739 18.628 o
-10 -7 19 779.530 923.609 226.842 17.651 o
-10 -7 20 14.910 131.688 166.962 39.273 o
-10 -7 21 290.720 188.321 192.791 28.418 o
-10 -7 22 147.223 289.931 226.986 20.961 o
-10 -7 23 610.556 619.944 232.086 18.245 o
-10 -7 24 27.687 35.832 141.649 54.677 o
-10 -6 1 1039.760 1262.990 211.943 17.334 o
-10 -6 2 10.766 95.660 95.758 118.389 o
-10 -6 3 49.781 221.872 177.751 34.376 o
-10 -6 4 195.658 325.942 187.353 30.150 o
-10 -6 5 96.632 -38.818 111.012 87.633 o
-10 -6 6 1.871 -12.233 111.428 88.823 o
-10 -6 7 9.188 225.163 200.087 27.317 o
-10 -6 8 983.006 882.026 235.120 15.909 o
-10 -6 9 1031.010 1124.970 243.686 14.408 o
-10 -6 11 272.382 134.562 113.624 77.217 o
-10 -6 12 2.496 69.738 157.308 44.419 o
-10 -6 13 533.215 624.433 228.217 19.085 o
-10 -6 14 1591.680 1456.590 264.443 10.607 o
-10 -6 15 311.617 188.996 163.552 38.655 o
-10 -6 16 71.649 136.056 149.854 48.234 o
-10 -6 17 365.978 320.908 198.805 26.152 o
-10 -6 18 4.058 78.352 104.980 99.146 o
-10 -6 19 854.266 456.382 169.508 29.467 o
-10 -6 20 248.497 546.359 231.148 19.681 o
-10 -6 21 5456.770 5994.490 407.401 1.940 o
-10 -6 22 77.398 149.187 196.641 28.193 o
-10 -6 23 584.655 676.466 306.426 10.974 o
-10 -6 24 289.397 269.422 172.765 34.737 o
-10 -6 25 997.415 1295.310 263.284 12.605 o
-10 -5 1 15724.200 16220.600 648.081 0.313 o
-10 -5 2 8969.830 10128.000 609.122 0.756 o
-10 -5 3 91.132 491.821 217.141 22.741 o
-10 -5 4 34824.300 33892.300 1748.830 0.063 o
-10 -5 5 34301.700 36570.100 1886.240 0.060 o
-10 -5 7 360.795 592.232 172.031 33.053 o
-10 -5 8 112.151 345.621 189.251 29.908 o
-10 -5 9 1093.060 1228.470 181.637 21.033 o
-10 -5 10 5076.100 5473.610 397.151 2.193 o
-10 -5 11 500.374 949.124 222.606 19.412 o
-10 -5 12 108.931 200.008 191.785 29.434 o
-10 -5 13 2867.450 2379.120 221.336 7.534 o
-10 -5 14 3265.270 3483.370 283.225 4.881 o
-10 -5 15 1490.160 1422.450 253.250 11.604 o
-10 -5 16 616.143 744.760 174.932 28.992 o
-10 -5 17 7405.930 7371.000 287.563 1.436 o
-10 -5 18 3945.290 4447.750 247.995 3.945 o
-10 -5 19 7556.620 8189.360 452.022 1.150 o
-10 -5 20 16920.700 14497.300 668.137 0.303 o
-10 -5 22 2276.960 2399.650 239.581 8.482 o
-10 -5 23 60.739 242.274 189.867 30.116 o
-10 -5 24 4325.650 4995.470 324.751 2.976 o
-10 -5 25 4987.810 5226.600 331.324 2.524 o
-10 -4 1 1855.830 1800.710 190.355 13.263 o
-10 -4 2 135.280 302.838 165.379 38.804 o
-10 -4 3 8.951 68.851 101.873 105.220 o
-10 -4 4 439.328 525.050 228.678 19.525 o
-10 -4 5 13.437 125.284 146.706 50.785 o
-10 -4 6 13.535 61.127 104.690 99.670 o
-10 -4 7 91.011 58.603 102.567 101.529 o
-10 -4 8 232.303 184.596 102.356 93.762 o
-10 -4 9 488.805 532.831 208.005 22.977 o
-10 -4 10 111.733 130.507 136.098 57.804 o
-10 -4 11 19.661 32.970 105.429 98.477 o
-10 -4 12 37.405 15.099 102.726 103.456 o
-10 -4 13 14.897 34.364 100.974 107.393 o
-10 -4 14 188.179 62.412 108.435 88.217 o
-10 -4 15 603.252 584.315 236.947 17.667 o
-10 -4 16 369.967 298.717 166.946 36.198 o
-10 -4 17 2096.290 2090.600 258.459 8.700 o
-10 -4 18 504.035 567.760 151.690 39.260 o
-10 -4 19 2265.770 2196.830 305.058 6.838 o
-10 -4 20 113.077 197.670 149.238 47.996 o
-10 -4 21 1156.600 1243.510 213.855 16.544 o
-10 -4 22 178.889 143.381 161.413 40.936 o
-10 -4 23 486.121 171.405 117.073 65.915 o
-10 -4 24 185.741 116.977 165.799 38.909 o
-10 -4 25 610.581 680.016 272.670 13.566 o
-10 -3 1 156.866 91.595 86.317 135.815 o
-10 -3 2 43.886 107.564 87.308 139.794 o
-10 -3 3 1.601 -17.385 92.138 129.899 o
-10 -3 4 145.500 181.305 163.229 40.161 o
-10 -3 5 394.417 494.647 191.822 27.282 o
-10 -3 6 438.909 492.658 203.573 24.251 o
-10 -3 7 316.366 367.143 200.331 25.904 o
-10 -3 8 21.873 -96.748 95.582 120.083 o
-10 -3 9 33.825 11.074 93.788 124.064 o
-10 -3 10 52.895 150.750 165.211 39.872 o
-10 -3 11 513.245 211.658 193.619 26.956 o
-10 -3 12 813.243 1072.060 254.886 14.189 o
-10 -3 13 380.307 355.208 178.031 31.875 o
-10 -3 14 64.678 130.776 66.000 232.905 o
-10 -3 15 45.213 173.821 119.829 74.809 o
-10 -3 16 682.390 664.683 128.254 45.510 o
-10 -3 17 154.160 268.770 148.526 47.655 o
-10 -3 18 778.647 945.653 121.293 42.573 o
-10 -3 19 31.536 198.388 77.993 170.617 o
-10 -3 20 583.746 621.800 108.418 61.128 o
-10 -3 21 267.221 186.055 139.151 52.879 o
-10 -3 22 160.598 313.520 115.912 75.131 o
-10 -3 23 12.404 346.075 235.993 19.599 o
-10 -3 24 889.515 1212.960 282.585 11.587 o
-10 -3 25 91.418 189.896 164.040 40.101 o
-10 -3 26 330.988 265.070 125.523 61.484 o
-10 -2 3 284.746 412.606 169.099 35.606 o
-10 -2 4 1127.940 993.150 155.335 26.315 o
-10 -2 9 24.386 -28.247 89.794 135.855 o
-10 -2 10 150.070 1.261 93.598 119.674 o
-10 -2 11 621.385 526.900 132.010 46.739 o
-10 -2 12 655.303 603.627 179.350 28.129 o
-10 -2 13 1211.410 1370.740 192.820 18.166 o
-10 -2 14 2638.670 2680.120 110.936 10.389 o
-10 -2 15 493.595 315.773 79.269 110.151 o
-10 -2 16 741.263 797.302 123.454 44.555 o
-10 -2 17 128.695 400.357 117.852 72.565 o
-10 -2 18 819.755 697.557 100.615 54.990 o
-10 -2 19 1592.380 1713.470 296.178 8.798 o
-10 -2 20 527.294 639.630 134.343 46.373 o
-10 -2 21 80.616 34.122 139.593 55.845 o
-10 -2 22 406.835 588.174 115.532 62.865 o
-10 -2 23 1192.300 1034.680 174.220 22.126 o
-10 -2 24 1599.200 1249.820 199.321 15.483 o
-10 -2 25 2141.750 1450.590 357.344 6.190 o
-10 -2 26 6568.900 6805.800 356.024 1.615 o
-10 -1 1 8879.840 7004.140 256.696 1.203 o
-10 -1 2 123896.000 132553.000 631.282 0.006 o
-10 -1 4 11113.700 11622.000 276.745 0.668 o
-10 -1 5 2.953 29.400 78.987 175.672 o
-10 -1 6 60.164 67.001 82.447 156.409 o
-10 -1 7 4113.540 3819.270 209.393 4.376 o
-10 -1 8 2463.370 2417.900 244.140 7.868 o
-10 -1 9 2861.170 3517.890 224.653 6.290 o
-10 -1 10 4810.250 4349.290 229.497 3.340 o
-10 -1 11 98.174 164.414 47.492 389.501 o
-10 -1 12 9.187 83.886 122.282 73.154 o
-10 -1 13 4000.870 3790.210 137.395 5.044 o
-10 -1 14 3246.020 3475.260 178.734 6.253 o
-10 -1 15 1928.740 2225.800 313.612 7.126 o
-10 -1 16 13085.100 14378.300 435.780 0.452 o
-10 -1 17 9484.900 9925.080 449.077 0.814 o
-10 -1 18 20150.900 22474.800 677.340 0.190 o
-10 -1 19 8613.980 9236.900 284.861 1.050 o
-10 -1 20 488.685 689.350 123.733 52.792 o
-10 -1 21 3009.550 3259.390 243.287 5.960 o
-10 -1 22 6357.920 6348.000 291.248 1.857 o
-10 -1 23 15690.000 15169.200 511.215 0.342 o
-10 -1 24 16963.700 16642.000 538.961 0.292 o
-10 -1 25 25646.600 26407.000 840.934 0.124 o
-10 -1 26 11861.900 11200.900 1009.330 0.409 o
-10 0 1 3100.800 2905.650 155.473 7.573 o
-10 0 2 50.161 66.314 98.632 110.862 o
-10 0 3 396.076 404.605 132.482 53.018 o
-10 0 4 675.695 771.559 134.220 41.737 o
-10 0 5 329.638 441.805 120.978 63.074 o
-10 0 6 436.711 504.536 124.650 56.221 o
-10 0 7 789.569 942.234 151.879 32.058 o
-10 0 8 1806.820 1818.710 65.182 22.097 o
-10 0 9 1683.000 1225.070 150.761 19.649 o
-10 0 10 568.736 704.101 180.045 28.271 o
-10 0 11 442.032 407.141 125.076 57.097 o
-10 0 12 120.858 71.002 92.298 122.596 o
-10 0 13 54.120 176.295 78.750 166.462 o
-10 0 14 239.530 338.833 95.236 101.401 o
-10 0 15 19.032 42.939 49.363 435.053 o
-10 0 16 971.841 899.448 126.224 36.829 o
-10 0 17 459.891 369.799 129.927 53.681 o
-10 0 18 664.931 726.928 124.289 47.105 o
-10 0 19 496.536 403.929 180.111 30.128 o
-10 0 20 142.445 125.697 88.721 128.949 o
-10 0 21 8.791 46.937 74.862 194.169 o
-10 0 22 2388.580 2736.120 578.867 2.631 o
-10 0 23 5.655 72.940 62.315 276.732 o
-10 0 24 4952.090 4889.040 315.948 2.690 o
-10 0 25 86.243 228.680 122.125 70.821 o
-10 0 26 2288.930 2018.490 361.993 5.605 o
-10 1 2 340.235 335.596 176.850 32.645 o
-10 1 5 1212.310 1243.320 76.088 39.483 o
-10 1 7 687.481 518.267 90.202 73.258 o
-10 1 8 780.674 951.923 183.161 24.609 o
-10 1 9 377.185 183.018 83.815 119.272 o
-10 1 10 419.984 284.327 82.633 112.818 o
-10 1 11 719.513 663.723 153.842 34.532 o
-10 1 12 1201.350 992.999 149.938 26.425 o
-10 1 13 530.816 210.103 234.882 18.776 o
-10 1 14 243.561 112.339 88.340 123.201 o
-10 1 15 721.844 566.843 105.745 58.525 o
-10 1 16 429.974 461.163 247.320 16.977 o
-10 1 17 4280.900 4584.370 269.309 3.456 o
-10 1 18 1077.600 600.361 409.746 6.090 o
-10 1 19 1317.040 1368.590 312.561 8.921 o
-10 1 20 281.268 348.189 128.174 59.449 o
-10 1 21 616.721 481.910 134.542 46.036 o
-10 1 22 1.341 206.869 125.918 68.320 o
-10 1 23 2021.120 1906.300 542.247 3.169 o
-10 1 24 120.885 182.714 113.096 81.686 o
-10 1 25 1113.920 1270.990 281.188 11.098 o
-10 2 1 3846.690 4287.820 119.876 5.004 o
-10 2 3 1886.100 1902.130 130.113 16.593 o
-10 2 4 446.323 357.314 54.400 171.028 o
-10 2 5 56.092 119.483 40.963 549.340 o
-10 2 6 262.815 390.231 55.361 211.671 o
-10 2 7 916.386 868.934 62.152 66.161 o
-10 2 8 470.310 457.603 56.215 150.227 o
-10 2 9 74.176 50.937 45.548 469.443 o
-10 2 10 7.224 136.449 75.036 189.260 o
-10 2 11 78.358 180.210 85.989 139.259 o
-10 2 12 42.256 143.503 59.834 282.583 o
-10 2 13 377.653 441.668 128.224 56.003 o
-10 2 14 150.536 231.850 166.114 38.616 o
-10 2 15 3541.840 3427.380 410.982 3.354 o
-10 2 16 10.942 70.061 55.444 346.073 o
-10 2 17 934.049 719.652 141.938 34.452 o
-10 2 18 383.147 335.678 114.139 69.444 o
-10 2 19 1481.660 1580.170 424.103 5.188 o
-10 2 20 120.735 63.645 84.698 144.423 o
-10 2 21 3900.060 3781.390 302.185 3.880 o
-10 2 22 1272.690 1292.220 224.937 14.779 o
-10 2 23 4764.680 5563.950 416.750 2.223 o
-10 2 24 2131.580 1799.280 245.076 9.497 o
-10 2 25 1617.580 1502.130 202.184 14.461 o
-10 3 1 27992.600 30248.300 395.514 0.108 o
-10 3 2 34.007 94.644 109.053 91.105 o
-10 3 3 2706.500 2665.580 117.340 9.993 o
-10 3 4 6187.600 5820.040 174.590 2.228 o
-10 3 5 3830.630 3624.060 95.151 5.727 o
-10 3 6 6235.900 6988.080 110.036 2.035 o
-10 3 7 407.034 574.372 159.764 37.195 o
-10 3 8 311.965 362.160 114.998 70.587 o
-10 3 9 1951.860 1561.140 224.036 11.446 o
-10 3 10 2559.390 2369.560 239.309 7.830 o
-10 3 11 3308.150 2701.490 125.865 7.726 o
-10 3 12 226.810 357.579 100.856 92.245 o
-10 3 13 13296.400 13310.400 366.881 0.476 o
-10 3 14 3277.850 3297.440 333.689 4.366 o
-10 3 15 22750.900 25438.800 795.366 0.148 o
-10 3 16 1981.590 1363.300 340.714 6.890 o
-10 3 17 8930.040 9999.610 303.260 0.947 o
-10 3 18 1069.310 1047.270 164.866 24.870 o
-10 3 19 5710.090 5617.330 263.710 2.307 o
-10 3 20 16440.300 17917.200 855.611 0.259 o
-10 3 21 15215.400 16851.900 936.507 0.281 o
-10 3 22 22933.300 23768.400 673.598 0.157 o
-10 3 23 20311.900 21957.000 706.712 0.189 o
-10 3 24 5139.520 5351.690 386.223 2.230 o
-10 4 1 2907.050 2535.710 134.198 9.123 o
-10 4 2 1710.770 1466.940 205.772 13.812 o
-10 4 3 157.066 196.582 89.513 123.512 o
-10 4 4 104.992 123.997 79.771 160.225 o
-10 4 5 345.042 638.228 151.827 41.010 o
-10 4 6 60.504 63.051 48.402 425.393 o
-10 4 7 8.040 -0.497 84.771 153.132 o
-10 4 8 16.334 25.577 49.649 435.285 o
-10 4 9 30.026 38.619 46.795 477.006 o
-10 4 10 247.989 173.457 80.276 141.580 o
-10 4 11 4.579 96.609 79.367 171.518 o
-10 4 12 587.455 636.042 151.223 37.665 o
-10 4 13 318.674 272.713 120.104 66.654 o
-10 4 14 3599.070 3153.510 229.987 5.296 o
-10 4 15 49.583 288.269 166.463 38.923 o
-10 4 16 975.354 1206.880 202.275 19.080 o
-10 4 17 42.929 18.108 86.772 144.026 o
-10 4 18 229.295 299.366 133.406 56.828 o
-10 4 19 305.126 437.610 138.328 50.660 o
-10 4 20 1250.890 1406.930 245.183 12.981 o
-10 4 21 1594.460 1587.850 174.410 16.620 o
-10 4 22 689.849 851.653 208.226 21.002 o
-10 4 23 2155.040 2199.030 200.817 10.560 o
-10 4 24 11.775 55.741 73.861 198.698 o
-10 5 7 29.812 21.972 101.583 105.886 o
-10 5 8 22.174 24.797 69.674 223.416 o
-10 5 9 71.660 111.295 80.462 161.173 o
-10 5 10 699.814 670.621 175.714 28.333 o
-10 5 11 935.225 691.812 149.575 32.406 o
-10 5 12 2012.490 2079.370 228.566 10.114 o
-10 5 13 178.637 213.005 81.472 143.088 o
-10 5 14 1176.160 1331.260 241.243 13.701 o
-10 5 15 108.006 110.255 117.236 77.414 o
-10 5 16 1004.200 1154.680 207.798 18.345 o
-10 5 17 913.727 826.788 145.746 32.776 o
-10 5 18 474.946 332.347 120.866 60.465 o
-10 5 19 2286.980 2507.470 198.833 9.614 o
-10 5 20 247.153 54.122 149.430 47.258 o
-10 5 21 228.626 232.355 115.729 74.540 o
-10 5 22 2259.240 2769.150 625.567 2.343 o
-10 5 23 25.941 226.908 136.568 57.863 o
-10 6 1 113.667 35.896 37.602 612.779 o
-10 6 2 1.813 102.829 72.876 202.621 o
-10 6 3 80.871 82.267 67.938 222.088 o
-10 6 4 12.449 -33.734 49.995 436.380 o
-10 6 5 67.856 57.396 60.293 282.833 o
-10 6 6 647.242 585.651 116.924 53.781 o
-10 6 7 607.147 470.815 81.155 89.860 o
-10 6 8 1246.850 1079.050 106.216 34.047 o
-10 6 9 126.241 109.476 79.644 159.367 o
-10 6 10 185.622 262.753 96.322 104.826 o
-10 6 11 182.746 339.784 74.247 158.356 o
-10 6 12 15.159 182.232 76.944 177.425 o
-10 6 13 1626.560 1696.200 139.353 19.078 o
-10 6 14 85.778 114.817 63.931 244.263 o
-10 6 15 33.999 97.233 79.325 169.380 o
-10 6 16 70.052 113.831 98.970 108.534 o
-10 6 17 1529.770 1454.630 139.733 21.250 o
-10 6 18 1320.050 1628.910 212.327 14.846 o
-10 6 19 1840.940 1840.640 163.941 14.912 o
-10 6 20 3617.240 4005.680 247.817 4.529 o
-10 6 21 1850.330 1017.980 466.041 4.372 o
-10 6 22 2426.090 2390.580 199.865 9.314 o
-10 7 1 401.007 439.944 75.515 120.466 o
-10 7 2 5046.970 5608.190 163.121 2.941 o
-10 7 3 6994.230 7239.450 182.149 1.667 o
-10 7 4 5039.980 5682.060 175.931 2.887 o
-10 7 5 499.559 749.297 82.642 85.633 o
-10 7 6 3456.710 2798.670 109.398 7.382 o
-10 7 7 856.341 779.399 123.950 41.662 o
-10 7 8 4715.880 4517.930 244.474 3.278 o
-10 7 9 254.572 40.027 72.991 173.879 o
-10 7 10 4237.260 4496.430 219.621 3.823 o
-10 7 11 2370.670 1272.650 126.773 15.465 o
-10 7 12 10479.900 11147.800 313.338 0.727 o
-10 7 14 7563.860 8275.130 515.379 1.074 o
-10 7 15 35.832 22.179 81.462 163.379 o
-10 7 16 1539.120 1469.480 184.125 16.530 o
-10 7 17 14132.700 15203.800 582.759 0.377 o
-10 7 18 12859.200 13599.400 444.444 0.476 o
-10 7 19 16298.200 17242.500 525.119 0.301 o
-10 7 20 21453.800 22299.100 704.664 0.176 o
-10 7 21 8478.860 8962.890 364.360 1.037 o
-10 8 1 132.853 163.448 62.669 237.096 o
-10 8 2 154.778 40.294 50.378 356.763 o
-10 8 3 426.363 390.465 114.178 66.872 o
-10 8 4 1196.770 1618.320 135.183 24.872 o
-10 8 5 1304.960 1318.280 112.360 29.246 o
-10 8 6 1321.350 1686.080 136.903 22.641 o
-10 8 7 677.902 789.742 122.579 46.750 o
-10 8 8 1107.310 1277.520 188.692 19.746 o
-10 8 9 373.470 344.499 117.401 66.463 o
-10 8 10 912.834 872.920 134.360 35.774 o
-10 8 11 4.814 135.932 81.352 162.026 o
-10 8 12 576.344 515.173 144.655 41.601 o
-10 8 13 281.447 588.897 115.689 67.069 o
-10 8 14 1.596 61.996 148.382 49.930 o
-10 8 15 175.541 363.446 324.162 10.353 o
-10 8 16 534.243 697.386 151.628 37.851 o
-10 8 17 836.385 798.911 203.936 20.995 o
-10 8 18 738.019 369.562 376.012 7.453 o
-10 8 19 1253.690 1367.150 179.509 19.458 o
-10 8 20 841.998 624.198 182.083 25.728 o
-10 9 1 103.126 54.424 31.114 817.236 o
-10 9 2 216.329 239.261 80.918 139.598 o
-10 9 3 182.997 174.850 95.113 109.859 o
-10 9 4 70.422 72.331 66.344 234.718 o
-10 9 5 98.254 74.546 45.636 444.226 o
-10 9 6 276.484 429.674 149.655 44.506 o
-10 9 7 1.468 66.424 85.307 149.873 o
-10 9 8 16.707 -15.384 46.512 500.983 o
-10 9 9 319.279 252.631 120.163 66.867 o
-10 9 10 13.699 3.782 69.024 229.820 o
-10 9 11 734.375 900.233 332.066 9.160 o
-10 9 12 180.009 262.088 154.073 44.215 o
-10 9 13 556.970 71.423 77.036 120.670 o
-10 9 14 142.146 116.248 99.409 104.629 o
-10 9 15 23.931 281.414 117.240 77.377 o
-10 9 16 375.195 250.445 90.739 103.162 o
-10 9 17 722.505 713.193 196.309 23.375 o
-10 9 18 302.474 226.563 89.294 112.245 o
-10 9 19 771.647 976.077 179.828 25.264 o
-10 10 2 3.219 -26.543 46.217 514.752 o
-10 10 3 21.520 190.455 97.124 112.960 o
-10 10 4 21.601 9.625 44.737 534.500 o
-10 10 5 1315.950 1704.300 147.637 21.267 o
-10 10 6 1259.530 1655.960 164.613 20.002 o
-10 10 7 2082.960 2156.550 307.319 7.110 o
-10 10 8 689.714 787.785 136.846 40.192 o
-10 10 9 930.725 1088.050 281.210 11.730 o
-10 10 10 82.309 88.347 62.334 259.368 o
-10 10 11 62.076 133.575 78.000 170.764 o
-10 10 12 667.340 692.388 110.280 55.332 o
-10 10 13 1020.170 1159.210 176.585 22.750 o
-10 10 14 420.417 247.224 74.162 132.879 o
-10 10 15 3317.930 3463.970 233.968 5.436 o
-10 10 16 943.650 1005.020 291.818 11.075 o
-10 10 17 1412.710 1309.330 165.458 20.081 o
-10 11 1 6161.620 6944.290 188.425 1.986 o
-10 11 3 2415.250 2603.540 283.878 6.765 o
-10 11 4 2665.140 2457.140 239.314 7.486 o
-10 11 5 1292.340 1244.680 122.869 28.248 o
-10 11 6 1380.190 1365.260 187.173 17.656 o
-10 11 7 1156.990 1135.080 141.106 27.770 o
-10 11 8 958.015 815.675 115.261 41.869 o
-10 11 9 1611.140 1680.240 306.925 8.362 o
-10 11 10 1863.460 1795.210 204.270 12.420 o
-10 11 11 1854.340 2110.840 200.379 11.977 o
-10 11 12 1308.700 1505.240 224.856 14.148 o
-10 11 13 457.951 198.901 93.293 94.982 o
-10 11 14 3763.330 3607.240 237.991 4.685 o
-10 11 15 12578.500 12749.800 419.580 0.514 o
-10 12 1 571.864 616.635 164.873 33.124 o
-10 12 2 246.111 227.243 91.572 111.635 o
-10 12 4 402.514 362.634 99.095 85.177 o
-10 12 5 535.048 893.145 160.963 33.157 o
-10 12 6 99.197 32.560 52.862 353.200 o
-10 12 7 234.435 156.477 102.751 93.653 o
-10 12 8 33.404 -1.023 48.647 450.855 o
-10 12 9 1.202 10.096 56.167 348.148 o
-10 12 10 474.182 362.288 141.338 46.464 o
-10 12 11 60.241 169.291 144.758 51.575 o
-10 12 12 635.928 597.657 149.828 37.749 o
-10 12 13 945.745 668.515 196.859 21.887 o
-10 13 3 782.193 676.478 159.766 31.733 o
-10 13 5 309.593 169.920 76.720 145.128 o
-10 13 6 227.883 239.483 108.880 83.081 o
-10 13 7 24.080 243.335 134.830 59.255 o
-10 13 8 5.643 260.403 150.398 47.922 o
-10 13 9 231.349 122.827 80.208 146.193 o
-10 13 10 46.139 185.707 108.702 90.208 o
-10 13 11 15.270 92.793 60.498 288.963 o
-10 14 4 166.238 189.358 84.958 135.113 o
-10 14 5 285.305 184.582 79.623 138.815 o
-10 14 6 3.105 193.692 81.815 158.278 o
-10 14 7 224.737 133.772 173.167 35.481 o
-10 14 8 11.678 100.940 84.739 150.303 o
-10 15 3 364.136 1244.960 241.353 16.797 o
-9 -12 2 217.352 249.553 132.599 58.144 o
-9 -12 3 36.159 388.793 260.496 16.069 o
-9 -12 4 0.876 14.760 122.613 73.291 o
-9 -12 5 179.598 196.044 215.655 23.206 o
-9 -12 6 0.297 277.512 174.314 35.820 o
-9 -12 7 386.706 459.484 168.659 34.626 o
-9 -12 8 230.113 285.702 164.524 38.511 o
-9 -12 9 1.003 127.692 179.557 34.042 o
-9 -12 11 923.080 1057.910 202.482 19.857 o
-9 -12 12 439.816 226.076 172.712 33.734 o
-9 -12 13 511.298 543.163 216.086 21.326 o
-9 -12 14 23.259 276.643 220.446 22.470 o
-9 -12 15 46.784 177.309 124.965 68.879 o
-9 -12 16 17.732 151.382 121.707 73.218 o
-9 -12 17 444.852 729.944 298.599 11.676 o
-9 -11 1 4.147 120.392 174.001 36.240 o
-9 -11 2 15.333 249.112 229.590 20.765 o
-9 -11 3 222.462 366.619 235.973 19.196 o
-9 -11 4 921.040 949.825 320.082 9.508 o
-9 -11 5 409.886 439.059 244.451 17.432 o
-9 -11 6 128.437 382.101 228.450 20.640 o
-9 -11 7 10.893 73.031 114.146 83.915 o
-9 -11 8 796.985 741.848 286.590 11.983 o
-9 -11 10 14.767 -47.075 114.755 83.560 o
-9 -11 11 634.252 640.525 250.057 15.862 o
-9 -11 14 209.440 322.390 218.804 22.315 o
-9 -11 15 4.938 309.172 189.060 30.445 o
-9 -11 16 0.200 465.387 226.821 21.111 o
-9 -11 17 113.444 76.106 115.061 80.527 o
-9 -11 18 27.131 274.893 186.295 31.325 o
-9 -11 19 9.004 93.886 179.883 33.946 o
-9 -11 20 101.904 213.668 185.684 31.361 o
-9 -10 1 9.659 10.604 98.101 114.224 o
-9 -10 2 6.454 182.995 146.441 50.805 o
-9 -10 3 275.650 542.408 244.825 17.577 o
-9 -10 4 204.255 233.146 168.007 37.404 o
-9 -10 5 35.498 9.030 123.899 71.412 o
-9 -10 6 361.127 343.359 176.590 32.547 o
-9 -10 7 84.427 179.753 180.461 33.312 o
-9 -10 8 1126.400 1306.950 278.310 11.207 o
-9 -10 10 1756.940 1788.180 228.947 11.483 o
-9 -10 13 55.234 255.324 207.546 25.267 o
-9 -10 14 38.654 197.670 168.422 38.341 o
-9 -10 15 9.215 9.819 125.437 69.970 o
-9 -10 16 5.670 296.799 225.855 21.430 o
-9 -10 17 297.025 146.444 129.387 60.277 o
-9 -10 18 1127.770 1561.180 277.854 10.921 o
-9 -10 19 777.756 689.906 297.554 11.279 o
-9 -10 20 74.030 337.677 195.366 28.269 o
-9 -10 21 31.163 136.996 124.362 70.084 o
-9 -10 22 1.529 279.565 192.828 29.337 o
-9 -9 1 3.720 193.838 132.895 61.496 o
-9 -9 2 2.018 131.992 193.062 29.459 o
-9 -9 3 146.070 416.180 166.939 37.612 o
-9 -9 4 59.629 6.870 123.943 71.066 o
-9 -9 5 618.896 756.536 197.592 23.671 o
-9 -9 6 27.453 83.083 128.828 65.762 o
-9 -9 7 1440.480 1294.300 291.671 9.752 o
-9 -9 8 1194.390 920.677 206.900 18.026 o
-9 -9 9 338.303 654.657 276.782 13.709 o
-9 -9 10 1239.200 953.654 189.377 19.876 o
-9 -9 11 337.032 503.015 238.488 18.372 o
-9 -9 12 265.472 173.301 160.797 40.401 o
-9 -9 13 14.433 59.061 103.287 102.372 o
-9 -9 14 4.276 -10.212 108.325 93.941 o
-9 -9 15 136.482 398.946 234.661 19.553 o
-9 -9 16 340.032 225.236 160.809 39.444 o
-9 -9 17 389.358 589.259 178.284 30.797 o
-9 -9 18 164.541 213.698 176.526 34.302 o
-9 -9 19 105.334 44.416 116.943 78.536 o
-9 -9 20 134.678 132.427 109.421 87.296 o
-9 -9 21 435.702 417.298 189.427 27.895 o
-9 -9 22 1.730 240.902 172.311 36.721 o
-9 -9 23 850.083 637.924 233.764 17.080 o
-9 -8 1 458.906 682.004 229.317 19.085 o
-9 -8 2 253.759 550.410 235.956 18.905 o
-9 -8 3 148.522 316.679 234.568 19.626 o
-9 -8 4 19.354 21.488 132.143 62.920 o
-9 -8 5 930.787 1097.990 261.760 13.200 o
-9 -8 7 340.296 415.865 265.232 15.075 o
-9 -8 8 1913.810 2147.040 282.826 8.198 o
-9 -8 9 194.410 538.038 270.076 14.685 o
-9 -8 10 584.777 756.731 235.411 17.638 o
-9 -8 11 162.221 187.374 163.340 39.969 o
-9 -8 12 512.969 565.203 203.107 23.763 o
-9 -8 14 138.488 37.108 108.063 90.725 o
-9 -8 15 68.742 303.256 189.076 30.224 o
-9 -8 16 167.917 253.253 128.270 62.769 o
-9 -8 17 214.330 265.389 190.407 29.282 o
-9 -8 18 91.122 29.428 115.186 81.336 o
-9 -8 19 28.971 40.846 111.708 87.544 o
-9 -8 20 46.788 191.790 166.308 39.280 o
-9 -8 21 898.916 1114.220 222.150 17.243 o
-9 -8 22 215.077 473.811 194.949 27.505 o
-9 -8 23 222.078 353.093 190.948 28.878 o
-9 -8 24 57.093 259.815 144.662 51.237 o
-9 -7 2 640.247 926.811 244.740 16.012 o
-9 -7 3 902.413 1116.560 255.088 13.827 o
-9 -7 4 8.524 51.901 112.921 85.959 o
-9 -7 5 2230.840 2209.460 256.156 8.307 o
-9 -7 11 599.968 757.586 231.449 18.117 o
-9 -7 12 666.244 616.340 195.681 24.213 o
-9 -7 13 82.827 307.697 189.069 30.163 o
-9 -7 14 1020.970 1442.530 227.241 15.360 o
-9 -7 15 1216.800 1036.480 202.013 18.132 o
-9 -7 16 817.992 456.385 205.219 21.922 o
-9 -7 17 536.479 385.824 225.985 19.859 o
-9 -7 18 136.417 202.897 175.552 34.854 o
-9 -7 19 51.608 60.010 106.364 95.674 o
-9 -7 20 118.430 108.661 110.892 85.904 o
-9 -7 21 521.149 659.529 239.351 17.491 o
-9 -7 22 239.456 298.085 199.187 26.679 o
-9 -7 23 318.959 466.320 231.157 19.595 o
-9 -7 24 247.235 454.334 187.882 29.368 o
-9 -7 25 1.182 370.108 220.725 22.368 o
-9 -6 1 302.711 169.485 112.171 77.406 o
-9 -6 2 890.448 903.432 224.030 17.552 o
-9 -6 4 1361.710 1450.090 236.987 13.102 o
-9 -6 6 144.929 178.622 152.785 45.663 o
-9 -6 7 84.332 96.517 106.679 93.728 o
-9 -6 8 7.932 16.951 110.235 90.504 o
-9 -6 9 401.503 551.661 167.596 34.409 o
-9 -6 13 27.904 293.629 142.586 52.826 o
-9 -6 14 117.929 5.951 99.925 106.767 o
-9 -6 15 633.042 670.947 206.604 22.117 o
-9 -6 16 564.828 734.825 174.966 29.530 o
-9 -6 17 315.175 342.624 211.563 23.416 o
-9 -6 18 9.626 129.520 99.449 109.384 o
-9 -6 19 0.269 51.680 100.023 109.594 o
-9 -6 20 388.987 542.289 219.708 21.182 o
-9 -6 21 1344.910 1329.600 226.742 14.220 o
-9 -6 22 1275.530 853.211 225.188 15.746 o
-9 -6 23 3303.650 3317.400 298.715 4.744 o
-9 -6 25 964.990 599.190 189.486 23.318 o
-9 -6 26 452.556 395.871 201.118 24.976 o
-9 -5 1 1050.540 1010.220 168.173 24.654 o
-9 -5 2 1878.980 1926.910 203.687 12.095 o
-9 -5 3 1096.120 857.185 220.665 17.084 o
-9 -5 4 2.764 64.934 153.594 46.596 o
-9 -5 5 37.008 20.275 151.322 47.934 o
-9 -5 6 2.283 16.867 99.750 110.603 o
-9 -5 7 995.627 929.534 160.012 27.366 o
-9 -5 8 527.875 799.088 228.156 18.781 o
-9 -5 9 2139.350 2295.850 216.788 9.819 o
-9 -5 11 2427.630 2270.680 227.100 8.639 o
-9 -5 12 1161.220 1165.590 216.268 16.467 o
-9 -5 13 197.379 131.746 33.190 535.357 o
-9 -5 14 13.972 232.072 135.219 59.108 o
-9 -5 15 1240.500 1341.260 111.724 30.343 o
-9 -5 16 1258.700 1514.700 114.126 28.038 o
-9 -5 17 4031.290 4007.290 179.529 4.572 o
-9 -5 18 440.579 427.978 226.049 20.110 o
-9 -5 19 1569.580 1932.960 140.510 18.406 o
-9 -5 20 6.856 46.998 48.840 448.839 o
-9 -5 21 344.923 595.767 115.703 64.745 o
-9 -5 22 46.063 391.036 136.869 56.330 o
-9 -5 23 145.183 162.149 86.845 132.576 o
-9 -5 24 3.371 192.120 109.608 89.775 o
-9 -5 25 0.593 186.713 147.511 50.109 o
-9 -5 26 120.911 26.960 105.807 95.174 o
-9 -4 1 4691.250 4009.810 236.614 3.539 o
-9 -4 2 90.266 332.153 194.962 28.335 o
-9 -4 3 4.396 58.559 100.094 109.230 o
-9 -4 4 1.307 116.484 148.351 49.785 o
-9 -4 5 4071.790 3858.060 235.973 4.203 o
-9 -4 7 1637.190 1843.600 243.431 11.018 o
-9 -4 8 148.257 362.778 138.582 53.754 o
-9 -4 9 180.760 132.266 141.214 52.990 o
-9 -4 10 217.441 225.303 103.118 92.286 o
-9 -4 11 7.122 -15.654 99.320 111.657 o
-9 -4 12 12.907 118.161 141.601 54.510 o
-9 -4 13 70.917 83.514 44.259 484.233 o
-9 -4 14 192.956 335.600 74.095 157.753 o
-9 -4 15 53.641 145.107 60.782 271.639 o
-9 -4 16 9.298 19.509 88.346 140.549 o
-9 -4 17 512.599 370.068 126.545 54.661 o
-9 -4 18 232.259 215.177 84.412 129.739 o
-9 -4 19 1352.330 1688.350 134.832 22.520 o
-9 -4 20 270.158 387.254 236.355 19.004 o
-9 -4 21 355.196 326.484 115.596 69.116 o
-9 -4 22 3.564 62.904 109.470 91.414 o
-9 -4 23 38.417 119.596 100.653 106.062 o
-9 -4 24 24.968 187.075 122.893 71.441 o
-9 -4 25 540.471 664.784 178.989 28.975 o
-9 -4 26 207.561 320.043 128.404 61.179 o
-9 -4 27 1620.150 1619.980 250.606 11.039 o
-9 -3 4 550.388 640.226 234.009 18.154 o
-9 -3 5 31.330 109.327 128.277 66.115 o
-9 -3 6 381.128 428.577 159.241 38.589 o
-9 -3 7 199.542 129.438 130.537 61.276 o
-9 -3 8 1419.820 1649.670 221.396 13.607 o
-9 -3 9 337.342 379.223 194.207 27.319 o
-9 -3 10 666.519 627.247 177.260 28.459 o
-9 -3 11 48.865 104.322 102.877 101.551 o
-9 -3 12 5.816 101.990 53.439 367.771 o
-9 -3 13 49.295 100.769 140.233 55.325 o
-9 -3 14 464.803 472.562 193.429 26.509 o
-9 -3 15 1517.100 1785.380 220.495 12.952 o
-9 -3 16 1637.270 1704.300 137.409 19.115 o
-9 -3 17 2349.630 2398.800 149.119 11.281 o
-9 -3 18 202.671 101.321 78.026 157.657 o
-9 -3 19 5.828 273.173 101.916 102.025 o
-9 -3 20 3.304 67.525 73.615 200.252 o
-9 -3 21 19.358 35.678 80.878 166.359 o
-9 -3 22 37.653 214.056 138.641 56.126 o
-9 -3 23 471.466 259.215 205.462 24.249 o
-9 -3 24 66.483 113.561 131.400 62.604 o
-9 -3 25 1261.880 1220.100 234.021 14.188 o
-9 -3 26 275.553 270.101 145.551 47.954 o
-9 -3 27 8.046 100.638 64.232 258.112 o
-9 -2 2 475.905 464.229 176.303 31.205 o
-9 -2 3 695.457 786.612 212.014 20.527 o
-9 -2 4 3731.830 4055.280 254.934 4.310 o
-9 -2 6 386.386 422.690 193.461 27.121 o
-9 -2 7 5.039 107.879 119.858 76.000 o
-9 -2 8 119.970 36.895 91.032 126.832 o
-9 -2 9 439.058 480.955 155.791 39.030 o
-9 -2 10 6.314 54.395 92.581 127.511 o
-9 -2 11 4.186 110.759 61.613 279.439 o
-9 -2 12 207.244 290.127 86.194 124.216 o
-9 -2 13 118.340 138.794 92.191 121.139 o
-9 -2 14 545.533 556.476 112.396 60.904 o
-9 -2 15 397.689 365.108 109.445 73.157 o
-9 -2 16 668.943 788.407 119.375 48.620 o
-9 -2 17 484.947 493.570 173.341 31.927 o
-9 -2 18 361.434 247.013 77.380 132.411 o
-9 -2 19 28.318 94.310 65.083 248.774 o
-9 -2 20 118.833 318.456 111.278 82.220 o
-9 -2 21 12.526 110.073 80.058 167.550 o
-9 -2 22 64.404 90.789 80.849 161.147 o
-9 -2 23 119.229 106.604 85.122 141.615 o
-9 -2 24 69.421 157.636 198.631 27.648 o
-9 -2 25 0.830 76.039 82.667 159.228 o
-9 -2 26 380.403 1589.020 205.033 21.187 o
-9 -2 27 33.059 108.361 72.178 202.612 o
-9 -1 1 1402.950 1153.350 180.121 19.053 o
-9 -1 2 66.020 7.285 71.291 209.588 o
-9 -1 3 2487.610 2700.530 203.035 8.560 o
-9 -1 5 1463.830 1382.350 132.736 23.292 o
-9 -1 6 0.448 -1.462 78.181 180.466 o
-9 -1 7 1923.530 2224.740 167.551 13.081 o
-9 -1 8 1380.940 1733.690 189.940 16.171 o
-9 -1 9 2312.390 2256.480 174.204 10.859 o
-9 -1 11 55.133 41.618 24.128 1409.930 o
-9 -1 12 262.823 150.138 161.110 40.377 o
-9 -1 13 207.824 349.011 109.220 81.320 o
-9 -1 14 229.977 272.076 82.073 133.375 o
-9 -1 15 76.808 312.203 110.801 84.296 o
-9 -1 16 4271.910 4047.560 165.118 4.341 o
-9 -1 17 207.238 98.518 119.277 72.810 o
-9 -1 18 206.640 222.192 68.396 186.084 o
-9 -1 19 1.387 23.523 64.796 260.887 o
-9 -1 20 2.715 0.059 69.442 228.488 o
-9 -1 21 104.529 145.724 81.061 154.612 o
-9 -1 22 443.402 462.728 132.710 51.166 o
-9 -1 23 137.640 187.178 170.681 36.855 o
-9 -1 24 2100.690 2612.140 318.858 6.429 o
-9 -1 25 217.712 280.763 120.249 69.181 o
-9 -1 26 3090.980 3076.710 293.060 5.221 o
-9 -1 27 604.287 331.400 132.470 49.143 o
-9 0 1 4278.220 4491.900 184.151 3.982 o
-9 0 3 727.553 769.882 132.688 41.268 o
-9 0 4 785.359 580.152 157.095 33.142 o
-9 0 5 1017.520 1024.040 148.026 29.119 o
-9 0 6 5043.280 3158.720 168.803 3.957 o
-9 0 7 2175.580 2187.690 54.356 16.308 o
-9 0 8 2072.350 1896.450 71.061 18.150 o
-9 0 9 796.434 799.186 75.830 68.526 o
-9 0 10 227.977 238.221 60.779 215.690 o
-9 0 11 16.770 25.296 18.990 2560.440 o
-9 0 12 299.888 311.711 82.013 124.548 o
-9 0 13 29.572 166.164 101.189 104.487 o
-9 0 14 60.028 29.678 60.433 286.615 o
-9 0 15 106.151 275.409 155.794 43.892 o
-9 0 16 530.223 556.548 109.516 63.745 o
-9 0 17 88.565 160.329 86.194 138.623 o
-9 0 18 721.980 1008.650 220.194 18.605 o
-9 0 19 765.808 993.355 141.864 35.023 o
-9 0 20 1033.190 930.949 148.951 29.349 o
-9 0 21 0.828 22.941 50.030 435.844 o
-9 0 22 9.091 218.246 104.478 98.028 o
-9 0 23 701.568 1087.240 321.962 9.613 o
-9 0 24 167.368 209.390 131.938 59.920 o
-9 0 25 327.818 227.706 117.608 69.543 o
-9 0 26 318.044 255.591 157.901 40.869 o
-9 0 27 187.911 148.120 142.794 51.691 o
-9 1 1 37.878 -5.150 16.574 3007.230 o
-9 1 2 908.890 928.024 58.754 66.317 o
-9 1 3 0.558 9.826 58.249 323.972 o
-9 1 4 364.899 261.634 116.496 68.967 o
-9 1 6 1571.510 1531.610 119.634 22.578 o
-9 1 8 1783.350 1360.280 342.033 7.114 o
-9 1 9 1657.280 1594.600 177.182 15.937 o
-9 1 10 119.335 89.677 35.742 616.911 o
-9 1 11 310.784 262.087 67.763 166.518 o
-9 1 12 472.801 403.761 136.625 48.782 o
-9 1 13 324.677 310.073 151.250 43.810 o
-9 1 14 157.742 223.285 95.817 108.465 o
-9 1 15 306.959 259.622 100.652 90.956 o
-9 1 16 3311.460 2641.690 375.595 4.137 o
-9 1 17 2161.780 1932.490 319.966 6.814 o
-9 1 18 22.034 80.762 166.474 39.580 o
-9 1 19 592.617 446.631 140.995 43.650 o
-9 1 20 389.009 188.177 76.806 134.055 o
-9 1 21 2657.600 2722.600 544.344 2.814 o
-9 1 22 153.661 176.952 82.561 143.816 o
-9 1 23 1767.900 1550.780 486.310 3.984 o
-9 1 24 15.678 142.933 153.257 46.505 o
-9 1 25 149.526 822.828 360.152 8.317 o
-9 1 26 1987.950 1925.870 170.375 13.393 o
-9 2 1 452.720 723.681 60.074 122.739 o
-9 2 2 1137.360 1371.400 77.749 39.459 o
-9 2 3 6176.840 6479.640 164.638 2.104 o
-9 2 7 609.702 677.124 141.297 40.999 o
-9 2 8 538.495 470.544 94.783 79.229 o
-9 2 9 125.217 198.986 46.445 376.615 o
-9 2 10 893.120 666.189 184.380 24.623 o
-9 2 11 125.257 253.514 94.982 111.161 o
-9 2 12 63.027 29.681 45.896 477.051 o
-9 2 13 0.923 139.274 116.981 79.548 o
-9 2 14 1.272 71.682 126.721 68.318 o
-9 2 15 299.406 440.618 139.498 49.990 o
-9 2 16 180.755 128.843 130.535 61.602 o
-9 2 17 193.796 237.904 107.361 86.534 o
-9 2 18 70.076 149.288 170.426 37.423 o
-9 2 19 267.017 197.543 73.266 159.839 o
-9 2 20 81.183 1.495 66.524 237.549 o
-9 2 21 2.431 182.341 114.369 82.725 o
-9 2 22 69.669 42.326 108.132 92.402 o
-9 2 23 4.155 92.973 118.044 78.460 o
-9 2 24 184.322 283.604 124.761 65.420 o
-9 2 25 176.645 221.649 99.490 100.448 o
-9 2 26 46.562 172.386 107.383 92.538 o
-9 3 1 696.503 682.958 69.096 85.688 o
-9 3 2 20.311 -11.607 28.078 1319.850 o
-9 3 3 64.536 100.386 75.314 183.913 o
-9 3 4 4032.040 4162.480 156.869 4.617 o
-9 3 5 278.945 338.471 48.641 248.254 o
-9 3 6 199.935 280.723 59.557 223.884 o
-9 3 7 2.617 1.901 25.918 1623.000 o
-9 3 8 175.024 134.667 65.863 212.414 o
-9 3 9 813.974 787.655 113.930 46.931 o
-9 3 10 14.351 83.131 122.769 72.516 o
-9 3 11 935.400 881.046 148.104 31.368 o
-9 3 12 85.072 99.840 66.575 228.363 o
-9 3 13 1590.810 1376.930 178.478 17.015 o
-9 3 14 1227.210 968.602 172.719 22.342 o
-9 3 15 388.107 376.603 115.657 67.082 o
-9 3 16 435.913 510.055 147.831 42.500 o
-9 3 17 378.495 495.699 144.703 45.136 o
-9 3 18 104.182 24.106 91.231 127.468 o
-9 3 19 60.151 45.617 91.944 127.164 o
-9 3 20 35.477 -4.343 66.190 246.972 o
-9 3 21 1907.460 2340.350 274.002 8.307 o
-9 3 22 403.717 504.150 218.245 21.462 o
-9 3 23 7682.560 8762.260 354.256 1.181 o
-9 3 24 192.644 81.737 92.382 118.019 o
-9 3 25 798.991 930.705 323.568 9.502 o
-9 4 1 1728.860 1796.900 65.394 23.370 o
-9 4 2 785.104 856.565 158.947 30.751 o
-9 4 3 2935.540 3079.660 156.491 7.767 o
-9 4 4 674.659 636.531 245.427 16.285 o
-9 4 5 1749.080 1621.020 360.654 6.453 o
-9 4 6 1613.420 1552.490 318.080 8.043 o
-9 4 7 1485.620 1471.250 296.198 9.257 o
-9 4 8 2326.780 2397.150 173.828 10.525 o
-9 4 9 191.319 259.280 112.461 79.276 o
-9 4 10 6.596 187.560 98.993 109.475 o
-9 4 11 1371.020 1390.090 196.532 16.676 o
-9 4 12 2451.540 2732.880 212.254 8.367 o
-9 4 13 6586.320 6898.250 223.898 1.799 o
-9 4 14 481.541 609.457 307.708 11.059 o
-9 4 15 1.888 90.898 106.791 95.750 o
-9 4 16 5.061 28.447 59.052 312.344 o
-9 4 17 33.711 123.688 169.831 37.905 o
-9 4 18 60.945 16.333 63.697 260.373 o
-9 4 19 509.975 706.547 139.721 43.351 o
-9 4 20 157.431 315.695 141.195 52.106 o
-9 4 21 281.679 332.990 282.268 13.495 o
-9 4 22 85.074 94.403 90.910 127.490 o
-9 4 23 345.741 246.761 113.297 73.235 o
-9 4 24 250.772 193.059 118.981 70.817 o
-9 4 25 178.246 197.801 105.049 91.434 o
-9 5 1 308.702 335.254 68.305 158.827 o
-9 5 6 2.421 45.414 71.620 212.613 o
-9 5 7 286.154 167.941 111.546 78.782 o
-9 5 8 1066.630 974.871 300.496 10.336 o
-9 5 9 1412.470 1060.060 209.268 16.132 o
-9 5 10 126.514 283.974 65.004 211.698 o
-9 5 11 76.082 232.519 95.545 113.077 o
-9 5 12 2151.470 2195.870 139.741 13.216 o
-9 5 13 300.078 361.093 91.629 103.028 o
-9 5 14 522.461 602.472 191.721 26.120 o
-9 5 15 67.766 114.212 79.262 166.032 o
-9 5 16 158.528 158.984 104.681 93.548 o
-9 5 17 392.496 304.673 141.246 48.473 o
-9 5 18 487.574 359.794 253.340 16.209 o
-9 5 19 128.448 130.404 77.498 166.172 o
-9 5 20 1507.820 1641.000 175.599 16.936 o
-9 5 21 17.989 45.937 137.539 58.012 o
-9 5 22 122.548 309.904 161.203 40.832 o
-9 5 23 369.111 436.051 198.376 25.950 o
-9 5 24 699.402 868.111 183.771 25.538 o
-9 6 1 287.420 424.590 100.926 87.272 o
-9 6 2 190.128 81.870 58.075 264.273 o
-9 6 3 11.779 66.895 50.958 407.313 o
-9 6 4 239.094 281.953 102.357 91.174 o
-9 6 5 989.114 983.646 144.819 30.600 o
-9 6 6 92.411 14.338 52.783 360.373 o
-9 6 7 267.895 130.837 53.508 262.493 o
-9 6 8 140.548 120.938 83.520 144.385 o
-9 6 9 121.604 152.566 90.619 124.470 o
-9 6 10 135.390 119.824 65.595 223.189 o
-9 6 11 128.375 126.203 244.526 18.260 o
-9 6 12 1358.520 1241.570 454.447 4.756 o
-9 6 13 1299.550 641.547 345.660 8.041 o
-9 6 14 1502.330 1776.490 187.501 15.499 o
-9 6 15 1630.260 1990.520 190.745 13.919 o
-9 6 16 1148.670 1042.930 154.419 25.928 o
-9 6 17 343.045 359.114 118.729 65.949 o
-9 6 18 65.414 109.088 65.890 235.419 o
-9 6 19 239.208 313.865 87.979 116.543 o
-9 6 20 17.379 167.013 85.464 145.475 o
-9 6 21 111.840 20.779 74.834 185.326 o
-9 6 22 65.332 150.286 156.829 44.104 o
-9 6 23 308.570 253.067 105.275 84.411 o
-9 7 1 2782.790 3273.270 132.934 8.331 o
-9 7 2 445.484 685.294 129.636 50.379 o
-9 7 3 3706.340 4006.240 179.113 5.017 o
-9 7 4 1393.260 1524.250 134.676 23.035 o
-9 7 5 79.648 83.206 86.516 140.819 o
-9 7 6 2.698 12.508 122.843 73.009 o
-9 7 7 2056.620 2272.060 182.247 11.604 o
-9 7 8 331.197 94.607 173.771 34.682 o
-9 7 9 614.867 746.574 111.888 55.255 o
-9 7 10 1311.830 1209.080 131.194 26.772 o
-9 7 11 69.482 52.264 141.408 54.457 o
-9 7 12 100.859 114.864 78.049 167.686 o
-9 7 13 1100.890 1183.340 142.173 28.020 o
-9 7 14 283.680 149.401 96.564 102.023 o
-9 7 15 1717.690 1903.220 184.473 14.099 o
-9 7 16 86.177 100.179 135.578 58.729 o
-9 7 17 100.181 125.654 96.559 112.232 o
-9 7 18 577.694 258.245 98.408 79.123 o
-9 7 19 12.942 228.814 120.643 73.914 o
-9 7 20 1575.110 1584.660 181.220 16.172 o
-9 7 21 1764.160 1921.400 175.420 14.379 o
-9 7 22 1532.150 1703.650 431.974 4.960 o
-9 8 1 198.501 143.627 73.223 173.552 o
-9 8 2 126.933 98.960 48.882 373.979 o
-9 8 3 1510.820 1611.930 111.140 23.805 o
-9 8 4 2373.820 2960.910 164.027 9.570 o
-9 8 5 301.021 48.678 69.362 180.705 o
-9 8 6 976.018 1186.540 136.022 31.318 o
-9 8 7 33.700 19.420 52.844 380.497 o
-9 8 8 134.864 25.042 55.170 316.201 o
-9 8 9 37.046 110.193 80.518 163.826 o
-9 8 10 2141.410 2123.480 162.162 12.460 o
-9 8 11 402.391 111.044 229.024 20.206 o
-9 8 12 1640.270 1680.610 142.694 18.718 o
-9 8 13 4050.020 4294.630 199.468 4.245 o
-9 8 14 2035.550 2054.540 194.794 11.594 o
-9 8 15 52.507 209.058 96.067 113.601 o
-9 8 16 225.158 294.377 107.717 83.719 o
-9 8 17 42.586 11.759 63.352 266.854 o
-9 8 18 18.843 95.721 67.314 234.542 o
-9 8 19 318.758 276.601 88.733 110.163 o
-9 8 20 76.265 76.862 73.702 191.585 o
-9 8 21 672.460 668.628 181.076 27.256 o
-9 9 1 3085.920 3680.310 131.260 6.959 o
-9 9 2 851.919 1232.250 161.128 27.033 o
-9 9 3 709.942 785.746 112.607 50.908 o
-9 9 4 93.583 153.603 81.916 152.251 o
-9 9 5 225.574 99.002 65.422 208.168 o
-9 9 6 790.928 525.110 159.212 32.778 o
-9 9 7 831.007 580.702 182.639 25.891 o
-9 9 8 1156.810 1070.170 231.353 15.181 o
-9 9 9 28.553 37.981 57.474 322.442 o
-9 9 10 227.303 247.110 95.259 104.893 o
-9 9 11 497.312 303.323 122.232 59.155 o
-9 9 12 383.934 397.282 236.344 18.705 o
-9 9 13 319.893 279.448 100.336 90.232 o
-9 9 14 262.415 507.730 138.922 50.417 o
-9 9 15 753.171 731.468 273.286 13.149 o
-9 9 16 1.790 26.991 65.372 256.036 o
-9 9 17 136.711 114.586 139.888 54.606 o
-9 9 18 71.386 173.322 100.362 104.481 o
-9 9 19 26.466 225.810 122.553 71.479 o
-9 9 20 141.476 36.804 90.628 126.704 o
-9 10 1 164.912 136.346 93.757 114.898 o
-9 10 2 139.821 -25.585 54.168 329.235 o
-9 10 3 454.546 250.244 142.657 47.050 o
-9 10 5 132.410 251.028 101.116 98.883 o
-9 10 6 35.503 0.638 85.056 150.688 o
-9 10 7 22.292 29.970 61.139 288.156 o
-9 10 8 1.997 -5.002 62.102 285.721 o
-9 10 9 148.263 193.716 80.692 149.479 o
-9 10 10 2.028 108.218 87.464 141.584 o
-9 10 11 72.599 297.991 119.525 73.333 o
-9 10 12 559.731 557.485 135.328 46.047 o
-9 10 13 463.062 351.643 123.307 58.616 o
-9 10 14 367.266 168.272 127.684 59.944 o
-9 10 15 87.932 334.341 130.840 61.163 o
-9 10 16 65.528 202.230 109.055 88.872 o
-9 10 17 106.684 93.392 68.926 211.381 o
-9 10 18 35.864 154.223 87.736 137.592 o
-9 11 1 1647.060 2043.410 207.345 12.653 o
-9 11 2 1954.080 2748.140 193.473 10.573 o
-9 11 4 2565.570 2785.910 128.603 10.073 o
-9 11 5 1949.810 2357.790 185.752 11.730 o
-9 11 6 14.720 -14.853 57.270 332.919 o
-9 11 7 1112.800 1175.760 183.542 20.811 o
-9 11 8 222.937 166.662 119.514 71.313 o
-9 11 9 0.112 113.257 74.468 193.912 o
-9 11 10 799.176 798.578 149.273 33.770 o
-9 11 11 273.852 166.419 95.312 104.421 o
-9 11 12 148.627 185.522 107.026 89.652 o
-9 11 13 49.336 112.847 104.030 99.227 o
-9 11 14 27.423 96.080 113.718 84.019 o
-9 11 15 725.979 589.614 219.738 19.645 o
-9 11 16 6.281 61.446 66.788 242.442 o
-9 12 1 76.768 173.623 124.356 69.069 o
-9 12 2 140.596 158.713 76.003 169.034 o
-9 12 3 963.946 876.807 129.973 36.075 o
-9 12 4 269.889 193.797 94.978 104.461 o
-9 12 6 537.993 599.514 179.040 29.269 o
-9 12 7 1.968 6.710 54.901 364.562 o
-9 12 8 836.189 977.575 164.288 28.020 o
-9 12 9 124.107 168.565 97.349 108.429 o
-9 12 10 209.670 83.381 68.373 197.903 o
-9 12 11 26.201 65.217 67.578 233.909 o
-9 12 12 62.970 56.659 82.123 157.772 o
-9 12 13 942.605 1055.400 145.755 30.532 o
-9 12 14 108.969 243.301 140.166 53.958 o
-9 13 1 863.062 1001.610 157.593 29.135 o
-9 13 3 771.102 829.091 171.264 27.912 o
-9 13 4 117.460 331.975 129.387 61.964 o
-9 13 5 25.500 159.055 111.492 86.704 o
-9 13 6 193.103 206.852 115.771 75.894 o
-9 13 7 66.537 13.466 56.899 321.667 o
-9 13 8 101.436 137.521 202.355 26.595 o
-9 13 9 18.065 45.703 81.505 163.603 o
-9 13 10 22.293 20.961 60.658 293.548 o
-9 13 11 63.462 67.501 78.445 171.812 o
-9 13 12 292.634 139.063 108.020 83.703 o
-9 14 1 355.235 271.716 129.122 57.874 o
-9 14 2 2.342 84.210 77.447 180.628 o
-9 14 3 6.599 148.318 121.755 73.356 o
-9 14 4 16.434 181.995 109.705 89.427 o
-9 14 5 50.667 124.502 80.868 160.824 o
-9 14 6 1.329 147.434 90.868 130.488 o
-9 14 7 80.564 151.486 132.236 61.406 o
-9 14 8 5.713 -20.291 61.928 286.702 o
-9 14 9 10.732 18.969 53.373 380.950 o
-9 15 2 111.379 170.714 129.586 63.261 o
-9 15 3 33.401 62.592 62.190 273.462 o
-9 15 4 2086.230 2497.580 235.555 8.995 o
-9 15 5 82.301 42.002 62.359 264.166 o
-9 15 6 136.936 271.386 104.011 93.293 o
-8 -13 2 382.908 420.429 236.353 18.675 o
-8 -13 3 431.236 537.288 270.519 14.259 o
-8 -13 4 116.127 93.977 120.092 73.900 o
-8 -13 5 149.618 338.007 247.268 17.681 o
-8 -13 6 366.305 304.517 185.793 29.721 o
-8 -13 7 186.813 348.230 118.767 70.675 o
-8 -13 8 794.414 494.833 139.275 40.045 o
-8 -13 9 363.373 338.242 175.659 32.867 o
-8 -13 10 181.124 36.530 129.738 63.078 o
-8 -13 11 18.815 104.491 130.956 63.642 o
-8 -13 12 47.044 396.154 266.377 15.360 o
-8 -13 13 36.054 372.451 260.668 16.056 o
-8 -13 14 94.362 397.176 244.307 18.145 o
-8 -13 15 264.148 6.802 129.624 62.037 o
-8 -13 16 175.166 523.393 243.474 18.003 o
-8 -12 1 198.522 354.663 209.341 24.289 o
-8 -12 2 326.425 719.028 324.822 10.069 o
-8 -12 3 3095.050 3057.580 289.845 5.275 o
-8 -12 5 3705.400 4157.010 331.081 3.651 o
-8 -12 9 33142.300 32229.300 539.746 0.082 o
-8 -12 11 626.050 981.413 337.202 8.977 o
-8 -12 12 1218.570 1209.640 338.395 8.086 o
-8 -12 14 8424.470 8253.810 481.178 0.998 o
-8 -12 15 32488.600 26525.100 502.308 0.095 o
-8 -12 16 15029.000 12561.400 606.564 0.387 o
-8 -12 17 6865.250 5809.700 383.208 1.619 o
-8 -12 18 2532.050 2064.590 247.687 8.022 o
-8 -11 1 151.600 339.089 161.050 40.549 o
-8 -11 2 86.501 79.637 115.166 80.938 o
-8 -11 3 6.549 28.162 116.053 81.620 o
-8 -11 4 1.016 -5.185 116.817 80.832 o
-8 -11 5 65.746 178.554 132.022 61.617 o
-8 -11 6 563.171 727.321 287.603 12.341 o
-8 -11 7 28.704 58.190 127.654 67.096 o
-8 -11 8 82.769 258.158 209.288 24.783 o
-8 -11 9 181.009 222.695 198.892 27.127 o
-8 -11 10 161.459 381.743 241.595 18.442 o
-8 -11 11 646.881 765.996 141.629 39.329 o
-8 -11 12 625.602 641.763 217.165 20.399 o
-8 -11 13 814.883 764.130 240.297 16.199 o
-8 -11 14 357.762 249.224 229.650 20.035 o
-8 -11 15 1498.040 1271.840 281.282 10.184 o
-8 -11 16 128.682 141.314 171.828 36.551 o
-8 -11 17 477.173 393.127 202.320 24.585 o
-8 -11 18 187.259 352.329 133.826 56.782 o
-8 -11 19 365.838 604.380 206.577 23.695 o
-8 -11 20 16.121 345.226 181.918 32.731 o
-8 -11 21 155.033 452.961 210.801 23.947 o
-8 -11 22 182.944 285.556 158.015 42.004 o
-8 -10 1 196.543 292.641 228.017 20.664 o
-8 -10 2 340.221 447.134 190.008 28.239 o
-8 -10 3 221.452 64.305 108.262 87.339 o
-8 -10 4 0.944 156.630 199.189 27.659 o
-8 -10 5 350.064 333.127 240.967 18.190 o
-8 -10 6 312.640 328.695 231.559 19.734 o
-8 -10 7 498.431 411.053 169.565 33.448 o
-8 -10 8 43.088 225.277 204.369 26.115 o
-8 -10 9 2.689 53.833 110.659 89.576 o
-8 -10 10 1.143 -39.751 107.968 94.618 o
-8 -10 11 1.172 97.394 104.651 99.602 o
-8 -10 12 27.934 265.239 193.808 28.988 o
-8 -10 13 43.682 103.162 109.242 90.466 o
-8 -10 14 798.701 928.807 199.266 21.593 o
-8 -10 15 564.056 544.620 192.727 25.797 o
-8 -10 16 1464.950 1332.600 228.104 13.590 o
-8 -10 18 263.247 472.371 188.455 29.056 o
-8 -10 19 43.932 53.859 101.227 105.756 o
-8 -10 20 9.972 199.885 171.476 37.128 o
-8 -10 21 123.783 183.587 95.900 111.132 o
-8 -10 22 13.832 95.844 151.950 47.456 o
-8 -10 23 13.631 186.989 133.164 61.178 o
-8 -9 1 753.359 1182.600 276.985 12.336 o
-8 -9 2 253.234 501.713 258.592 15.906 o
-8 -9 3 4.719 237.945 196.522 28.303 o
-8 -9 4 376.975 297.868 176.136 32.754 o
-8 -9 5 254.636 225.398 183.213 31.422 o
-8 -9 6 873.645 678.950 214.984 19.414 o
-8 -9 7 121.606 373.238 246.013 17.875 o
-8 -9 8 200.248 63.591 110.951 84.109 o
-8 -9 9 19.587 173.440 113.864 83.182 o
-8 -9 10 3.199 398.519 226.309 21.262 o
-8 -9 11 123.362 108.757 101.877 100.799 o
-8 -9 12 949.128 770.644 196.295 21.602 o
-8 -9 13 301.665 289.849 150.884 44.426 o
-8 -9 14 2999.160 3500.870 274.677 5.325 o
-8 -9 16 624.883 587.489 154.203 36.340 o
-8 -9 17 31.977 11.769 107.448 94.801 o
-8 -9 18 141.819 157.091 155.234 44.396 o
-8 -9 19 313.588 119.796 151.551 44.938 o
-8 -9 20 266.297 62.386 112.650 79.779 o
-8 -9 21 1567.100 1448.010 202.361 14.858 o
-8 -9 22 0.447 192.093 167.444 38.979 o
-8 -9 23 1.695 292.871 172.997 36.319 o
-8 -9 24 22.137 426.590 217.531 22.916 o
-8 -9 25 514.827 735.952 265.615 14.383 o
-8 -8 1 4661.640 4448.330 313.098 2.998 o
-8 -8 2 4191.520 3893.560 278.330 3.759 o
-8 -8 3 233.961 288.350 130.995 58.774 o
-8 -8 4 29429.800 26151.700 1348.660 0.095 o
-8 -8 5 47881.700 46813.900 2363.110 0.033 o
-8 -8 6 42731.300 44758.200 2281.730 0.039 o
-8 -8 7 7034.560 7063.790 490.659 1.277 o
-8 -8 9 942.440 1492.920 211.407 17.298 o
-8 -8 10 990.218 1102.380 195.464 20.279 o
-8 -8 11 30588.500 29698.800 1518.990 0.082 o
-8 -8 12 27973.700 29441.900 793.710 0.105 o
-8 -8 13 40649.800 43474.900 318.811 0.052 o
-8 -8 14 32233.600 32817.400 458.618 0.085 o
-8 -8 15 1184.530 1118.690 222.241 15.848 o
-8 -8 16 8294.980 8255.350 408.878 1.078 o
-8 -8 17 3.755 56.876 104.259 100.776 o
-8 -8 18 1425.080 1333.980 99.385 28.996 o
-8 -8 19 7008.310 6529.730 252.260 1.689 o
-8 -8 20 18212.000 18382.400 1595.530 0.166 o
-8 -8 21 4933.940 4355.460 221.767 3.277 o
-8 -8 22 5.301 44.172 50.581 420.506 o
-8 -8 23 157.855 161.528 67.236 205.882 o
-8 -8 24 755.423 613.733 222.657 19.019 o
-8 -8 25 84.396 193.681 81.810 151.681 o
-8 -7 1 666.307 492.770 73.984 92.071 o
-8 -7 2 1114.020 914.560 214.145 17.617 o
-8 -7 3 889.415 740.012 223.426 18.013 o
-8 -7 4 2478.480 2584.240 74.285 12.220 o
-8 -7 5 405.222 228.272 162.090 38.201 o
-8 -7 6 521.419 541.897 189.757 26.812 o
-8 -7 7 4.169 -4.126 99.382 111.593 o
-8 -7 8 67.884 79.148 36.232 683.390 o
-8 -7 9 205.197 336.895 168.304 36.886 o
-8 -7 10 572.222 492.708 90.574 80.956 o
-8 -7 11 450.645 463.589 95.535 83.897 o
-8 -7 12 2176.990 2121.970 147.987 12.914 o
-8 -7 13 242.534 131.887 134.277 57.373 o
-8 -7 14 1275.660 1316.360 122.622 27.978 o
-8 -7 15 234.244 169.912 68.340 186.064 o
-8 -7 16 563.412 525.968 118.983 56.095 o
-8 -7 17 317.079 247.785 78.194 135.501 o
-8 -7 18 39.497 127.141 136.796 58.065 o
-8 -7 19 483.321 651.036 88.737 83.634 o
-8 -7 20 953.926 1006.560 129.725 35.044 o
-8 -7 21 549.354 691.109 116.360 55.618 o
-8 -7 22 998.589 1250.930 147.730 27.852 o
-8 -7 23 1307.650 1290.770 148.590 23.514 o
-8 -7 24 572.188 848.324 190.891 25.078 o
-8 -7 25 81.941 72.441 110.464 87.971 o
-8 -7 26 778.179 818.437 150.070 33.696 o
-8 -6 1 77.135 81.555 51.037 374.946 o
-8 -6 2 35.544 238.605 170.819 37.204 o
-8 -6 3 77.177 141.341 147.032 49.998 o
-8 -6 4 359.493 239.067 184.379 30.395 o
-8 -6 10 564.910 438.453 198.993 24.709 o
-8 -6 11 0.675 -8.778 21.392 2402.940 o
-8 -6 12 75.609 53.739 41.676 545.663 o
-8 -6 13 378.137 386.674 91.143 97.328 o
-8 -6 14 146.412 63.185 35.637 600.539 o
-8 -6 15 563.501 648.174 120.845 53.005 o
-8 -6 16 392.942 459.543 105.552 75.501 o
-8 -6 17 66.814 143.358 96.209 114.112 o
-8 -6 18 112.826 252.971 87.363 130.197 o
-8 -6 19 498.118 768.102 145.240 40.498 o
-8 -6 20 33.199 32.436 67.047 238.869 o
-8 -6 21 247.256 251.934 128.543 60.940 o
-8 -6 22 432.552 523.612 284.477 12.969 o
-8 -6 23 173.308 118.387 76.429 165.896 o
-8 -6 24 103.103 133.518 95.506 114.264 o
-8 -6 25 150.556 182.430 95.882 109.814 o
-8 -6 26 363.153 180.374 73.011 148.181 o
-8 -6 27 154.017 175.370 113.494 80.330 o
-8 -5 2 282.856 293.754 157.889 41.044 o
-8 -5 3 734.772 772.322 208.771 20.881 o
-8 -5 4 641.927 739.838 187.219 25.773 o
-8 -5 5 2135.730 2053.750 220.736 10.076 o
-8 -5 8 117.341 79.659 102.064 101.213 o
-8 -5 9 51.810 -4.600 101.148 106.480 o
-8 -5 10 418.445 690.385 119.718 57.559 o
-8 -5 11 222.171 390.195 224.649 21.081 o
-8 -5 12 107.036 58.351 85.409 143.314 o
-8 -5 13 1021.900 1261.620 103.647 37.916 o
-8 -5 14 1237.490 1138.900 87.329 37.794 o
-8 -5 15 1366.480 1204.810 106.618 30.162 o
-8 -5 16 487.107 406.979 139.061 47.068 o
-8 -5 17 718.278 1019.540 196.587 22.295 o
-8 -5 18 134.452 110.831 72.456 188.047 o
-8 -5 19 5473.590 5725.190 237.068 2.463 o
-8 -5 20 1470.700 1318.800 185.339 17.383 o
-8 -5 21 324.062 451.582 114.133 69.490 o
-8 -5 22 1713.950 2031.690 226.212 11.341 o
-8 -5 23 635.668 783.806 135.616 41.863 o
-8 -5 24 29.979 140.798 102.332 102.628 o
-8 -5 25 2026.850 1933.350 195.031 11.883 o
-8 -5 26 76.764 47.030 65.315 242.805 o
-8 -5 27 2042.750 2188.040 478.688 3.818 o
-8 -4 1 25428.300 24927.500 459.318 0.138 o
-8 -4 2 42564.000 45427.300 685.407 0.047 o
-8 -4 3 95185.500 102424.000 640.577 0.010 o
-8 -4 4 3258.480 3892.140 252.240 4.999 o
-8 -4 5 8376.500 8926.960 273.043 1.116 o
-8 -4 6 53.101 19.358 101.070 106.322 o
-8 -4 7 2681.620 2668.910 230.409 7.421 o
-8 -4 8 15920.300 16832.800 417.676 0.324 o
-8 -4 9 59316.700 64343.800 892.518 0.024 o
-8 -4 10 59584.500 60530.500 817.014 0.025 o
-8 -4 11 41248.000 43085.300 1225.400 0.048 o
-8 -4 12 31953.500 33820.600 248.923 0.085 o
-8 -4 13 1261.080 1367.480 111.931 29.674 o
-8 -4 14 333.309 284.807 85.175 115.754 o
-8 -4 15 2.471 -27.289 49.578 447.829 o
-8 -4 17 18153.500 16426.200 342.968 0.282 o
-8 -4 18 31844.700 33008.100 1186.670 0.078 o
-8 -4 19 4966.760 5104.140 203.826 3.048 o
-8 -4 20 2484.300 2252.390 128.426 11.668 o
-8 -4 21 1432.990 1528.600 140.606 21.803 o
-8 -4 22 117.545 175.782 100.774 101.773 o
-8 -4 23 1107.850 1273.220 192.151 19.302 o
-8 -4 24 3118.380 3513.600 237.232 5.664 o
-8 -4 25 3125.480 3991.340 205.776 5.669 o
-8 -4 26 2831.310 3006.560 253.797 6.305 o
-8 -4 27 116.244 138.166 103.167 98.142 o
-8 -3 1 78.092 267.446 153.854 45.243 o
-8 -3 2 4.314 178.237 153.289 46.446 o
-8 -3 3 2230.160 2177.830 218.040 9.669 o
-8 -3 4 2294.650 2717.810 270.030 7.222 o
-8 -3 5 2899.780 3008.270 265.255 5.985 o
-8 -3 6 1972.630 1979.360 245.739 9.667 o
-8 -3 7 1164.620 1214.540 196.279 18.592 o
-8 -3 8 665.526 622.193 187.645 25.952 o
-8 -3 9 1841.650 1587.230 179.445 14.637 o
-8 -3 10 17.412 32.267 98.714 112.284 o
-8 -3 11 7.040 59.219 49.066 441.935 o
-8 -3 12 2037.590 1767.900 122.911 16.354 o
-8 -3 13 821.524 835.788 102.074 51.474 o
-8 -3 14 323.334 449.668 89.260 102.119 o
-8 -3 15 81.961 95.889 72.419 196.136 o
-8 -3 16 557.456 812.004 132.050 44.901 o
-8 -3 17 263.925 294.616 111.192 77.753 o
-8 -3 18 402.301 768.639 113.563 61.381 o
-8 -3 19 494.757 302.449 96.702 84.651 o
-8 -3 20 1194.610 1243.570 138.371 26.963 o
-8 -3 21 489.449 513.538 124.748 54.571 o
-8 -3 22 762.387 844.053 153.412 32.727 o
-8 -3 23 1883.210 1907.700 172.842 13.890 o
-8 -3 24 123.572 380.567 156.495 42.895 o
-8 -3 25 1829.180 1546.770 243.241 10.886 o
-8 -3 26 19.749 101.107 61.382 279.229 o
-8 -3 27 74.285 124.515 85.160 144.086 o
-8 -3 28 82.478 557.888 270.322 14.792 o
-8 -2 1 301.070 393.382 180.260 31.580 o
-8 -2 2 3.378 89.953 113.645 84.632 o
-8 -2 3 121.364 308.550 169.070 37.262 o
-8 -2 4 857.168 815.627 171.624 26.994 o
-8 -2 8 266.254 333.865 171.891 35.001 o
-8 -2 9 271.097 105.220 56.343 247.415 o
-8 -2 10 2102.240 1995.890 75.799 17.164 o
-8 -2 11 218.301 138.314 63.706 214.506 o
-8 -2 12 375.427 187.474 72.529 147.319 o
-8 -2 13 233.817 125.808 58.909 239.588 o
-8 -2 14 365.425 255.729 131.555 55.963 o
-8 -2 15 1454.710 1654.730 151.440 19.703 o
-8 -2 16 334.866 188.911 89.237 111.321 o
-8 -2 18 1.381 113.902 80.911 164.784 o
-8 -2 19 24.209 239.113 106.158 94.285 o
-8 -2 20 436.712 261.203 239.516 18.277 o
-8 -2 21 180.332 223.452 105.204 90.599 o
-8 -2 22 24.840 145.237 127.733 66.524 o
-8 -2 23 162.986 87.018 62.198 242.042 o
-8 -2 24 870.298 610.509 145.633 35.301 o
-8 -2 25 0.921 101.413 90.287 133.222 o
-8 -2 26 191.545 179.457 103.529 93.730 o
-8 -2 27 53.122 325.905 212.051 24.142 o
-8 -2 28 1680.000 1531.210 319.628 7.895 o
-8 -1 3 219.303 284.183 143.365 50.008 o
-8 -1 4 1308.840 1647.130 158.288 20.343 o
-8 -1 8 2159.490 1939.700 82.495 16.621 o
-8 -1 9 248.643 273.555 63.742 192.866 o
-8 -1 10 17.044 29.929 34.263 882.006 o
-8 -1 11 644.906 710.716 161.981 32.600 o
-8 -1 12 888.943 782.312 128.285 39.245 o
-8 -1 13 264.079 135.159 105.840 88.030 o
-8 -1 14 451.276 545.772 103.736 72.618 o
-8 -1 15 1507.000 1527.310 147.818 20.205 o
-8 -1 16 1660.500 1971.060 152.395 16.534 o
-8 -1 17 1333.250 1398.880 123.597 26.268 o
-8 -1 18 76.612 132.069 71.011 201.691 o
-8 -1 19 2867.760 3000.960 165.556 7.901 o
-8 -1 20 1540.510 1627.970 172.693 17.013 o
-8 -1 21 1141.540 1398.400 260.592 12.230 o
-8 -1 22 2977.420 3576.690 271.167 5.352 o
-8 -1 23 64.150 35.099 85.100 147.885 o
-8 -1 24 1198.180 989.377 189.237 20.067 o
-8 -1 25 583.504 725.994 371.973 7.593 o
-8 -1 26 441.942 271.550 146.528 44.936 o
-8 -1 27 430.282 317.688 218.012 21.757 o
-8 0 1 44232.400 46005.300 941.591 0.044 o
-8 0 2 467.382 406.149 108.050 70.793 o
-8 0 3 894.884 874.702 108.280 45.537 o
-8 0 4 53.760 136.982 97.471 111.963 o
-8 0 5 19431.800 21891.800 341.748 0.215 o
-8 0 6 60498.800 64674.200 953.803 0.023 o
-8 0 7 55707.100 59840.300 889.281 0.027 o
-8 0 8 88910.500 94960.600 1524.380 0.011 o
-8 0 9 33529.000 35723.600 373.508 0.076 o
-8 0 10 19972.700 21873.200 382.934 0.206 o
-8 0 11 225.931 198.896 59.942 225.743 o
-8 0 12 132.438 292.432 78.096 154.574 o
-8 0 13 4425.570 5048.010 159.244 3.675 o
-8 0 14 18511.800 19128.600 285.979 0.252 o
-8 0 15 70690.600 75165.400 683.786 0.017 o
-8 0 16 19037.400 16563.000 454.259 0.258 o
-8 0 17 601.095 608.733 126.830 49.015 o
-8 0 18 13357.500 14196.300 553.383 0.424 o
-8 0 19 1090.420 1329.350 156.512 24.542 o
-8 0 20 1935.690 1682.270 168.027 14.548 o
-8 0 21 84.120 64.984 84.102 148.959 o
-8 0 22 2189.090 2531.010 219.458 9.197 o
-8 0 23 797.830 508.796 183.861 26.207 o
-8 0 24 2662.700 3344.690 236.178 6.631 o
-8 0 25 264.339 374.479 164.710 37.741 o
-8 0 26 1699.930 1949.120 279.095 9.023 o
-8 0 27 1691.080 2419.930 317.010 7.250 o
-8 1 1 759.250 978.808 101.734 51.295 o
-8 1 2 57.933 68.836 30.778 920.117 o
-8 1 3 1367.330 1278.780 104.047 29.876 o
-8 1 5 3725.260 3938.530 211.018 4.768 o
-8 1 6 4064.360 4140.510 315.530 3.498 o
-8 1 7 459.883 616.307 83.207 93.463 o
-8 1 8 2190.730 2422.710 150.971 11.922 o
-8 1 9 69.699 114.224 46.397 437.486 o
-8 1 10 856.067 976.796 98.897 49.063 o
-8 1 11 55.565 38.351 95.285 118.934 o
-8 1 12 465.147 624.490 132.177 49.142 o
-8 1 13 140.606 141.062 76.055 169.868 o
-8 1 14 1437.000 1681.920 155.416 19.320 o
-8 1 15 920.575 831.927 135.269 35.736 o
-8 1 16 393.729 396.007 177.341 31.840 o
-8 1 17 9.111 18.212 68.978 229.818 o
-8 1 18 446.275 623.483 158.134 37.043 o
-8 1 19 57.150 56.711 37.876 662.804 o
-8 1 20 256.038 191.505 125.346 64.288 o
-8 1 21 63.756 87.158 76.540 179.108 o
-8 1 22 131.046 155.142 93.539 116.763 o
-8 1 23 297.182 398.686 198.167 26.455 o
-8 1 24 263.933 208.442 190.312 29.211 o
-8 1 25 34.889 291.123 112.280 83.680 o
-8 1 26 517.273 493.673 221.418 20.481 o
-8 1 27 17.637 265.530 160.839 41.906 o
-8 2 1 2002.930 2098.870 105.348 16.238 o
-8 2 2 2265.370 1943.360 149.901 12.834 o
-8 2 3 1186.320 965.920 82.269 43.340 o
-8 2 4 446.909 361.434 66.710 138.508 o
-8 2 5 1336.540 1105.230 86.859 35.676 o
-8 2 6 963.601 1183.930 91.459 44.434 o
-8 2 7 4931.650 4852.550 225.594 3.081 o
-8 2 8 2358.220 2685.570 216.827 8.564 o
-8 2 11 2611.830 2584.260 490.894 3.328 o
-8 2 12 3202.260 2984.460 411.992 3.695 o
-8 2 14 3417.410 3995.550 324.822 4.011 o
-8 2 15 120.876 122.206 60.962 256.568 o
-8 2 16 97.417 166.635 50.492 352.713 o
-8 2 17 78.873 97.665 96.760 113.329 o
-8 2 18 314.712 329.927 190.222 28.663 o
-8 2 19 212.400 345.385 135.531 55.096 o
-8 2 20 1.807 122.544 119.359 76.568 o
-8 2 21 660.808 606.134 154.531 35.567 o
-8 2 22 214.719 144.285 81.688 142.270 o
-8 2 23 2508.140 2542.760 292.170 6.470 o
-8 2 24 1456.680 1293.750 180.693 18.055 o
-8 2 25 446.814 506.095 232.934 18.875 o
-8 3 1 837.133 794.086 63.700 73.599 o
-8 3 2 1029.410 1329.730 64.352 47.277 o
-8 3 3 2665.690 3120.150 118.513 9.242 o
-8 3 4 2400.160 2345.790 159.676 10.813 o
-8 3 5 5169.950 4522.280 255.716 2.915 o
-8 3 6 601.650 504.537 84.214 85.442 o
-8 3 7 2198.540 2144.880 184.240 11.178 o
-8 3 8 115.818 186.179 73.345 181.460 o
-8 3 9 9.787 82.953 52.092 388.186 o
-8 3 10 34.199 48.295 60.316 291.363 o
-8 3 11 2719.190 2808.200 197.528 7.907 o
-8 3 12 1454.720 1306.190 471.024 4.405 o
-8 3 13 13950.200 14222.600 418.814 0.424 o
-8 3 14 2.100 -17.009 107.888 94.742 o
-8 3 15 185.966 100.399 67.504 204.952 o
-8 3 16 1.002 98.322 91.110 130.926 o
-8 3 17 3491.570 3813.240 334.053 3.938 o
-8 3 18 1052.770 809.877 325.613 9.141 o
-8 3 19 162.541 347.362 253.103 16.864 o
-8 3 20 348.033 537.476 173.919 32.770 o
-8 3 21 1972.080 2121.010 206.819 11.152 o
-8 3 22 23.744 44.943 69.330 224.183 o
-8 3 23 68.722 32.743 78.381 173.131 o
-8 3 24 304.577 97.591 170.577 36.106 o
-8 3 25 2254.490 2433.270 190.819 10.134 o
-8 3 26 79.019 142.267 123.196 70.569 o
-8 4 1 4026.650 4669.100 95.894 4.583 o
-8 4 2 658.659 753.471 132.314 43.140 o
-8 4 3 37033.500 39313.500 1189.310 0.059 o
-8 4 4 66424.100 64258.200 1349.600 0.020 o
-8 4 5 70516.400 74305.400 1117.650 0.017 o
-8 4 8 2.664 56.114 84.129 154.270 o
-8 4 9 817.211 807.252 161.372 30.006 o
-8 4 10 5936.480 7243.300 225.003 1.961 o
-8 4 11 12829.900 13426.300 405.475 0.488 o
-8 4 12 58642.600 61464.500 874.967 0.025 o
-8 4 13 58186.200 59263.300 1214.500 0.026 o
-8 4 14 4855.550 5284.730 316.196 2.635 o
-8 4 15 6684.020 7072.610 197.813 1.771 o
-8 4 16 7890.820 9066.220 399.260 1.086 o
-8 4 17 106.133 14.001 136.037 58.598 o
-8 4 18 13.473 203.058 118.486 76.792 o
-8 4 19 979.294 1396.380 151.719 26.348 o
-8 4 20 512.915 533.768 166.206 33.811 o
-8 4 21 5241.670 6260.530 278.575 2.334 o
-8 4 22 92.569 81.568 75.751 179.941 o
-8 4 23 201.198 80.039 125.780 66.177 o
-8 4 24 3149.400 4014.480 230.492 5.319 o
-8 4 25 50.590 64.426 83.424 153.629 o
-8 5 1 1255.940 1419.850 113.768 28.970 o
-8 5 2 672.394 638.672 89.824 70.894 o
-8 5 3 1058.810 1088.030 81.624 45.904 o
-8 5 5 6446.290 6115.260 159.392 2.075 o
-8 5 6 1430.680 1000.870 111.297 30.044 o
-8 5 7 1769.250 2168.560 461.283 4.197 o
-8 5 8 30.298 49.883 82.912 157.290 o
-8 5 9 245.555 170.321 99.037 99.094 o
-8 5 10 0.564 84.518 76.733 184.075 o
-8 5 11 222.287 403.419 107.699 81.661 o
-8 5 12 1772.890 1608.700 130.100 18.909 o
-8 5 13 1160.860 1248.160 144.744 26.242 o
-8 5 14 2.824 17.762 64.051 267.165 o
-8 5 15 15.335 98.094 141.306 54.796 o
-8 5 16 1401.290 1671.140 183.328 16.851 o
-8 5 17 355.757 88.317 138.695 52.568 o
-8 5 18 2.535 44.571 69.149 227.928 o
-8 5 19 61.077 30.534 179.966 33.852 o
-8 5 20 28.983 137.993 99.538 108.395 o
-8 5 21 503.551 640.610 146.442 40.971 o
-8 5 22 9.327 83.613 142.050 54.329 o
-8 5 23 32.141 72.748 78.935 172.147 o
-8 5 24 647.661 615.266 164.718 32.293 o
-8 6 3 54.929 12.894 42.937 551.438 o
-8 6 4 104.099 29.964 58.358 294.407 o
-8 6 5 618.334 864.668 151.514 35.328 o
-8 6 6 1.708 33.570 58.287 320.661 o
-8 6 7 41.712 73.278 62.492 268.239 o
-8 6 8 58.306 13.626 58.474 307.553 o
-8 6 9 41.789 204.817 94.918 116.836 o
-8 6 10 280.100 309.355 91.722 106.106 o
-8 6 11 774.831 865.947 343.754 8.572 o
-8 6 12 140.392 94.921 250.050 17.474 o
-8 6 13 1725.360 1724.790 391.087 5.667 o
-8 6 14 268.622 248.308 140.420 51.499 o
-8 6 15 719.005 566.778 144.554 38.673 o
-8 6 16 1124.920 1191.930 244.153 13.903 o
-8 6 17 1329.120 1378.740 215.118 15.184 o
-8 6 18 2137.500 2266.780 326.361 6.442 o
-8 6 19 404.941 503.112 158.032 38.370 o
-8 6 20 595.057 485.472 241.064 17.306 o
-8 6 21 1.317 24.836 78.364 178.732 o
-8 6 22 1.102 56.964 79.236 173.763 o
-8 6 23 913.486 559.973 254.774 14.666 o
-8 6 24 8.840 6.429 71.115 216.959 o
-8 7 1 701.930 809.674 97.528 59.448 o
-8 7 2 568.120 627.549 134.465 45.542 o
-8 7 3 585.795 470.618 123.569 53.242 o
-8 7 4 101.473 135.356 68.566 210.860 o
-8 7 5 1468.950 1805.760 205.317 14.207 o
-8 7 6 311.756 203.176 92.481 106.163 o
-8 7 7 86.432 51.021 58.289 297.007 o
-8 7 8 81.546 102.856 77.291 173.317 o
-8 7 9 3075.320 3544.840 240.360 5.664 o
-8 7 10 61.402 69.318 152.683 46.795 o
-8 7 11 2650.370 2586.550 155.655 9.466 o
-8 7 12 1835.500 2048.460 230.670 10.659 o
-8 7 13 2575.000 2941.930 183.098 8.456 o
-8 7 14 606.222 671.282 162.131 33.279 o
-8 7 15 2082.840 2586.990 233.267 8.957 o
-8 7 16 224.636 223.310 87.891 121.473 o
-8 7 17 130.316 206.535 113.216 80.931 o
-8 7 18 73.056 80.513 144.737 51.867 o
-8 7 19 366.595 416.342 135.287 51.654 o
-8 7 20 429.061 333.264 151.112 42.320 o
-8 7 21 902.474 1140.090 181.793 22.995 o
-8 7 22 71.615 62.328 86.856 140.901 o
-8 7 23 511.364 616.664 182.610 28.447 o
-8 8 1 19478.900 20142.500 299.812 0.228 o
-8 8 2 88792.700 99554.100 463.328 0.011 o
-8 8 3 33769.600 36693.200 478.877 0.074 o
-8 8 4 24035.400 27544.300 384.667 0.139 o
-8 8 5 3201.620 3877.670 187.595 5.851 o
-8 8 6 2.720 127.750 59.810 294.227 o
-8 8 7 470.241 88.225 335.173 9.601 o
-8 8 8 12333.800 14719.800 532.469 0.458 o
-8 8 9 37788.300 39338.800 747.242 0.060 o
-8 8 10 60284.000 63143.900 417.195 0.024 o
-8 8 11 14414.100 13438.200 1605.250 0.220 o
-8 8 12 160.571 36.637 65.685 225.830 o
-8 8 13 7986.650 8480.890 305.214 1.195 o
-8 8 14 2867.940 3649.400 186.712 6.744 o
-8 8 15 27.932 57.154 174.639 36.004 o
-8 8 16 191.820 207.764 330.228 10.013 o
-8 8 17 1010.270 1152.940 259.394 13.080 o
-8 8 18 1166.570 1376.370 214.946 16.032 o
-8 8 19 4.215 178.693 107.756 92.967 o
-8 8 20 48.757 124.868 110.556 87.998 o
-8 8 21 1254.760 1337.810 294.976 9.923 o
-8 9 1 2.655 167.450 102.608 102.519 o
-8 9 2 388.392 427.885 117.761 64.294 o
-8 9 3 63.422 49.226 56.235 324.451 o
-8 9 4 374.439 539.327 131.873 52.398 o
-8 9 5 5.477 12.256 49.434 446.595 o
-8 9 6 231.409 182.521 174.707 34.691 o
-8 9 7 778.707 877.858 230.728 17.261 o
-8 9 8 3552.210 3972.270 208.812 4.999 o
-8 9 9 567.861 477.944 150.727 39.382 o
-8 9 10 6469.570 6812.500 320.459 1.701 o
-8 9 11 152.876 239.627 124.856 66.474 o
-8 9 12 284.302 341.328 123.342 63.625 o
-8 9 13 1214.790 1417.040 168.853 20.948 o
-8 9 14 40.745 213.729 115.276 80.324 o
-8 9 15 162.115 307.641 115.156 76.077 o
-8 9 16 110.646 167.576 128.410 64.420 o
-8 9 17 0.760 69.000 75.040 192.998 o
-8 9 18 35.304 107.327 80.792 163.001 o
-8 9 19 327.033 402.723 134.584 53.064 o
-8 9 20 300.932 37.086 239.417 18.832 o
-8 10 5 854.049 898.749 171.879 26.537 o
-8 10 6 124.005 177.095 116.257 77.516 o
-8 10 7 112.639 64.153 60.864 266.508 o
-8 10 8 126.688 35.688 63.673 245.777 o
-8 10 9 1547.920 1333.990 156.035 19.831 o
-8 10 10 49.827 159.068 110.884 87.049 o
-8 10 11 252.698 208.999 122.674 66.738 o
-8 10 12 106.235 222.658 120.180 72.665 o
-8 10 13 183.508 153.639 133.971 58.394 o
-8 10 14 72.428 141.437 90.481 128.044 o
-8 10 15 16.285 -5.911 71.121 216.488 o
-8 10 16 54.050 279.257 105.207 94.278 o
-8 10 17 770.580 811.657 216.097 19.439 o
-8 10 18 360.700 320.206 131.090 55.712 o
-8 10 19 201.512 360.626 349.304 8.922 o
-8 11 1 1427.210 1402.590 180.445 17.899 o
-8 11 2 0.312 99.280 79.399 171.604 o
-8 11 3 54.955 117.207 92.134 125.208 o
-8 11 4 488.101 595.537 124.994 53.315 o
-8 11 5 2484.440 3081.860 204.130 8.014 o
-8 11 6 286.082 308.518 225.494 20.866 o
-8 11 7 2488.450 2689.150 201.378 8.619 o
-8 11 8 429.022 366.792 152.150 41.585 o
-8 11 9 1041.240 1051.340 184.610 21.734 o
-8 11 10 1.452 41.041 61.394 288.742 o
-8 11 11 3.638 -10.202 74.354 199.258 o
-8 11 12 1203.310 1520.620 187.166 18.351 o
-8 11 13 221.485 144.906 173.491 35.339 o
-8 11 14 902.543 1190.810 189.545 21.498 o
-8 11 15 732.254 544.632 169.527 30.309 o
-8 11 16 30.911 17.788 129.632 65.273 o
-8 11 17 12.501 183.011 98.178 111.112 o
-8 12 1 38977.000 44990.800 1326.400 0.050 o
-8 12 2 147.176 124.030 98.873 105.298 o
-8 12 4 670.105 1158.150 186.648 23.982 o
-8 12 5 4118.910 4865.960 195.095 3.895 o
-8 12 6 26673.700 28261.300 398.355 0.120 o
-8 12 7 37122.800 37869.900 492.065 0.064 o
-8 12 8 20468.000 21023.300 658.320 0.195 o
-8 12 9 1081.910 1242.940 195.289 19.180 o
-8 12 10 2168.790 1939.050 196.574 11.197 o
-8 12 11 4888.780 5124.040 307.795 2.694 o
-8 12 12 1565.260 1478.550 294.894 9.146 o
-8 12 13 144.796 152.127 98.914 104.687 o
-8 12 14 49.657 6.210 62.038 277.106 o
-8 12 15 19.552 -14.877 62.513 279.049 o
-8 13 1 82.495 256.920 111.485 83.970 o
-8 13 2 158.767 77.710 56.591 286.334 o
-8 13 3 26.973 56.267 84.589 151.240 o
-8 13 4 1.221 7.737 63.614 271.846 o
-8 13 5 20.991 57.658 61.055 286.390 o
-8 13 6 445.639 355.614 130.420 53.850 o
-8 13 7 1109.880 1434.260 202.161 17.548 o
-8 13 8 91.429 163.807 95.367 114.412 o
-8 13 9 591.107 405.318 170.136 32.353 o
-8 13 10 788.092 1037.770 213.985 19.061 o
-8 13 11 16.487 86.176 134.948 60.079 o
-8 13 12 108.076 169.986 108.485 88.973 o
-8 13 13 44.093 125.118 80.324 163.419 o
-8 14 1 149.723 39.582 71.596 194.979 o
-8 14 2 492.418 446.068 126.272 54.376 o
-8 14 3 445.745 1233.650 159.830 32.468 o
-8 14 4 409.095 226.080 105.912 79.681 o
-8 14 5 1765.200 1546.280 153.154 17.314 o
-8 14 6 13.149 106.868 124.606 70.274 o
-8 14 7 630.772 519.903 167.790 32.070 o
-8 14 8 168.002 92.652 67.184 210.610 o
-8 14 9 101.085 230.379 123.091 69.451 o
-8 14 10 60.215 195.904 104.833 96.126 o
-8 15 1 365.673 523.605 225.789 20.245 o
-8 15 2 30.839 74.176 65.929 243.920 o
-8 15 3 686.507 518.493 134.172 44.281 o
-8 15 4 193.980 43.264 66.757 212.693 o
-8 15 5 166.809 176.745 117.791 74.576 o
-8 15 6 1791.580 1897.270 155.869 15.598 o
-8 15 7 135.106 266.703 125.989 65.439 o
-8 16 1 42.602 36.640 79.185 171.681 o
-8 16 2 324.419 231.397 77.142 138.378 o
-8 16 3 14628.600 15524.400 482.407 0.371 o
-7 -14 3 63.223 308.490 221.560 22.141 o
-7 -14 4 271.350 346.228 241.807 18.228 o
-7 -14 6 15.202 191.691 163.598 40.742 o
-7 -14 7 320.387 320.719 242.112 18.106 o
-7 -14 8 40.705 88.576 137.147 57.950 o
-7 -14 10 579.261 537.096 276.748 13.398 o
-7 -14 11 11.813 114.041 189.605 30.536 o
-7 -14 12 6.416 168.003 130.128 64.221 o
-7 -14 13 202.025 60.422 118.866 73.860 o
-7 -14 14 169.682 384.515 255.038 16.576 o
-7 -14 15 780.674 661.917 261.833 14.204 o
-7 -13 1 18.163 -53.179 111.021 89.201 o
-7 -13 2 99.308 1066.450 191.660 27.380 o
-7 -13 3 176.895 643.134 313.454 10.956 o
-7 -13 5 73.317 74.170 104.366 98.468 o
-7 -13 6 224.653 355.520 193.888 28.029 o
-7 -13 7 9.431 160.720 180.559 33.589 o
-7 -13 8 329.758 646.562 284.915 12.991 o
-7 -13 9 969.317 1085.770 255.844 13.602 o
-7 -13 10 501.562 447.109 283.973 12.967 o
-7 -13 11 640.602 503.487 281.968 12.862 o
-7 -13 12 168.143 427.313 241.597 18.386 o
-7 -13 13 101.545 216.832 209.147 24.821 o
-7 -13 14 48.656 69.366 107.436 93.767 o
-7 -13 15 8.091 143.143 148.318 49.673 o
-7 -13 16 83.372 96.728 150.330 47.996 o
-7 -13 17 34.622 409.289 178.624 33.689 o
-7 -13 18 12.432 -7.922 91.427 131.532 o
-7 -13 19 4.985 8.937 96.144 119.071 o
-7 -12 1 23.761 173.680 115.072 81.396 o
-7 -12 2 83.907 239.376 204.191 26.038 o
-7 -12 3 156.628 359.073 195.731 27.812 o
-7 -12 4 13.352 -9.899 111.649 88.284 o
-7 -12 5 218.574 257.776 176.138 34.000 o
-7 -12 6 1393.010 1606.800 255.239 11.498 o
-7 -12 9 450.593 473.786 202.142 24.553 o
-7 -12 10 32.864 -50.788 127.448 67.591 o
-7 -12 11 22.162 15.191 125.300 69.952 o
-7 -12 12 61.113 242.893 226.748 21.216 o
-7 -12 13 72.459 158.137 127.010 66.489 o
-7 -12 14 158.117 287.285 213.038 23.701 o
-7 -12 15 603.014 869.926 223.407 19.017 o
-7 -12 16 1.231 117.121 110.780 88.793 o
-7 -12 17 111.383 420.119 241.926 18.449 o
-7 -12 18 59.588 269.178 185.873 31.356 o
-7 -12 19 14.899 251.181 186.660 31.287 o
-7 -12 20 283.578 493.604 199.611 25.935 o
-7 -12 21 93.826 414.312 220.342 22.194 o
-7 -11 1 2.708 15.344 109.630 91.612 o
-7 -11 2 272.069 263.363 191.292 28.754 o
-7 -11 3 34.549 187.358 192.901 29.353 o
-7 -11 4 30.789 216.469 196.126 28.376 o
-7 -11 5 278.692 160.407 167.686 37.258 o
-7 -11 6 216.219 204.797 192.884 28.685 o
-7 -11 7 165.816 180.761 161.392 40.904 o
-7 -11 8 10.655 5.451 39.566 691.139 o
-7 -11 9 1.680 -29.758 108.045 94.475 o
-7 -11 10 4.614 81.031 70.082 219.634 o
-7 -11 11 69.906 341.851 211.234 24.264 o
-7 -11 13 30.399 -26.837 113.984 84.441 o
-7 -11 14 18.812 29.663 119.385 76.967 o
-7 -11 15 256.945 199.401 112.515 78.034 o
-7 -11 16 603.910 514.476 249.446 16.194 o
-7 -11 17 796.556 1277.960 277.665 12.075 o
-7 -11 18 251.135 350.258 155.610 42.203 o
-7 -11 19 713.278 817.005 251.790 15.184 o
-7 -11 20 22.829 145.518 107.297 93.693 o
-7 -11 21 749.333 847.220 292.552 11.541 o
-7 -11 22 46.318 172.680 122.008 72.219 o
-7 -11 23 265.102 372.784 219.995 21.846 o
-7 -10 1 1768.440 1794.960 147.890 16.719 o
-7 -10 3 312.530 373.962 224.793 20.821 o
-7 -10 4 338.659 212.155 148.271 45.895 o
-7 -10 5 91.606 74.826 100.183 105.940 o
-7 -10 7 13.223 121.276 102.943 102.233 o
-7 -10 8 92.477 137.432 149.149 48.505 o
-7 -10 9 410.240 224.917 182.386 30.733 o
-7 -10 10 253.329 440.533 205.263 24.851 o
-7 -10 11 247.239 408.734 112.636 74.597 o
-7 -10 12 247.451 213.072 67.117 184.893 o
-7 -10 13 427.878 277.382 183.433 30.114 o
-7 -10 14 2634.950 2230.970 221.138 8.307 o
-7 -10 15 2775.270 3089.360 289.137 5.703 o
-7 -10 17 221.732 547.374 246.777 17.423 o
-7 -10 18 158.709 88.490 74.213 178.477 o
-7 -10 19 1.785 94.083 159.244 43.297 o
-7 -10 20 3080.920 2813.630 789.205 1.489 o
-7 -10 21 73.497 122.763 67.679 221.583 o
-7 -10 22 86.343 85.180 54.732 327.137 o
-7 -10 23 343.994 157.211 85.806 119.088 o
-7 -10 24 275.621 305.569 93.350 103.540 o
-7 -9 1 99.517 69.072 119.178 75.570 o
-7 -9 2 360.287 268.041 151.112 43.693 o
-7 -9 3 1848.420 1842.870 224.682 11.273 o
-7 -9 5 233.103 568.365 217.616 22.088 o
-7 -9 6 8.199 70.643 139.177 56.641 o
-7 -9 7 205.091 247.673 141.928 51.413 o
-7 -9 8 209.187 181.635 98.529 101.584 o
-7 -9 9 281.707 188.809 173.654 34.743 o
-7 -9 10 5.069 144.946 67.604 231.020 o
-7 -9 11 1.751 36.519 101.628 106.334 o
-7 -9 12 5.749 36.787 37.141 768.027 o
-7 -9 13 7.877 57.416 111.625 87.914 o
-7 -9 14 889.565 1127.870 159.440 27.575 o
-7 -9 16 1077.960 934.825 166.073 25.158 o
-7 -9 17 119.885 75.059 59.767 271.988 o
-7 -9 18 181.648 102.796 65.659 215.372 o
-7 -9 19 73.112 145.566 166.968 38.959 o
-7 -9 20 88.611 143.314 76.105 175.472 o
-7 -9 21 597.968 456.560 106.547 65.431 o
-7 -9 22 55.695 59.514 57.527 311.724 o
-7 -9 23 373.578 305.360 101.890 84.588 o
-7 -9 24 566.010 589.534 146.137 40.479 o
-7 -9 25 72.735 141.006 80.195 160.803 o
-7 -9 26 31.281 37.586 60.763 289.013 o
-7 -8 1 488.575 426.565 84.742 96.846 o
-7 -8 2 0.696 54.978 118.478 78.220 o
-7 -8 3 4.569 11.986 30.894 1127.360 o
-7 -8 4 481.649 491.303 85.063 94.308 o
-7 -8 5 115.118 238.712 181.706 32.606 o
-7 -8 6 2.897 52.082 101.478 106.420 o
-7 -8 7 45.499 67.302 99.663 108.769 o
-7 -8 8 234.742 158.826 140.057 52.922 o
-7 -8 9 32.274 42.197 52.769 377.962 o
-7 -8 10 50.026 46.570 48.270 437.385 o
-7 -8 11 689.663 876.359 89.258 63.722 o
-7 -8 12 2271.810 2568.170 141.051 11.524 o
-7 -8 13 1206.440 1645.270 158.850 21.270 o
-7 -8 14 3713.770 3902.620 193.505 4.960 o
-7 -8 15 1247.720 1105.130 232.690 14.600 o
-7 -8 16 2417.640 2323.800 207.042 9.220 o
-7 -8 17 553.884 632.254 144.019 41.248 o
-7 -8 18 1351.000 1328.450 228.699 14.035 o
-7 -8 19 550.477 514.440 120.826 55.429 o
-7 -8 20 0.406 29.446 56.679 339.719 o
-7 -8 21 748.058 691.185 130.374 42.662 o
-7 -8 22 257.183 329.627 103.629 87.307 o
-7 -8 23 89.288 142.999 69.117 209.164 o
-7 -8 24 1.690 168.583 95.883 117.053 o
-7 -8 25 124.868 232.072 113.879 79.844 o
-7 -8 26 91.963 220.083 88.170 130.661 o
-7 -7 1 152.074 82.714 112.721 82.711 o
-7 -7 2 896.535 943.822 74.363 59.192 o
-7 -7 3 1764.910 1789.130 118.947 19.000 o
-7 -7 4 1286.190 1124.640 75.049 39.254 o
-7 -7 5 746.222 678.107 190.848 24.425 o
-7 -7 6 498.779 587.822 175.443 30.711 o
-7 -7 7 441.842 288.861 150.951 42.531 o
-7 -7 8 356.105 399.206 68.124 146.349 o
-7 -7 9 11.508 178.916 111.486 86.806 o
-7 -7 10 219.989 182.776 41.018 380.759 o
-7 -7 11 769.013 801.708 130.028 41.065 o
-7 -7 12 1250.160 1288.320 223.824 14.991 o
-7 -7 13 355.842 394.203 191.549 27.883 o
-7 -7 14 50.996 74.811 118.827 76.832 o
-7 -7 15 158.605 129.883 71.300 188.571 o
-7 -7 16 161.275 102.193 58.754 264.704 o
-7 -7 17 14.582 100.129 66.106 243.181 o
-7 -7 18 2166.730 2254.380 140.866 12.910 o
-7 -7 19 368.061 293.566 101.788 85.309 o
-7 -7 20 2056.210 2259.260 140.810 13.547 o
-7 -7 21 356.082 300.426 96.467 93.403 o
-7 -7 22 55.019 68.763 62.307 267.489 o
-7 -7 23 79.147 118.713 83.150 150.595 o
-7 -7 24 155.179 286.262 114.730 77.117 o
-7 -7 25 112.938 71.785 82.228 152.965 o
-7 -7 26 0.297 100.130 91.410 130.071 o
-7 -7 27 568.803 663.958 168.406 31.769 o
-7 -6 1 557.163 462.235 183.570 28.439 o
-7 -6 2 124.686 82.713 26.494 904.114 o
-7 -6 3 40.669 7.824 95.977 118.351 o
-7 -6 4 204.498 55.060 98.662 104.663 o
-7 -6 5 104.909 86.783 37.971 583.535 o
-7 -6 6 174.775 146.056 145.670 49.915 o
-7 -6 7 584.616 329.552 183.490 28.763 o
-7 -6 8 533.325 366.065 96.416 80.827 o
-7 -6 9 1969.680 1597.610 98.785 19.323 o
-7 -6 10 903.268 395.515 142.876 37.552 o
-7 -6 11 1369.330 1301.200 147.066 22.963 o
-7 -6 12 355.743 293.369 66.715 159.269 o
-7 -6 13 687.948 677.999 448.893 5.267 o
-7 -6 15 3721.700 4462.340 258.562 4.079 o
-7 -6 17 14.680 56.129 47.990 458.121 o
-7 -6 18 547.168 506.098 95.032 77.396 o
-7 -6 19 2008.320 1823.360 179.502 13.052 o
-7 -6 20 4406.370 5317.490 335.649 2.783 o
-7 -6 21 340.964 280.070 87.799 110.062 o
-7 -6 22 1029.350 1299.490 161.387 24.554 o
-7 -6 23 74.732 75.591 76.930 176.878 o
-7 -6 24 13.725 130.342 196.465 28.428 o
-7 -6 25 192.314 149.024 97.048 106.124 o
-7 -6 26 8.000 125.851 82.220 158.845 o
-7 -6 27 122.111 87.889 69.837 204.468 o
-7 -6 28 50.817 94.929 104.610 98.377 o
-7 -5 1 63.662 62.417 142.878 53.363 o
-7 -5 2 2773.930 3397.380 207.473 6.876 o
-7 -5 7 363.652 269.713 93.630 98.391 o
-7 -5 8 9.255 48.511 123.778 71.630 o
-7 -5 9 0.211 7.000 14.120 5310.950 o
-7 -5 10 153.277 153.248 48.118 354.531 o
-7 -5 11 140.058 107.494 103.875 96.573 o
-7 -5 12 994.156 971.073 135.481 33.018 o
-7 -5 13 3.188 72.681 46.568 487.045 o
-7 -5 14 1.017 81.962 66.075 246.865 o
-7 -5 15 583.453 595.936 194.883 25.007 o
-7 -5 16 199.684 114.285 76.302 163.470 o
-7 -5 17 303.308 218.251 125.221 62.993 o
-7 -5 18 207.223 240.700 81.239 139.537 o
-7 -5 19 1159.310 1404.240 135.675 26.799 o
-7 -5 20 101.163 33.913 81.516 157.984 o
-7 -5 21 36.969 158.568 72.059 199.703 o
-7 -5 22 93.680 270.302 109.399 86.462 o
-7 -5 23 0.436 64.922 67.367 238.926 o
-7 -5 24 23.513 131.761 187.700 31.100 o
-7 -5 25 166.183 126.381 71.674 186.005 o
-7 -5 26 111.555 305.878 104.297 93.153 o
-7 -5 27 596.267 172.343 194.962 26.247 o
-7 -5 28 198.237 88.682 53.335 298.048 o
-7 -4 1 84.210 136.073 118.692 75.814 o
-7 -4 2 0.179 341.488 180.075 33.467 o
-7 -4 3 626.203 625.979 168.657 31.274 o
-7 -4 4 1450.040 1704.800 193.687 15.512 o
-7 -4 5 1780.260 1654.990 193.080 13.857 o
-7 -4 6 2653.760 2685.320 243.716 7.160 o
-7 -4 7 227.117 301.812 170.913 35.794 o
-7 -4 8 483.065 800.898 238.607 17.485 o
-7 -4 9 1460.770 1611.150 104.618 25.313 o
-7 -4 10 1272.190 1281.660 84.209 35.576 o
-7 -4 11 3219.070 3398.750 135.769 6.925 o
-7 -4 12 120.920 136.922 61.553 250.529 o
-7 -4 13 1028.400 1006.450 77.172 50.217 o
-7 -4 14 283.289 143.113 206.205 25.080 o
-7 -4 15 1702.350 1620.020 199.913 13.883 o
-7 -4 16 73.103 104.224 78.821 167.761 o
-7 -4 17 13.493 19.449 70.826 217.555 o
-7 -4 18 1032.290 1233.170 128.890 31.620 o
-7 -4 19 4872.620 4880.940 239.852 3.056 o
-7 -4 20 1749.680 1800.740 175.974 14.790 o
-7 -4 21 1688.560 2009.210 152.490 16.174 o
-7 -4 22 1332.290 1592.100 148.962 21.521 o
-7 -4 23 2865.920 3325.560 272.988 5.664 o
-7 -4 24 39.361 48.293 74.858 191.301 o
-7 -4 25 1052.050 1216.880 229.057 15.543 o
-7 -4 26 75.829 24.902 60.050 286.944 o
-7 -4 27 142.048 107.530 61.877 246.736 o
-7 -4 28 444.231 466.000 198.946 25.331 o
-7 -3 1 66.218 277.742 137.167 56.582 o
-7 -3 2 97.909 191.683 117.431 76.487 o
-7 -3 3 199.490 227.469 142.114 51.501 o
-7 -3 4 1173.120 1212.500 209.939 16.961 o
-7 -3 5 2067.080 1754.360 170.676 13.413 o
-7 -3 6 923.818 1088.340 231.835 16.083 o
-7 -3 7 1173.500 1334.300 171.739 21.300 o
-7 -3 8 275.798 349.482 36.180 324.132 o
-7 -3 9 486.535 415.108 186.610 28.318 o
-7 -3 10 1919.080 2017.620 83.792 18.514 o
-7 -3 11 4398.610 4763.710 225.920 3.524 o
-7 -3 12 1257.440 1278.070 70.569 38.677 o
-7 -3 13 774.401 885.200 79.564 64.903 o
-7 -3 14 644.325 553.921 123.256 50.596 o
-7 -3 15 182.872 174.350 69.875 187.742 o
-7 -3 16 3361.510 3878.000 179.667 5.658 o
-7 -3 17 13.486 98.158 84.670 150.519 o
-7 -3 18 85.668 177.969 80.361 157.356 o
-7 -3 19 0.643 46.991 60.066 301.032 o
-7 -3 20 1381.090 1590.750 136.037 22.607 o
-7 -3 21 168.133 212.843 89.141 123.086 o
-7 -3 22 141.874 144.252 87.810 130.812 o
-7 -3 23 675.072 796.836 145.755 36.987 o
-7 -3 24 92.781 171.815 98.932 106.515 o
-7 -3 25 1876.870 1873.930 241.464 10.301 o
-7 -3 26 513.241 375.145 133.548 50.066 o
-7 -3 27 236.391 209.895 97.077 102.049 o
-7 -3 28 65.624 144.339 95.499 115.771 o
-7 -2 1 4.355 40.383 69.250 227.302 o
-7 -2 2 336.937 247.167 125.906 61.229 o
-7 -2 3 129.145 365.458 176.127 34.221 o
-7 -2 4 6.222 -53.144 75.289 194.145 o
-7 -2 5 94.310 275.995 167.889 38.049 o
-7 -2 6 2108.750 2097.060 191.288 11.354 o
-7 -2 7 1818.070 1967.470 201.725 12.382 o
-7 -2 8 1941.060 1906.860 56.402 20.195 o
-7 -2 9 236.400 168.660 61.806 216.850 o
-7 -2 10 110.390 144.253 63.949 235.969 o
-7 -2 11 1.984 99.973 41.652 591.461 o
-7 -2 12 918.521 938.719 76.383 57.240 o
-7 -2 13 1360.860 1287.320 127.118 26.138 o
-7 -2 14 3350.180 3361.610 153.103 6.467 o
-7 -2 15 476.723 434.151 99.245 78.905 o
-7 -2 16 810.503 938.069 153.126 31.437 o
-7 -2 17 32.204 151.096 96.172 115.501 o
-7 -2 18 946.943 1162.550 132.671 32.882 o
-7 -2 19 1039.410 774.170 187.965 22.314 o
-7 -2 20 1322.520 1037.760 192.431 18.590 o
-7 -2 21 2538.540 2445.750 184.758 9.309 o
-7 -2 22 954.061 1008.740 166.027 26.118 o
-7 -2 23 3254.040 3452.160 526.487 2.617 o
-7 -2 24 603.633 478.280 125.353 51.536 o
-7 -2 25 426.851 553.869 150.652 40.974 o
-7 -2 26 230.007 163.810 87.514 124.283 o
-7 -2 27 0.800 145.342 162.397 41.528 o
-7 -2 28 352.124 286.799 132.621 55.128 o
-7 -1 2 354.860 166.857 105.928 83.391 o
-7 -1 3 6408.410 6921.800 256.512 1.806 o
-7 -1 6 146.461 134.152 111.191 84.315 o
-7 -1 7 223.545 229.813 62.724 207.995 o
-7 -1 8 1101.510 1054.780 79.693 45.527 o
-7 -1 9 475.415 450.478 75.936 110.712 o
-7 -1 10 2257.150 2415.920 140.127 12.012 o
-7 -1 11 1237.090 1345.430 93.703 33.814 o
-7 -1 13 2148.920 2214.900 172.867 11.725 o
-7 -1 14 1840.130 1966.010 196.939 12.553 o
-7 -1 15 162.410 69.114 72.282 187.874 o
-7 -1 16 951.714 1095.430 127.360 34.870 o
-7 -1 17 63.323 7.377 68.082 229.421 o
-7 -1 18 99.719 123.970 74.548 182.098 o
-7 -1 19 187.584 184.580 94.065 111.518 o
-7 -1 20 0.146 110.078 52.443 381.785 o
-7 -1 21 11.993 93.580 65.679 247.176 o
-7 -1 22 125.066 214.897 98.351 105.252 o
-7 -1 23 6.745 92.023 70.945 213.565 o
-7 -1 24 6.999 172.982 126.427 67.936 o
-7 -1 25 69.266 125.561 91.822 125.092 o
-7 -1 26 37.451 33.981 74.579 193.570 o
-7 -1 27 136.133 124.584 186.956 30.984 o
-7 -1 28 88.044 174.850 164.866 39.774 o
-7 0 1 220.882 281.539 47.874 290.267 o
-7 0 2 246.938 164.411 51.885 275.275 o
-7 0 3 2527.210 2417.820 164.926 9.984 o
-7 0 4 403.868 479.251 62.022 146.994 o
-7 0 5 403.782 374.753 66.495 144.848 o
-7 0 6 2.325 21.955 19.068 2798.740 o
-7 0 7 342.043 365.125 63.608 164.817 o
-7 0 8 73.884 106.418 34.841 696.477 o
-7 0 9 748.145 669.732 83.691 70.188 o
-7 0 10 988.456 963.165 88.958 48.394 o
-7 0 11 55.727 41.603 34.335 798.893 o
-7 0 12 43.198 13.131 56.262 335.361 o
-7 0 13 4733.130 5451.220 274.650 2.823 o
-7 0 14 592.583 665.400 186.598 26.597 o
-7 0 15 1835.000 1801.430 138.119 16.877 o
-7 0 16 4485.320 3828.030 161.987 4.236 o
-7 0 17 551.421 461.200 115.939 59.731 o
-7 0 18 506.161 544.915 137.511 46.158 o
-7 0 19 799.943 705.862 144.448 36.084 o
-7 0 20 4062.470 4139.490 231.079 4.101 o
-7 0 21 134.631 257.397 112.166 81.475 o
-7 0 22 786.714 1062.260 223.141 17.778 o
-7 0 23 419.365 234.417 160.111 38.876 o
-7 0 24 174.103 250.727 210.928 24.172 o
-7 0 25 1536.490 2008.750 329.995 7.393 o
-7 0 26 999.596 1142.540 256.550 13.361 o
-7 0 27 294.010 330.228 143.273 48.637 o
-7 0 28 1340.130 1751.570 177.019 17.610 o
-7 1 1 112.709 172.647 35.274 580.412 o
-7 1 2 145.999 120.657 29.676 702.998 o
-7 1 3 683.433 743.625 42.597 108.718 o
-7 1 4 39.317 5.006 23.159 1726.530 o
-7 1 5 490.045 524.232 57.281 137.963 o
-7 1 6 359.725 336.693 71.998 140.382 o
-7 1 7 258.052 367.743 76.646 139.494 o
-7 1 8 150.717 156.427 44.886 393.072 o
-7 1 9 90.894 168.227 46.743 402.700 o
-7 1 10 4842.540 5292.060 129.195 3.298 o
-7 1 11 6454.760 7938.980 327.264 1.545 o
-7 1 12 11848.800 12654.800 644.292 0.495 o
-7 1 13 1454.810 1579.670 255.641 11.325 o
-7 1 14 4470.680 4689.060 209.162 3.577 o
-7 1 15 584.563 760.750 140.409 41.063 o
-7 1 16 2605.660 2314.290 205.919 8.698 o
-7 1 17 120.852 125.514 169.116 37.794 o
-7 1 18 318.905 259.565 177.845 32.727 o
-7 1 19 7.940 78.792 67.747 234.368 o
-7 1 20 161.166 206.719 96.007 108.340 o
-7 1 21 818.279 924.349 190.694 22.972 o
-7 1 22 15.792 101.495 113.547 84.440 o
-7 1 23 14.393 253.480 195.394 28.581 o
-7 1 24 123.590 218.078 120.655 71.792 o
-7 1 25 254.237 404.098 144.089 48.182 o
-7 1 26 3.773 176.335 99.603 108.466 o
-7 1 27 200.632 222.946 145.232 49.447 o
-7 2 1 1224.230 1086.350 76.356 41.558 o
-7 2 2 107.731 57.057 20.655 1328.930 o
-7 2 3 68.275 53.747 26.652 1136.040 o
-7 2 4 91.285 142.825 38.615 552.717 o
-7 2 5 9.754 72.229 37.924 710.946 o
-7 2 6 6.000 45.667 48.320 459.001 o
-7 2 7 299.931 223.427 73.294 153.230 o
-7 2 8 877.397 738.307 99.489 52.478 o
-7 2 9 534.141 573.741 69.695 107.026 o
-7 2 10 804.036 754.441 141.925 36.446 o
-7 2 11 1.913 94.541 47.767 458.843 o
-7 2 12 536.606 669.969 129.463 48.422 o
-7 2 13 3834.680 3141.870 205.771 5.221 o
-7 2 14 604.084 1574.180 298.117 10.777 o
-7 2 15 115.825 51.843 57.732 293.647 o
-7 2 16 436.482 438.984 140.355 47.000 o
-7 2 17 369.724 346.345 145.296 46.152 o
-7 2 18 93.192 107.565 79.549 162.917 o
-7 2 19 81.319 179.234 188.879 30.465 o
-7 2 20 1964.170 2132.360 350.349 6.170 o
-7 2 21 139.132 62.407 116.165 78.634 o
-7 2 22 303.102 55.845 75.149 158.193 o
-7 2 23 12.780 213.139 107.527 92.672 o
-7 2 24 190.758 198.651 121.659 69.386 o
-7 2 25 8.615 27.820 72.464 207.999 o
-7 2 26 1310.620 1343.630 165.518 20.846 o
-7 2 27 42.915 71.417 149.603 48.838 o
-7 3 1 1561.250 1534.250 65.753 28.559 o
-7 3 2 492.968 392.371 63.690 135.472 o
-7 3 3 10.677 13.771 22.280 2053.570 o
-7 3 4 774.030 561.064 112.663 52.493 o
-7 3 5 289.903 242.304 63.001 190.439 o
-7 3 6 14.552 51.614 33.007 928.498 o
-7 3 7 2415.470 2608.240 196.892 9.090 o
-7 3 13 980.046 1212.400 274.195 11.961 o
-7 3 15 52.580 242.453 211.791 24.297 o
-7 3 16 249.141 365.478 212.486 23.416 o
-7 3 17 157.987 205.234 111.157 82.938 o
-7 3 18 305.347 399.165 126.542 59.608 o
-7 3 19 648.629 916.194 155.672 33.150 o
-7 3 20 95.836 176.478 149.623 48.009 o
-7 3 21 340.004 305.193 197.245 26.708 o
-7 3 22 115.203 194.055 198.081 27.614 o
-7 3 23 479.286 242.470 129.540 55.006 o
-7 3 24 303.624 206.376 108.329 81.533 o
-7 3 25 75.429 271.804 145.463 50.443 o
-7 3 26 376.936 346.594 206.381 24.276 o
-7 4 1 1760.590 1662.970 57.473 24.426 o
-7 4 2 3814.080 3703.100 88.022 5.723 o
-7 4 3 1447.660 1473.480 70.543 31.101 o
-7 4 4 1322.190 1356.840 74.404 35.032 o
-7 4 5 1112.240 1236.610 187.434 20.032 o
-7 4 6 72.673 77.727 96.599 114.360 o
-7 4 7 40.060 71.154 153.706 46.306 o
-7 4 8 496.848 568.176 142.917 43.363 o
-7 4 9 77.384 68.061 81.427 158.843 o
-7 4 10 2450.490 2327.590 421.301 4.314 o
-7 4 11 348.184 588.126 202.879 24.622 o
-7 4 12 2417.570 2823.540 174.736 9.363 o
-7 4 13 5162.470 5379.010 191.862 2.862 o
-7 4 14 2246.180 2242.950 154.988 11.935 o
-7 4 15 379.152 465.578 122.335 60.150 o
-7 4 16 631.074 658.694 298.982 11.434 o
-7 4 17 116.171 173.824 97.156 109.084 o
-7 4 18 1864.220 2066.700 198.342 12.138 o
-7 4 19 88.129 209.163 206.782 25.427 o
-7 4 20 2.014 106.401 105.446 97.991 o
-7 4 21 130.599 203.872 111.444 83.397 o
-7 4 22 185.672 215.659 126.638 64.312 o
-7 4 23 1593.590 1388.620 155.332 19.240 o
-7 4 24 1151.040 1222.880 171.450 22.061 o
-7 4 25 175.324 133.012 76.911 162.993 o
-7 4 26 134.820 218.867 134.349 58.326 o
-7 5 1 272.841 218.956 46.562 289.910 o
-7 5 2 1147.100 1163.860 63.797 46.005 o
-7 5 3 629.933 697.482 102.879 61.598 o
-7 5 4 657.729 741.449 116.060 51.448 o
-7 5 5 2531.910 2711.470 206.451 8.329 o
-7 5 6 719.281 866.297 118.860 46.296 o
-7 5 7 2392.330 2378.970 156.222 10.892 o
-7 5 8 866.825 1117.130 119.642 38.841 o
-7 5 9 1269.950 1396.780 150.826 23.011 o
-7 5 10 543.071 518.043 125.447 52.583 o
-7 5 11 2899.950 3081.920 140.822 8.133 o
-7 5 12 3080.270 2956.040 182.613 7.113 o
-7 5 13 147.861 297.477 121.186 69.737 o
-7 5 14 4466.640 4455.020 212.013 3.671 o
-7 5 15 134.888 77.264 84.788 142.580 o
-7 5 16 835.362 794.144 131.706 39.050 o
-7 5 17 3330.930 3388.760 181.446 6.137 o
-7 5 18 474.534 386.472 121.860 58.891 o
-7 5 19 1544.320 2060.560 409.705 5.274 o
-7 5 20 60.635 228.819 101.513 101.589 o
-7 5 21 12.624 253.390 119.477 75.102 o
-7 5 22 4.481 101.636 92.409 127.114 o
-7 5 23 95.623 157.863 95.085 114.992 o
-7 5 24 648.394 810.066 226.708 18.478 o
-7 5 25 67.721 97.203 153.841 45.970 o
-7 6 1 3690.330 3497.950 297.465 4.251 o
-7 6 2 4029.940 3979.860 310.381 3.624 o
-7 6 3 1606.530 2290.770 505.862 3.645 o
-7 6 4 231.014 251.021 81.925 134.715 o
-7 6 5 19.467 58.898 38.846 676.440 o
-7 6 6 50.012 61.632 75.302 187.441 o
-7 6 7 36.774 31.649 102.186 104.332 o
-7 6 8 12.728 -57.102 58.646 318.060 o
-7 6 9 2097.950 2195.920 285.483 7.689 o
-7 6 10 5.524 7.873 58.859 316.481 o
-7 6 11 479.563 689.539 267.343 14.335 o
-7 6 12 1.654 -11.144 66.795 247.070 o
-7 6 13 2029.160 2097.260 299.725 7.476 o
-7 6 14 252.386 -4.935 102.371 96.905 o
-7 6 15 906.136 1092.570 151.848 29.321 o
-7 6 16 45.933 66.234 91.376 128.890 o
-7 6 17 591.591 592.884 150.596 38.181 o
-7 6 18 243.938 565.344 167.316 35.985 o
-7 6 19 221.919 125.524 99.762 100.089 o
-7 6 20 66.985 16.344 217.770 23.166 o
-7 6 21 0.506 63.106 106.943 95.818 o
-7 6 22 223.136 167.038 196.200 27.801 o
-7 6 23 894.063 1031.540 325.112 9.231 o
-7 6 24 27.907 58.783 76.275 185.005 o
-7 7 1 483.786 307.364 197.535 25.883 o
-7 7 2 1717.840 1871.510 249.163 10.426 o
-7 7 3 1132.810 729.310 267.430 12.695 o
-7 7 4 1540.990 1729.590 304.907 8.525 o
-7 7 5 212.910 178.210 120.599 70.236 o
-7 7 6 63.660 49.482 78.396 172.785 o
-7 7 7 16.167 29.381 59.807 302.184 o
-7 7 8 51.642 60.768 274.384 14.611 o
-7 7 9 96.054 290.189 97.389 106.750 o
-7 7 10 53.782 203.472 105.160 95.640 o
-7 7 11 969.563 987.908 164.410 26.395 o
-7 7 12 0.640 37.896 91.272 131.709 o
-7 7 13 243.108 234.745 110.771 80.108 o
-7 7 14 12.479 98.354 81.838 160.929 o
-7 7 15 296.128 283.495 101.478 89.666 o
-7 7 16 909.964 860.973 156.677 29.668 o
-7 7 17 832.231 788.461 157.826 30.884 o
-7 7 18 1492.390 1527.540 243.640 12.027 o
-7 7 19 496.748 278.561 146.393 44.091 o
-7 7 20 625.924 944.988 186.039 25.339 o
-7 7 21 377.849 407.539 154.061 41.091 o
-7 7 22 241.928 321.019 140.811 51.087 o
-7 7 23 686.955 726.080 219.560 19.537 o
-7 8 3 2978.820 3344.880 564.136 2.480 o
-7 8 4 2015.020 2130.670 186.996 11.889 o
-7 8 5 6.664 24.227 52.933 387.687 o
-7 8 6 118.202 138.987 83.536 145.431 o
-7 8 7 6182.510 7589.700 239.927 1.796 o
-7 8 8 789.593 1204.420 131.381 35.857 o
-7 8 9 251.405 80.156 299.168 12.176 o
-7 8 10 7277.730 7053.540 193.027 1.603 o
-7 8 11 2041.480 1949.360 115.085 16.029 o
-7 8 12 59.631 173.598 132.376 61.410 o
-7 8 13 472.960 350.766 109.722 70.082 o
-7 8 14 43.659 133.194 111.080 87.212 o
-7 8 15 137.820 136.769 97.520 108.177 o
-7 8 16 1155.190 1257.350 357.846 7.398 o
-7 8 17 820.552 882.962 145.437 33.925 o
-7 8 18 12.319 172.919 92.593 124.715 o
-7 8 19 1065.620 1517.210 200.472 17.757 o
-7 8 20 592.375 347.162 133.513 48.634 o
-7 8 21 628.724 494.490 197.665 24.437 o
-7 8 22 935.696 1122.440 210.613 18.470 o
-7 9 1 137.408 58.076 54.759 313.557 o
-7 9 2 448.367 496.375 140.217 46.316 o
-7 9 3 91.371 85.160 132.064 61.854 o
-7 9 4 1072.290 1149.680 152.278 26.628 o
-7 9 5 672.029 902.968 144.583 36.545 o
-7 9 6 932.383 1173.720 134.183 32.651 o
-7 9 7 1348.160 1248.580 143.688 24.015 o
-7 9 8 21.216 0.662 59.141 310.927 o
-7 9 9 814.256 990.596 208.817 19.794 o
-7 9 10 4658.960 4615.160 235.694 3.326 o
-7 9 11 0.017 43.154 65.043 257.689 o
-7 9 12 992.276 1331.550 179.818 21.719 o
-7 9 13 162.076 230.709 109.539 84.664 o
-7 9 14 36.115 48.254 98.669 111.555 o
-7 9 15 629.722 789.670 161.542 32.431 o
-7 9 16 333.038 378.089 145.792 46.192 o
-7 9 17 231.064 104.854 126.150 64.981 o
-7 9 18 1218.030 1644.270 205.908 15.919 o
-7 9 19 2062.180 2451.340 249.545 8.642 o
-7 9 20 455.347 721.687 239.483 17.581 o
-7 9 21 859.002 907.704 206.728 20.088 o
-7 10 4 0.989 62.247 57.428 326.873 o
-7 10 5 987.593 1083.930 140.781 30.821 o
-7 10 6 366.224 235.242 174.913 33.502 o
-7 10 7 2462.160 2095.110 595.562 2.574 o
-7 10 8 415.896 813.727 383.280 7.240 o
-7 10 9 643.242 825.489 170.023 29.616 o
-7 10 10 1142.330 924.220 150.362 27.573 o
-7 10 11 60.334 43.677 71.468 207.098 o
-7 10 12 651.954 614.702 145.894 38.892 o
-7 10 13 3.006 163.447 212.085 24.404 o
-7 10 14 241.764 139.231 174.946 34.670 o
-7 10 15 66.764 -17.294 76.717 182.103 o
-7 10 16 477.208 349.494 295.586 12.109 o
-7 10 17 1.310 214.794 178.882 34.151 o
-7 10 18 20.349 123.638 111.302 87.505 o
-7 10 19 105.951 212.100 276.234 14.324 o
-7 11 1 388.616 397.288 108.287 74.103 o
-7 11 2 129.406 125.770 80.075 156.722 o
-7 11 3 105.339 157.333 116.534 77.844 o
-7 11 4 152.936 151.016 75.049 171.788 o
-7 11 5 56.860 99.315 74.786 187.260 o
-7 11 6 39.984 112.842 115.901 80.539 o
-7 11 7 53.586 10.132 64.774 253.915 o
-7 11 8 9.544 18.158 104.094 101.410 o
-7 11 9 217.270 258.260 116.446 73.665 o
-7 11 10 33.456 8.866 64.919 256.168 o
-7 11 11 7.727 171.687 134.499 60.135 o
-7 11 12 5.532 181.210 211.975 24.409 o
-7 11 13 0.931 175.656 122.697 72.131 o
-7 11 14 91.442 65.409 109.471 89.377 o
-7 11 15 566.799 399.276 149.776 40.416 o
-7 11 16 279.888 351.931 128.168 59.443 o
-7 11 17 589.985 575.058 315.290 10.457 o
-7 11 18 213.652 142.791 113.622 78.904 o
-7 12 1 310.501 299.394 99.289 91.769 o
-7 12 2 17.456 114.312 77.629 177.298 o
-7 12 3 262.685 405.549 168.853 35.921 o
-7 12 4 1778.590 1528.850 187.141 14.627 o
-7 12 5 15.298 172.306 109.028 90.662 o
-7 12 6 413.356 727.417 173.819 31.352 o
-7 12 7 6759.860 7410.390 284.451 1.593 o
-7 12 8 6.037 -36.941 110.988 89.461 o
-7 12 9 3717.700 3917.540 253.815 4.411 o
-7 12 10 873.378 762.558 163.517 29.041 o
-7 12 11 2.069 299.493 132.861 60.903 o
-7 12 12 85.728 77.927 81.785 156.480 o
-7 12 13 76.193 184.883 98.510 107.812 o
-7 12 14 713.728 765.769 202.474 22.109 o
-7 12 15 1027.770 907.018 160.264 27.059 o
-7 12 16 415.956 271.972 131.993 54.376 o
-7 13 1 61.682 87.458 81.867 157.675 o
-7 13 2 270.176 362.917 155.672 41.890 o
-7 13 3 974.064 1156.640 168.810 24.570 o
-7 13 4 212.817 343.075 176.622 33.588 o
-7 13 5 1636.190 1668.840 222.444 12.569 o
-7 13 6 676.176 752.859 223.374 18.958 o
-7 13 7 1.709 36.099 75.419 192.396 o
-7 13 8 879.989 856.527 190.778 22.745 o
-7 13 9 579.441 660.600 191.496 25.571 o
-7 13 10 15.441 24.355 73.438 202.102 o
-7 13 11 3.617 100.802 73.407 199.689 o
-7 13 12 35.852 29.787 63.109 268.440 o
-7 13 13 217.817 229.771 100.654 96.205 o
-7 13 14 469.107 246.142 111.907 70.149 o
-7 14 1 27.079 24.666 67.167 239.436 o
-7 14 2 6.909 87.698 99.389 110.266 o
-7 14 3 208.809 337.907 151.240 45.062 o
-7 14 4 221.642 291.227 131.333 58.708 o
-7 14 5 229.851 145.125 75.226 161.658 o
-7 14 7 1754.910 1450.490 696.744 2.105 o
-7 14 8 525.685 438.823 358.402 8.289 o
-7 14 9 592.785 810.265 414.108 6.161 o
-7 14 10 41.745 19.749 55.728 341.026 o
-7 14 11 2.555 99.960 83.254 156.193 o
-7 15 1 314.584 319.489 115.497 70.695 o
-7 15 2 127.907 60.835 63.151 246.491 o
-7 15 3 386.678 384.229 202.102 25.110 o
-7 15 4 136.469 -12.754 82.739 152.168 o
-7 15 5 474.731 329.922 143.479 45.569 o
-7 15 6 44.655 -5.666 73.919 197.911 o
-7 15 7 144.037 78.463 72.099 190.629 o
-7 15 8 1.168 120.301 86.430 144.647 o
-7 16 1 1162.220 1275.290 192.793 18.833 o
-7 16 2 240.958 206.634 100.656 95.635 o
-7 16 3 1.275 129.166 115.102 82.216 o
-7 16 4 1154.020 1213.370 208.267 17.251 o
-6 -15 6 662.636 941.426 292.410 11.622 o
-6 -15 7 2007.300 2473.090 269.802 8.080 o
-6 -15 8 1087.880 1303.300 278.737 11.278 o
-6 -15 9 793.943 911.883 257.821 14.208 o
-6 -15 10 49.042 107.190 127.569 66.623 o
-6 -15 11 557.126 129.308 128.329 55.352 o
-6 -15 12 1635.850 1628.540 284.530 9.297 o
-6 -14 1 459.247 847.470 206.134 22.678 o
-6 -14 2 1049.740 938.439 328.590 8.915 o
-6 -14 3 59.081 114.158 139.053 56.095 o
-6 -14 4 408.326 419.546 205.057 24.258 o
-6 -14 5 9.099 118.738 129.907 64.692 o
-6 -14 6 0.167 0.947 133.463 61.931 o
-6 -14 7 25.857 616.247 359.340 8.456 o
-6 -14 8 0.601 406.976 269.365 15.064 o
-6 -14 9 169.095 307.569 179.988 32.761 o
-6 -14 10 204.485 679.251 300.692 11.835 o
-6 -14 11 485.942 437.789 161.961 36.206 o
-6 -14 12 677.773 997.490 381.164 7.102 o
-6 -14 13 934.824 1024.260 223.720 17.099 o
-6 -14 14 759.486 767.870 287.174 11.986 o
-6 -14 15 220.559 272.314 169.989 36.320 o
-6 -14 16 617.432 633.997 266.920 14.140 o
-6 -14 17 30.475 227.227 131.324 62.404 o
-6 -14 18 143.389 337.677 191.619 29.080 o
-6 -13 1 22.604 359.502 219.384 22.607 o
-6 -13 2 121.569 97.188 113.152 82.711 o
-6 -13 3 21.600 95.421 113.241 84.838 o
-6 -13 4 631.733 754.997 227.221 18.588 o
-6 -13 5 1118.150 1150.520 275.596 11.597 o
-6 -13 8 212.939 268.242 227.825 20.689 o
-6 -13 9 15.118 97.060 177.502 34.834 o
-6 -13 10 81.535 75.027 121.824 72.663 o
-6 -13 11 25.726 270.900 213.592 23.921 o
-6 -13 12 151.987 55.742 112.219 83.782 o
-6 -13 13 113.252 50.049 112.796 83.998 o
-6 -13 14 311.814 214.233 151.324 44.529 o
-6 -13 15 735.952 517.192 181.067 27.365 o
-6 -13 16 261.338 196.933 82.007 134.168 o
-6 -13 17 386.795 375.720 171.576 33.953 o
-6 -13 18 24.517 11.238 88.194 140.535 o
-6 -13 19 15.262 410.929 149.060 48.023 o
-6 -13 20 25.297 133.883 197.692 28.048 o
-6 -13 21 190.753 307.925 166.059 38.066 o
-6 -12 1 147.861 133.929 125.156 67.308 o
-6 -12 2 49.527 133.385 78.527 169.774 o
-6 -12 3 43.558 81.930 216.776 23.364 o
-6 -12 4 335.060 551.844 245.696 17.310 o
-6 -12 5 406.369 497.333 243.830 17.451 o
-6 -12 6 1100.230 1296.960 255.047 12.923 o
-6 -12 10 317.799 308.511 221.605 21.481 o
-6 -12 11 521.176 749.071 236.185 17.768 o
-6 -12 12 791.280 426.708 224.986 18.930 o
-6 -12 13 851.836 1064.660 215.819 18.401 o
-6 -12 14 728.244 859.507 143.853 36.198 o
-6 -12 15 963.434 1181.770 152.096 27.878 o
-6 -12 16 0.779 82.213 64.900 255.681 o
-6 -12 17 7.945 126.002 96.670 115.759 o
-6 -12 18 165.925 181.555 114.154 79.043 o
-6 -12 19 389.411 271.452 113.114 71.421 o
-6 -12 20 196.443 106.973 62.610 229.232 o
-6 -12 21 2486.970 2197.360 236.687 8.291 o
-6 -12 22 700.943 554.097 193.589 24.629 o
-6 -12 23 71.465 55.879 77.771 174.477 o
-6 -11 1 18605.200 17337.800 409.745 0.261 o
-6 -11 2 3.131 42.342 113.538 85.202 o
-6 -11 3 89.992 246.796 100.267 102.399 o
-6 -11 4 7825.690 7935.230 417.046 1.165 o
-6 -11 9 1.590 242.420 159.399 42.822 o
-6 -11 10 4972.980 5008.030 333.348 2.577 o
-6 -11 11 1449.130 1772.910 222.506 13.132 o
-6 -11 12 2222.020 2451.880 221.046 9.163 o
-6 -11 13 6149.840 5680.820 365.081 1.878 o
-6 -11 14 2778.360 2567.610 211.498 7.747 o
-6 -11 15 13035.900 12757.600 264.508 0.516 o
-6 -11 16 328.604 235.314 107.070 81.548 o
-6 -11 17 626.947 844.696 158.191 33.153 o
-6 -11 18 1772.340 1836.020 156.786 15.885 o
-6 -11 19 17362.500 17308.600 636.664 0.269 o
-6 -11 20 26851.900 26497.400 1126.690 0.110 o
-6 -11 21 29864.300 31140.100 835.352 0.093 o
-6 -11 22 3851.320 3855.460 256.670 4.274 o
-6 -11 23 135.776 42.108 60.883 263.397 o
-6 -11 24 4785.640 3999.990 196.854 3.663 o
-6 -10 1 954.737 881.761 161.374 27.850 o
-6 -10 2 1827.380 1506.740 145.527 17.595 o
-6 -10 6 102.888 70.750 89.839 130.067 o
-6 -10 7 131.907 78.986 137.617 56.638 o
-6 -10 8 329.992 608.829 191.463 27.420 o
-6 -10 10 680.642 825.579 224.025 18.684 o
-6 -10 11 184.128 339.089 141.782 51.164 o
-6 -10 12 15.351 27.602 68.836 229.457 o
-6 -10 13 363.675 356.520 111.896 72.077 o
-6 -10 14 105.093 103.719 192.098 29.511 o
-6 -10 15 572.694 577.466 120.751 53.851 o
-6 -10 16 0.601 152.159 93.031 124.554 o
-6 -10 17 196.909 223.920 66.381 196.744 o
-6 -10 18 247.537 104.429 142.536 51.391 o
-6 -10 19 2539.750 2573.980 193.827 8.844 o
-6 -10 20 196.781 92.257 93.748 114.358 o
-6 -10 21 2290.900 2073.530 170.564 11.494 o
-6 -10 22 196.522 150.165 58.685 248.155 o
-6 -10 23 6.406 -22.427 55.433 357.337 o
-6 -10 24 1129.690 1201.580 128.460 30.273 o
-6 -10 25 7.693 101.423 73.136 200.682 o
-6 -9 1 743.460 718.003 224.687 18.551 o
-6 -9 2 605.880 508.756 115.289 57.507 o
-6 -9 3 563.498 441.389 114.016 61.118 o
-6 -9 4 763.292 559.041 107.220 56.111 o
-6 -9 5 395.604 301.691 167.337 35.791 o
-6 -9 6 894.039 971.505 217.554 18.196 o
-6 -9 7 566.942 404.096 173.355 31.573 o
-6 -9 8 487.484 279.877 197.891 25.852 o
-6 -9 9 64.129 -31.159 94.809 120.521 o
-6 -9 10 28.885 48.224 134.766 60.301 o
-6 -9 11 33.035 44.952 96.394 116.965 o
-6 -9 12 182.257 140.152 131.733 60.424 o
-6 -9 13 116.505 29.054 63.091 252.755 o
-6 -9 14 632.240 671.248 119.423 51.431 o
-6 -9 15 229.155 201.183 92.077 112.604 o
-6 -9 16 358.588 316.689 92.622 98.797 o
-6 -9 17 213.620 292.933 70.251 171.458 o
-6 -9 18 27.400 125.693 71.544 205.692 o
-6 -9 19 556.762 312.954 124.790 55.453 o
-6 -9 20 481.145 474.345 204.458 23.892 o
-6 -9 21 0.065 42.308 60.326 299.061 o
-6 -9 22 48.948 14.636 40.158 628.587 o
-6 -9 23 792.747 899.970 123.964 41.738 o
-6 -9 24 75.079 113.401 100.450 105.296 o
-6 -9 25 348.958 246.325 105.088 82.992 o
-6 -9 26 42.029 104.620 86.560 142.339 o
-6 -8 2 588.765 451.543 144.113 42.192 o
-6 -8 3 1266.380 1317.570 239.668 13.514 o
-6 -8 5 367.368 170.536 104.975 84.028 o
-6 -8 6 18.618 83.088 105.518 97.737 o
-6 -8 7 30.058 12.833 22.059 1918.480 o
-6 -8 8 22.691 89.850 76.019 185.286 o
-6 -8 9 220.424 182.914 79.039 147.788 o
-6 -8 10 1238.250 1483.340 182.308 18.793 o
-6 -8 11 1145.490 986.187 115.748 35.056 o
-6 -8 12 699.591 724.199 125.781 45.510 o
-6 -8 13 1624.610 1444.140 156.795 18.575 o
-6 -8 14 24.980 31.079 59.144 306.694 o
-6 -8 15 0.362 74.313 56.085 340.847 o
-6 -8 16 83.758 254.621 81.350 150.555 o
-6 -8 17 239.746 243.713 234.217 19.573 o
-6 -8 18 8817.260 10050.100 323.687 0.947 o
-6 -8 19 39.262 14.770 49.296 433.351 o
-6 -8 20 6590.730 6803.050 283.135 1.727 o
-6 -8 21 3667.010 3397.960 248.522 4.831 o
-6 -8 22 24.432 11.660 57.776 323.479 o
-6 -8 23 849.054 796.985 122.958 42.014 o
-6 -8 24 209.108 265.359 116.401 73.851 o
-6 -8 25 290.627 343.823 121.402 65.207 o
-6 -8 26 1655.630 1857.180 456.738 4.409 o
-6 -8 27 804.863 646.492 220.600 19.017 o
-6 -7 1 9963.720 9300.690 199.959 0.905 o
-6 -7 2 8984.100 9447.490 260.757 0.996 o
-6 -7 3 28797.200 26235.300 461.622 0.113 o
-6 -7 4 9654.620 9743.920 379.161 0.843 o
-6 -7 5 3399.990 3903.270 186.894 5.498 o
-6 -7 6 16.444 22.283 27.495 1342.820 o
-6 -7 7 1255.590 1530.160 180.721 18.669 o
-6 -7 8 15072.500 16495.800 385.516 0.353 o
-6 -7 9 245.632 271.973 79.710 138.133 o
-6 -7 10 4286.010 4351.150 117.208 4.371 o
-6 -7 11 1047.570 802.439 108.186 42.096 o
-6 -7 12 15142.300 16052.600 243.317 0.369 o
-6 -7 13 4904.190 5282.360 154.373 3.185 o
-6 -7 14 380.094 650.292 160.226 36.877 o
-6 -7 15 2618.340 2707.850 137.925 9.796 o
-6 -7 16 1955.660 1925.440 143.322 15.156 o
-6 -7 17 45728.700 47656.000 1300.860 0.040 o
-6 -7 18 55087.600 59201.200 3541.150 0.022 o
-6 -7 19 18098.600 18722.400 501.736 0.253 o
-6 -7 20 596.807 608.361 133.028 45.844 o
-6 -7 21 13143.300 13406.200 365.456 0.481 o
-6 -7 22 5033.080 5162.350 176.755 3.068 o
-6 -7 23 3018.070 2876.260 169.347 7.595 o
-6 -7 24 7377.930 7854.550 349.084 1.324 o
-6 -7 25 7418.800 7017.970 326.567 1.428 o
-6 -7 26 8823.600 8533.490 312.566 1.054 o
-6 -7 27 1877.330 2019.060 156.206 14.594 o
-6 -7 28 437.234 496.197 196.793 25.790 o
-6 -6 1 877.645 862.705 74.045 62.671 o
-6 -6 2 411.823 474.504 60.317 150.142 o
-6 -6 3 2904.400 3044.000 125.258 8.435 o
-6 -6 4 1999.720 2054.500 111.165 16.149 o
-6 -6 5 1983.410 1975.430 101.427 17.152 o
-6 -6 6 821.455 903.313 69.817 67.198 o
-6 -6 7 423.999 447.039 75.441 117.529 o
-6 -6 8 1.041 39.543 26.064 1515.270 o
-6 -6 9 999.141 830.149 86.597 51.569 o
-6 -6 10 1666.430 1859.940 152.602 16.900 o
-6 -6 11 2048.460 2172.400 105.267 15.573 o
-6 -6 12 114.322 77.069 73.659 187.242 o
-6 -6 13 224.633 209.413 80.901 140.326 o
-6 -6 14 77.933 45.714 107.956 92.446 o
-6 -6 15 138.010 54.144 55.823 303.868 o
-6 -6 16 2397.670 2317.220 151.371 11.170 o
-6 -6 17 82.517 -60.037 89.999 132.593 o
-6 -6 18 8841.130 8414.070 214.267 1.115 o
-6 -6 19 274.441 417.982 102.868 85.424 o
-6 -6 20 136.026 159.300 81.337 150.174 o
-6 -6 21 2148.960 2271.320 153.227 12.432 o
-6 -6 22 0.432 65.240 61.900 282.069 o
-6 -6 23 482.609 462.834 131.609 50.955 o
-6 -6 24 379.120 180.924 105.863 82.096 o
-6 -6 25 122.896 246.191 166.230 38.702 o
-6 -6 26 2294.990 2198.260 187.581 10.545 o
-6 -6 27 880.897 755.049 183.261 24.573 o
-6 -6 28 325.319 299.984 98.728 91.779 o
-6 -5 1 426.647 171.353 64.668 163.832 o
-6 -5 2 209.653 118.469 32.860 533.583 o
-6 -5 3 475.431 482.925 54.303 150.974 o
-6 -5 4 5.329 246.524 139.067 55.958 o
-6 -5 5 319.709 200.501 47.439 266.866 o
-6 -5 6 955.940 978.163 210.212 18.818 o
-6 -5 7 658.132 607.967 64.729 97.576 o
-6 -5 8 572.794 452.012 77.309 98.638 o
-6 -5 9 567.470 447.973 94.465 78.508 o
-6 -5 10 1320.810 1151.520 97.526 33.373 o
-6 -5 11 4198.690 4035.060 251.946 3.873 o
-6 -5 13 4994.720 5194.780 237.361 2.882 o
-6 -5 14 2883.100 2856.930 197.656 7.428 o
-6 -5 15 491.879 614.504 174.900 30.815 o
-6 -5 16 773.801 792.250 198.934 22.272 o
-6 -5 17 1187.460 1297.210 127.912 28.611 o
-6 -5 18 122.755 42.565 66.309 228.434 o
-6 -5 19 24.135 86.520 68.115 229.156 o
-6 -5 20 317.014 339.486 95.653 95.872 o
-6 -5 21 249.077 249.545 147.807 47.084 o
-6 -5 22 48.118 47.623 77.101 179.893 o
-6 -5 23 37.968 317.663 113.356 81.743 o
-6 -5 24 588.414 592.490 121.381 52.763 o
-6 -5 25 54.616 175.946 84.449 145.952 o
-6 -5 26 22.000 87.343 102.051 104.235 o
-6 -5 27 137.676 126.548 58.977 266.270 o
-6 -5 28 834.457 562.820 176.390 27.383 o
-6 -4 1 357.129 283.196 94.484 96.987 o
-6 -4 2 1256.030 1482.360 108.223 29.351 o
-6 -4 3 169.292 53.498 91.709 121.850 o
-6 -4 4 754.226 972.706 207.003 20.475 o
-6 -4 5 758.458 826.235 226.098 18.055 o
-6 -4 6 358.577 114.231 134.075 55.631 o
-6 -4 7 512.946 510.735 122.435 55.512 o
-6 -4 8 1461.530 1523.200 78.781 29.259 o
-6 -4 9 406.947 393.842 89.617 97.321 o
-6 -4 10 376.731 325.765 48.274 216.434 o
-6 -4 11 48.499 76.734 45.864 471.919 o
-6 -4 12 266.443 276.067 65.804 180.544 o
-6 -4 13 178.784 302.381 79.681 143.845 o
-6 -4 14 50.261 76.788 62.643 264.943 o
-6 -4 15 158.144 225.470 159.229 41.865 o
-6 -4 16 6944.510 7272.990 240.455 1.616 o
-6 -4 17 2083.890 2225.320 187.643 11.349 o
-6 -4 18 655.897 663.789 125.518 47.558 o
-6 -4 19 80.200 77.875 69.877 211.156 o
-6 -4 20 4064.440 4521.550 245.287 3.816 o
-6 -4 21 310.087 161.572 73.659 154.997 o
-6 -4 22 1515.440 1632.490 188.556 15.771 o
-6 -4 23 2601.070 2833.940 479.530 3.388 o
-6 -4 24 470.277 233.530 148.963 43.520 o
-6 -4 25 2740.950 3057.350 277.451 5.983 o
-6 -4 26 1852.030 1872.890 262.218 9.451 o
-6 -4 27 102.048 82.955 73.435 189.447 o
-6 -4 28 4824.390 4809.700 495.599 2.034 o
-6 -4 29 803.086 696.944 297.018 11.268 o
-6 -3 1 64066.100 75506.700 1684.530 0.019 o
-6 -3 2 7625.080 8078.310 249.040 1.348 o
-6 -3 3 28.620 10.330 82.474 160.273 o
-6 -3 4 3559.640 4042.520 252.171 4.534 o
-6 -3 5 11369.000 12865.300 254.026 0.611 o
-6 -3 6 3871.630 -0.137 11.165 12.360 o
-6 -3 7 16.531 59.899 24.959 1494.520 o
-6 -3 8 6044.910 7238.270 165.067 2.005 o
-6 -3 9 33398.300 36001.200 477.384 0.076 o
-6 -3 10 4882.390 5310.720 291.183 2.712 o
-6 -3 11 3450.950 4245.900 87.434 5.902 o
-6 -3 12 1203.470 1206.460 69.089 41.897 o
-6 -3 13 1979.110 2237.490 129.330 14.676 o
-6 -3 14 12659.400 14053.500 570.551 0.450 o
-6 -3 15 78473.900 87766.200 831.523 0.014 o
-6 -3 16 72827.100 83330.200 2922.130 0.014 o
-6 -3 17 476.073 732.566 215.972 21.081 o
-6 -3 18 6297.690 6816.200 396.671 1.611 o
-6 -3 19 17947.900 19484.400 305.425 0.258 o
-6 -3 20 3098.150 3652.390 155.248 6.674 o
-6 -3 21 3409.080 3259.780 188.197 6.028 o
-6 -3 22 23459.700 26037.900 704.927 0.143 o
-6 -3 23 11157.500 10781.400 777.674 0.522 o
-6 -3 24 5846.630 6406.930 334.456 1.929 o
-6 -3 25 1.382 1.284 70.434 222.179 o
-6 -3 26 2457.220 2229.750 172.060 10.398 o
-6 -3 27 8392.840 8407.570 379.462 1.077 o
-6 -3 28 9226.780 9135.100 902.878 0.591 o
-6 -3 29 8755.280 8612.330 298.752 1.066 o
-6 -2 1 547.906 385.564 142.472 44.313 o
-6 -2 2 1187.440 1431.690 190.083 18.439 o
-6 -2 3 2019.550 2147.690 223.832 10.178 o
-6 -2 4 4487.030 4543.560 271.436 3.302 o
-6 -2 5 3664.350 3652.690 227.980 4.879 o
-6 -2 6 821.827 -2.231 15.040 194.030 o
-6 -2 7 133.095 95.611 32.083 685.901 o
-6 -2 8 10.954 9.989 28.366 1310.910 o
-6 -2 9 8.361 10.681 60.722 296.664 o
-6 -2 10 1022.120 1067.300 85.367 46.441 o
-6 -2 11 554.358 411.452 60.756 129.964 o
-6 -2 12 248.350 237.862 64.028 195.506 o
-6 -2 13 494.724 546.694 94.441 79.944 o
-6 -2 14 535.299 491.381 94.436 79.168 o
-6 -2 15 1661.920 1681.660 127.110 19.922 o
-6 -2 16 4243.030 4346.500 173.944 4.153 o
-6 -2 17 459.055 496.572 117.190 61.298 o
-6 -2 18 746.383 808.924 154.071 33.014 o
-6 -2 19 371.802 333.168 110.431 73.784 o
-6 -2 20 434.202 519.147 114.383 64.084 o
-6 -2 21 94.513 196.341 102.707 98.699 o
-6 -2 22 1756.550 1926.180 214.220 12.034 o
-6 -2 23 821.382 844.830 170.059 27.579 o
-6 -2 24 12.274 70.485 63.169 268.534 o
-6 -2 25 37.588 69.790 158.928 43.352 o
-6 -2 26 1794.950 1487.520 220.304 12.423 o
-6 -2 27 72.738 207.865 100.586 103.308 o
-6 -2 28 4762.920 5330.980 486.198 2.008 o
-6 -2 29 64.952 262.870 149.294 48.105 o
-6 -1 1 1157.450 1204.080 130.506 29.356 o
-6 -1 2 760.843 727.089 88.612 64.333 o
-6 -1 3 913.490 590.669 75.507 67.915 o
-6 -1 4 814.487 533.104 128.662 43.709 o
-6 -1 5 309.412 167.330 106.681 84.299 o
-6 -1 6 3.070 0.221 17.735 3429.520 o
-6 -1 7 43.754 27.341 20.105 2005.980 o
-6 -1 8 32.784 40.992 30.894 1013.540 o
-6 -1 9 45.600 68.151 41.477 571.006 o
-6 -1 10 866.145 560.854 139.693 37.871 o
-6 -1 11 1813.160 1610.710 107.354 20.360 o
-6 -1 12 1042.670 992.089 180.720 22.604 o
-6 -1 13 690.238 580.747 160.795 33.224 o
-6 -1 14 2061.780 2376.460 185.720 11.204 o
-6 -1 15 57.615 177.108 93.301 120.628 o
-6 -1 18 1307.010 1122.530 145.671 24.999 o
-6 -1 19 2850.340 2943.900 649.618 2.074 o
-6 -1 20 460.632 194.968 76.121 126.637 o
-6 -1 21 1109.100 853.189 189.089 21.279 o
-6 -1 22 391.140 275.340 100.523 86.285 o
-6 -1 23 267.606 292.321 116.170 71.931 o
-6 -1 24 264.424 193.836 178.478 33.069 o
-6 -1 25 405.370 436.372 239.027 18.201 o
-6 -1 26 1552.860 1251.050 279.215 10.187 o
-6 -1 27 27.687 103.880 72.299 202.846 o
-6 -1 28 170.053 306.636 125.654 64.624 o
-6 0 1 3320.050 3112.710 124.144 7.164 o
-6 0 2 302.376 245.254 59.784 200.887 o
-6 0 3 88.166 44.840 53.050 352.855 o
-6 0 4 0.350 15.138 36.418 820.699 o
-6 0 5 1670.950 1682.010 70.338 24.827 o
-6 0 6 3571.020 3339.620 139.706 6.173 o
-6 0 7 3399.910 3390.650 109.830 6.774 o
-6 0 8 3366.180 3664.120 118.118 6.464 o
-6 0 9 4.851 34.050 30.285 1139.080 o
-6 0 10 2018.580 2454.790 147.207 12.904 o
-6 0 11 4863.490 5018.640 227.935 3.062 o
-6 0 12 8368.150 9305.200 323.610 1.056 o
-6 0 13 152.265 278.057 125.209 65.737 o
-6 0 14 11417.600 12547.600 239.005 0.621 o
-6 0 15 10.431 80.007 97.200 115.233 o
-6 0 16 3381.110 3851.500 158.543 5.861 o
-6 0 17 13.555 -4.580 67.603 239.759 o
-6 0 18 3155.150 3579.490 416.661 3.492 o
-6 0 19 241.607 164.869 92.377 112.347 o
-6 0 20 3952.800 4132.790 292.286 3.760 o
-6 0 21 3235.730 3449.980 241.560 5.473 o
-6 0 22 324.973 294.015 137.508 52.145 o
-6 0 23 82.651 99.147 116.516 79.001 o
-6 0 24 356.561 470.301 210.084 23.307 o
-6 0 25 2833.540 2946.980 216.603 7.065 o
-6 0 26 1678.280 1555.190 173.338 16.245 o
-6 0 27 5940.460 5316.380 255.511 2.291 o
-6 0 28 316.815 174.988 181.209 31.870 o
-6 1 1 1167.950 1328.550 47.863 45.205 o
-6 1 2 23817.000 28584.100 172.533 0.139 o
-6 1 3 7118.060 8832.720 74.951 1.479 o
-6 1 4 11702.000 13119.600 138.304 0.596 o
-6 1 5 83.718 110.241 31.787 774.999 o
-6 1 6 1.534 39.878 33.443 943.905 o
-6 1 7 11991.600 13892.600 181.675 0.551 o
-6 1 8 16744.900 20236.900 172.383 0.278 o
-6 1 9 5630.740 6464.860 173.098 2.339 o
-6 1 10 3260.510 3274.720 86.823 7.490 o
-6 1 11 13558.800 13871.600 824.914 0.370 o
-6 1 12 40899.400 44304.100 1185.330 0.048 o
-6 1 13 80448.300 91344.400 698.374 0.013 o
-6 1 14 34162.600 38191.600 592.622 0.070 o
-6 1 15 18398.500 18730.700 523.468 0.246 o
-6 1 16 8420.870 8441.260 283.713 1.141 o
-6 1 17 14862.100 18087.700 422.793 0.334 o
-6 1 18 314.431 653.463 301.073 11.701 o
-6 1 19 23523.700 25714.300 967.428 0.136 o
-6 1 20 16173.700 17119.900 660.330 0.292 o
-6 1 21 17196.200 17699.300 776.836 0.256 o
-6 1 22 155.602 -21.872 140.698 54.419 o
-6 1 23 177.381 163.102 233.343 19.919 o
-6 1 24 10009.500 10321.400 391.314 0.775 o
-6 1 25 14747.000 13850.100 550.148 0.384 o
-6 1 26 13941.000 14556.800 474.505 0.410 o
-6 1 27 5888.560 6416.610 304.525 1.979 o
-6 1 28 1739.920 1614.210 185.678 14.710 o
-6 2 1 3013.800 3024.870 124.901 8.129 o
-6 2 2 186.770 192.258 61.433 228.194 o
-6 2 3 257.426 202.305 46.696 300.560 o
-6 2 4 306.197 459.670 76.850 127.626 o
-6 2 5 544.144 623.130 78.589 91.808 o
-6 2 6 1785.430 1991.380 184.905 13.466 o
-6 2 7 7184.150 6933.180 299.119 1.527 o
-6 2 9 13663.600 13918.500 394.409 0.444 o
-6 2 10 11405.400 12911.100 573.335 0.530 o
-6 2 12 7163.870 7323.100 308.987 1.473 o
-6 2 13 751.387 478.306 122.070 49.297 o
-6 2 14 979.893 1149.600 195.095 20.239 o
-6 2 15 1294.450 1327.250 242.427 13.176 o
-6 2 16 660.507 766.442 176.669 28.008 o
-6 2 17 265.228 393.022 184.327 30.517 o
-6 2 18 322.764 329.041 196.130 27.021 o
-6 2 19 972.815 1062.800 160.856 26.661 o
-6 2 20 1531.650 1633.950 177.691 16.606 o
-6 2 21 382.062 666.711 161.271 36.348 o
-6 2 22 47.837 224.789 145.472 50.940 o
-6 2 23 115.097 114.025 93.622 118.526 o
-6 2 24 725.781 845.833 160.270 31.223 o
-6 2 25 1832.900 1659.350 204.569 12.849 o
-6 2 26 551.417 743.037 223.813 19.449 o
-6 2 27 1562.040 1586.820 199.278 14.757 o
-6 3 1 1373.320 1177.960 114.552 28.898 o
-6 3 2 263.098 160.452 63.645 202.455 o
-6 3 3 95.033 102.660 43.459 473.474 o
-6 3 4 525.175 483.034 213.649 21.841 o
-6 3 5 1104.180 774.455 100.644 43.434 o
-6 3 6 1279.700 1038.590 107.904 33.395 o
-6 3 7 747.160 413.834 83.227 79.126 o
-6 3 11 1522.090 1887.970 235.208 11.802 o
-6 3 12 2029.210 1770.830 214.705 11.232 o
-6 3 13 33.147 -86.441 99.111 111.405 o
-6 3 14 23.181 -85.782 102.340 104.790 o
-6 3 15 25.863 157.696 97.819 111.880 o
-6 3 16 3523.950 2308.960 264.753 5.570 o
-6 3 19 26.506 58.028 143.943 52.887 o
-6 3 20 346.235 580.340 183.028 29.742 o
-6 3 21 256.383 160.839 84.732 129.188 o
-6 3 22 337.789 180.761 105.535 84.364 o
-6 3 23 1.182 159.735 136.209 58.780 o
-6 3 24 702.979 900.784 223.753 18.454 o
-6 3 25 474.446 472.833 161.648 36.256 o
-6 3 26 432.591 527.178 261.972 15.157 o
-6 3 27 41.077 15.592 77.805 178.649 o
-6 4 1 1784.880 1702.080 100.472 20.704 o
-6 4 2 131.520 158.205 48.897 356.024 o
-6 4 3 646.466 732.414 110.485 55.238 o
-6 4 4 2357.010 2753.740 162.489 10.066 o
-6 4 5 2507.600 2688.640 232.729 7.745 o
-6 4 6 2798.230 2530.100 206.271 7.865 o
-6 4 7 1405.110 1422.660 191.423 16.864 o
-6 4 8 937.157 755.738 281.666 12.050 o
-6 4 9 1200.160 1408.810 154.312 23.206 o
-6 4 10 144.289 156.615 143.313 51.792 o
-6 4 11 6601.910 7338.120 426.030 1.431 o
-6 4 12 433.642 610.916 103.731 71.910 o
-6 4 13 2143.480 2369.980 151.543 12.274 o
-6 4 14 9041.930 9174.870 419.344 0.916 o
-6 4 15 9.141 -23.967 126.826 68.499 o
-6 4 16 278.800 190.890 92.954 107.874 o
-6 4 17 3413.050 3634.470 169.163 5.894 o
-6 4 18 333.566 467.694 132.925 53.391 o
-6 4 19 3880.840 3719.530 240.100 4.459 o
-6 4 20 128.041 265.227 141.810 52.395 o
-6 4 21 897.346 612.821 172.073 27.529 o
-6 4 22 496.157 357.739 122.993 57.823 o
-6 4 23 4516.940 4627.040 292.822 3.138 o
-6 4 24 4849.500 4858.850 282.324 2.900 o
-6 4 25 1322.440 1464.740 194.385 16.962 o
-6 4 26 1594.880 1648.300 248.386 11.198 o
-6 5 1 90.526 176.059 51.006 347.917 o
-6 5 2 18107.000 20933.500 292.509 0.243 o
-6 5 3 19.286 39.699 23.366 1719.860 o
-6 5 4 877.112 871.322 128.864 38.322 o
-6 5 5 987.668 1117.680 314.694 9.566 o
-6 5 6 9471.040 10958.900 240.267 0.854 o
-6 5 7 0.417 -22.522 56.923 340.377 o
-6 5 8 1728.310 1882.340 114.480 19.244 o
-6 5 9 19594.600 20619.200 373.093 0.220 o
-6 5 10 55287.700 58537.000 489.132 0.028 o
-6 5 11 24926.800 25897.300 293.937 0.140 o
-6 5 12 61.927 48.699 117.162 79.031 o
-6 5 13 8613.350 8805.510 262.239 1.095 o
-6 5 14 18176.200 20719.800 379.720 0.241 o
-6 5 15 2083.260 2609.210 140.510 12.404 o
-6 5 16 9811.780 12659.200 254.241 0.736 o
-6 5 17 14463.400 14885.300 586.940 0.371 o
-6 5 18 18305.400 18383.300 531.808 0.250 o
-6 5 19 3442.350 3593.070 237.345 5.121 o
-6 5 20 1262.800 1413.820 211.941 15.727 o
-6 5 21 4167.430 4288.320 284.516 3.571 o
-6 5 22 20514.300 21878.700 815.485 0.182 o
-6 5 23 11157.700 11331.000 433.402 0.632 o
-6 5 24 15805.100 15931.400 789.311 0.297 o
-6 5 25 1981.730 1918.610 176.937 13.084 o
-6 6 1 351.240 580.031 78.858 111.925 o
-6 6 2 3.736 43.433 26.895 1407.920 o
-6 6 3 345.757 313.960 89.335 105.481 o
-6 6 4 348.680 433.913 100.081 84.892 o
-6 6 5 44.885 17.955 121.784 73.710 o
-6 6 6 130.244 140.557 69.169 202.522 o
-6 6 7 516.336 244.550 97.413 84.193 o
-6 6 8 1671.580 1285.870 156.568 18.877 o
-6 6 9 9620.450 8681.450 206.279 0.985 o
-6 6 10 1076.430 192.716 95.386 57.760 o
-6 6 11 4825.660 5434.370 305.432 2.654 o
-6 6 12 228.536 114.682 119.487 71.855 o
-6 6 13 1335.970 1130.890 163.512 21.893 o
-6 6 14 74.129 23.163 63.428 259.357 o
-6 6 15 662.735 886.545 144.092 37.023 o
-6 6 16 413.286 394.843 128.066 55.816 o
-6 6 17 1450.580 1827.000 202.314 14.475 o
-6 6 18 210.213 308.235 154.366 43.513 o
-6 6 19 832.345 935.815 172.258 26.487 o
-6 6 20 1263.500 1318.890 192.165 18.064 o
-6 6 21 8.123 162.913 375.310 7.819 o
-6 6 22 2781.760 2829.760 247.514 6.678 o
-6 6 23 786.427 961.048 260.802 13.883 o
-6 6 24 1376.280 1178.830 273.461 11.042 o
-6 7 1 1259.700 1141.620 236.105 14.176 o
-6 7 2 1622.270 1487.550 366.252 6.509 o
-6 7 3 1673.560 1148.180 264.627 10.798 o
-6 7 4 836.486 758.633 285.589 11.964 o
-6 7 5 104.941 68.210 67.696 220.793 o
-6 7 6 38.924 29.387 68.747 226.951 o
-6 7 7 30.834 118.820 97.985 112.048 o
-6 7 8 750.161 797.441 149.563 34.455 o
-6 7 9 72.145 46.329 118.913 76.605 o
-6 7 10 1022.970 1072.800 126.318 33.954 o
-6 7 11 12.043 92.898 104.250 100.139 o
-6 7 12 333.781 147.138 154.027 43.224 o
-6 7 13 1.530 27.323 57.548 329.623 o
-6 7 14 730.967 934.020 150.316 33.458 o
-6 7 15 115.864 298.877 114.781 77.999 o
-6 7 16 3.380 111.986 119.830 76.030 o
-6 7 17 2555.400 2958.850 223.752 7.531 o
-6 7 18 163.428 280.547 140.647 52.650 o
-6 7 19 100.165 105.326 137.818 56.692 o
-6 7 20 12.826 216.893 141.793 53.935 o
-6 7 21 1770.920 2067.850 199.071 12.518 o
-6 7 22 38.716 395.632 153.584 45.185 o
-6 7 23 2991.320 3395.000 468.505 3.170 o
-6 8 2 891.445 680.728 145.526 34.397 o
-6 8 3 28.054 45.230 54.093 361.377 o
-6 8 4 1446.600 1487.430 134.853 22.591 o
-6 8 5 3411.230 3604.370 449.120 3.070 o
-6 8 6 3152.230 3527.520 210.710 5.959 o
-6 8 7 117.964 83.028 77.037 171.660 o
-6 8 8 1766.510 1622.850 135.068 18.485 o
-6 8 9 660.939 684.693 125.865 46.976 o
-6 8 10 80.728 20.858 62.297 267.199 o
-6 8 11 78.644 -24.490 72.980 199.331 o
-6 8 12 1339.960 1267.470 161.239 21.497 o
-6 8 13 604.212 664.765 136.516 43.373 o
-6 8 14 304.921 186.684 158.567 41.038 o
-6 8 15 1794.960 1840.030 174.165 14.521 o
-6 8 16 1428.940 1511.790 235.258 12.850 o
-6 8 17 125.686 230.527 136.889 56.323 o
-6 8 18 577.500 541.073 156.817 36.356 o
-6 8 19 5278.090 5436.480 339.463 2.315 o
-6 8 20 276.514 99.755 278.494 13.990 o
-6 8 21 7819.070 8131.760 372.817 1.194 o
-6 8 22 1545.290 1505.130 164.281 18.245 o
-6 9 1 9442.780 10493.000 262.937 0.875 o
-6 9 2 6835.110 7551.280 274.562 1.568 o
-6 9 3 46.862 130.575 84.792 146.954 o
-6 9 4 5859.570 6639.310 211.786 2.130 o
-6 9 5 18.170 -27.021 123.915 71.651 o
-6 9 6 14484.400 15884.400 612.576 0.353 o
-6 9 7 10358.500 10678.200 260.709 0.773 o
-6 9 8 25406.700 27919.000 1108.340 0.114 o
-6 9 9 201.239 211.456 105.031 90.265 o
-6 9 10 34.712 25.372 59.984 296.902 o
-6 9 11 14996.000 15484.000 603.004 0.346 o
-6 9 12 6812.430 7864.370 281.001 1.526 o
-6 9 13 2516.900 1695.100 106.902 13.838 o
-6 9 14 11510.700 13090.900 383.902 0.569 o
-6 9 15 7493.710 6701.740 209.352 1.577 o
-6 9 16 9338.350 9308.350 488.704 0.835 o
-6 9 17 203.435 99.197 193.484 28.772 o
-6 9 18 6952.750 7533.230 384.511 1.399 o
-6 9 19 10536.200 11059.100 397.840 0.698 o
-6 9 20 12271.000 13388.100 484.041 0.500 o
-6 9 21 14664.100 15266.000 430.175 0.380 o
-6 10 1 24.443 92.728 82.577 157.517 o
-6 10 2 33.441 116.487 89.438 133.744 o
-6 10 3 33.101 15.926 61.286 286.065 o
-6 10 4 159.230 128.124 66.486 212.732 o
-6 10 5 82.609 202.136 96.097 112.284 o
-6 10 6 385.385 383.420 196.698 26.415 o
-6 10 7 20.282 34.971 67.224 239.264 o
-6 10 8 1786.800 1893.110 142.265 16.600 o
-6 10 9 89.742 81.649 64.865 240.349 o
-6 10 10 15.606 9.947 297.031 12.498 o
-6 10 11 114.969 398.017 179.429 33.007 o
-6 10 12 2299.910 2383.180 210.598 9.381 o
-6 10 13 278.297 1.067 88.236 125.013 o
-6 10 14 2442.670 2530.460 293.475 6.558 o
-6 10 15 41.712 40.609 105.457 97.802 o
-6 10 16 746.043 900.513 171.348 27.780 o
-6 10 17 15.426 37.065 81.053 165.862 o
-6 10 18 621.883 473.204 160.356 34.927 o
-6 10 19 748.118 487.744 191.650 24.945 o
-6 11 1 35.131 31.894 58.160 314.266 o
-6 11 2 50.802 -8.204 60.128 294.786 o
-6 11 3 221.868 287.714 136.210 54.923 o
-6 11 4 109.647 140.120 85.851 138.866 o
-6 11 5 378.767 109.501 88.963 111.546 o
-6 11 6 22.844 95.443 77.269 179.254 o
-6 11 7 1944.160 2075.580 195.608 11.905 o
-6 11 8 1130.650 835.971 392.114 6.486 o
-6 11 10 1631.920 2392.990 558.409 3.055 o
-6 11 11 88.008 -70.541 77.431 176.987 o
-6 11 12 782.044 1038.600 193.204 22.367 o
-6 11 13 2.065 43.385 77.938 179.963 o
-6 11 14 348.676 426.016 132.505 53.805 o
-6 11 15 286.104 129.494 86.435 123.757 o
-6 11 16 147.288 144.870 133.253 59.616 o
-6 11 17 575.749 483.155 166.340 33.351 o
-6 11 18 20.971 98.764 293.868 12.748 o
-6 12 1 513.886 638.487 131.647 48.142 o
-6 12 2 1055.180 994.338 185.412 21.725 o
-6 12 3 547.300 768.183 200.215 23.562 o
-6 12 4 183.706 163.569 64.600 214.484 o
-6 12 5 1024.310 1250.040 162.604 24.666 o
-6 12 6 27.859 -3.853 72.799 205.595 o
-6 12 7 390.005 299.802 253.036 16.516 o
-6 12 8 313.370 258.291 139.303 51.447 o
-6 12 9 234.503 204.531 123.022 66.885 o
-6 12 10 139.235 -14.924 87.255 137.422 o
-6 12 11 2062.160 2715.110 387.531 5.001 o
-6 12 12 53.560 227.657 137.395 56.864 o
-6 12 13 3180.420 3993.890 261.181 4.931 o
-6 12 14 17.879 90.104 213.046 24.220 o
-6 12 15 814.445 827.534 417.281 5.965 o
-6 12 16 1270.250 1188.020 342.669 7.867 o
-6 13 1 3121.010 2955.720 208.602 6.592 o
-6 13 3 3388.060 3535.670 288.562 4.645 o
-6 13 4 4330.120 4080.540 175.872 4.193 o
-6 13 5 7382.880 7498.070 267.920 1.448 o
-6 13 6 481.105 631.401 144.642 42.257 o
-6 13 7 1303.430 1328.270 163.490 21.254 o
-6 13 8 4120.400 3629.910 269.291 4.012 o
-6 13 9 3453.080 3034.410 240.055 5.478 o
-6 13 10 7669.650 8765.590 508.518 1.035 o
-6 13 11 895.215 691.660 308.548 10.384 o
-6 13 12 4328.810 5070.950 308.431 3.035 o
-6 13 13 6788.450 6464.940 363.866 1.590 o
-6 13 14 1510.900 1234.200 466.167 4.478 o
-6 14 1 97.635 282.322 151.559 46.337 o
-6 14 2 158.150 186.281 149.543 47.425 o
-6 14 3 433.132 377.026 121.831 60.272 o
-6 14 4 31.080 79.301 109.849 90.049 o
-6 14 5 631.705 603.644 157.189 35.056 o
-6 14 6 4.384 45.561 80.546 168.377 o
-6 14 7 149.511 44.641 72.997 187.937 o
-6 14 8 345.382 260.223 162.594 38.425 o
-6 14 9 283.500 177.128 95.636 102.920 o
-6 14 10 322.543 209.250 77.772 138.232 o
-6 14 11 74.762 49.110 87.618 138.746 o
-6 14 12 60.580 71.030 98.644 110.382 o
-6 15 1 231.603 510.026 169.603 35.449 o
-6 15 2 1051.380 1178.300 190.467 20.284 o
-6 15 4 1499.800 1730.060 249.063 11.334 o
-6 15 6 614.764 414.244 117.085 57.552 o
-6 15 7 408.468 379.219 140.856 47.769 o
-6 15 8 35.449 7.186 67.812 235.044 o
-6 15 9 774.859 439.861 133.503 43.510 o
-6 16 1 287.564 320.426 144.537 48.037 o
-6 16 2 228.504 275.362 129.953 59.879 o
-6 16 3 214.023 40.232 77.664 161.098 o
-6 16 4 73.974 128.172 115.319 80.476 o
-6 16 5 4.223 44.107 189.246 30.751 o
-5 -15 1 257.263 462.322 182.949 30.782 o
-5 -15 2 19.921 72.459 130.361 64.380 o
-5 -15 3 161.190 603.403 291.168 12.686 o
-5 -15 4 2.881 6.617 121.632 74.500 o
-5 -15 5 74.905 3.380 122.276 72.802 o
-5 -15 6 199.422 515.850 215.476 22.713 o
-5 -15 7 65.998 421.711 242.316 18.465 o
-5 -15 8 191.326 409.246 250.759 17.076 o
-5 -15 9 1.028 -14.671 111.872 88.134 o
-5 -15 10 140.108 212.715 195.419 28.241 o
-5 -15 11 193.541 84.037 95.573 110.795 o
-5 -15 12 518.630 462.643 172.160 32.134 o
-5 -15 13 662.023 580.170 219.325 20.024 o
-5 -15 14 455.538 485.097 245.005 17.184 o
-5 -15 15 19.416 240.753 144.253 51.976 o
-5 -15 16 28.032 64.544 95.514 118.921 o
-5 -14 1 6.268 102.487 76.657 183.190 o
-5 -14 2 176.586 578.507 265.275 15.201 o
-5 -14 3 22.376 57.973 138.912 56.794 o
-5 -14 4 166.243 351.015 278.625 13.961 o
-5 -14 5 327.694 472.517 346.121 8.986 o
-5 -14 6 50.028 106.765 132.008 62.279 o
-5 -14 7 103.358 22.401 123.275 71.072 o
-5 -14 8 21.629 435.567 230.959 20.361 o
-5 -14 9 82.612 12.600 114.952 81.995 o
-5 -14 10 510.508 301.609 199.522 25.285 o
-5 -14 11 138.930 400.237 265.759 15.322 o
-5 -14 12 307.754 352.005 192.328 28.054 o
-5 -14 13 118.901 266.112 108.258 87.402 o
-5 -14 14 554.405 912.933 216.331 20.227 o
-5 -14 15 64.226 321.343 214.129 23.662 o
-5 -14 16 480.915 353.958 117.080 63.045 o
-5 -14 17 476.085 501.994 92.032 85.322 o
-5 -14 18 468.147 648.237 149.198 40.267 o
-5 -14 19 499.775 867.321 138.655 42.455 o
-5 -14 20 332.809 440.677 216.382 22.199 o
-5 -13 1 0.762 -18.202 60.989 296.459 o
-5 -13 2 235.204 49.712 61.939 230.827 o
-5 -13 3 170.220 242.781 170.897 36.395 o
-5 -13 4 372.018 241.186 204.661 24.910 o
-5 -13 5 28.391 182.872 172.234 36.763 o
-5 -13 6 412.247 249.708 176.656 32.492 o
-5 -13 7 338.782 115.802 130.243 59.019 o
-5 -13 8 1358.580 1508.090 271.109 10.797 o
-5 -13 9 342.640 280.003 170.527 35.127 o
-5 -13 10 11.410 49.025 113.510 85.050 o
-5 -13 11 5.900 187.013 155.847 44.914 o
-5 -13 12 529.583 385.335 192.264 26.663 o
-5 -13 13 699.765 737.295 249.623 15.577 o
-5 -13 14 633.991 1016.990 133.500 40.294 o
-5 -13 15 1810.670 2020.100 264.331 9.279 o
-5 -13 16 89.925 31.643 44.162 491.176 o
-5 -13 17 6.949 203.222 109.165 90.263 o
-5 -13 18 243.773 360.923 143.447 49.055 o
-5 -13 19 566.705 506.987 186.746 27.365 o
-5 -13 20 117.192 123.272 102.635 99.351 o
-5 -13 21 586.433 447.916 182.174 28.640 o
-5 -13 22 20.867 11.581 81.295 165.348 o
-5 -12 1 113.212 26.971 93.117 122.045 o
-5 -12 2 724.809 699.303 207.008 21.443 o
-5 -12 6 27.451 114.598 113.439 84.242 o
-5 -12 7 335.847 399.860 212.514 23.032 o
-5 -12 8 210.202 208.223 156.105 43.095 o
-5 -12 9 36.293 32.429 106.629 95.919 o
-5 -12 10 50.377 75.558 109.290 90.558 o
-5 -12 11 200.111 474.370 242.060 18.206 o
-5 -12 12 263.333 227.837 187.987 29.862 o
-5 -12 13 8.880 74.998 118.681 77.691 o
-5 -12 14 458.031 483.723 133.125 50.344 o
-5 -12 15 522.952 399.214 157.217 37.870 o
-5 -12 16 65.452 139.309 141.567 53.973 o
-5 -12 17 455.565 473.161 145.872 43.443 o
-5 -12 18 272.618 125.477 71.948 168.993 o
-5 -12 19 583.857 462.891 126.028 51.866 o
-5 -12 20 227.271 132.716 90.470 118.594 o
-5 -12 21 18.721 61.201 49.251 432.853 o
-5 -12 22 93.425 34.531 59.045 290.404 o
-5 -12 23 130.387 147.299 96.385 110.669 o
-5 -12 24 55.656 114.737 68.570 219.656 o
-5 -11 1 135.807 218.398 99.365 102.702 o
-5 -11 2 374.336 580.300 254.211 16.111 o
-5 -11 3 695.871 963.921 200.487 21.945 o
-5 -11 6 188.755 367.143 185.449 30.674 o
-5 -11 7 57.040 346.164 184.074 31.811 o
-5 -11 8 1.969 -4.772 103.511 102.922 o
-5 -11 9 268.777 203.707 146.113 48.148 o
-5 -11 10 913.139 907.569 230.797 16.627 o
-5 -11 11 1535.040 1703.560 179.482 16.193 o
-5 -11 12 919.317 1068.370 231.565 16.174 o
-5 -11 13 2022.710 2003.540 127.597 15.290 o
-5 -11 14 924.829 1087.620 200.840 19.988 o
-5 -11 15 332.558 548.097 109.426 72.093 o
-5 -11 16 37.415 122.953 83.062 153.817 o
-5 -11 17 131.614 119.794 84.973 140.639 o
-5 -11 18 22.698 50.707 75.818 188.008 o
-5 -11 19 1382.520 1150.300 199.513 17.038 o
-5 -11 20 69.066 79.660 71.085 205.843 o
-5 -11 21 466.837 398.023 133.677 50.758 o
-5 -11 22 1.834 31.532 45.211 529.135 o
-5 -11 23 5.859 209.322 102.500 101.978 o
-5 -11 24 151.190 242.707 236.900 19.311 o
-5 -11 25 104.668 129.959 95.328 114.678 o
-5 -10 1 1425.050 1494.430 237.695 12.727 o
-5 -10 2 1466.800 1560.150 154.870 19.663 o
-5 -10 3 704.780 776.239 114.353 50.311 o
-5 -10 4 1302.010 1181.270 199.634 17.425 o
-5 -10 5 426.421 570.673 162.948 35.750 o
-5 -10 6 400.569 350.725 141.891 47.556 o
-5 -10 7 108.908 250.675 127.863 64.269 o
-5 -10 8 317.166 361.028 126.728 59.634 o
-5 -10 9 66.416 -0.443 70.238 216.099 o
-5 -10 10 225.747 239.115 181.749 32.031 o
-5 -10 11 934.261 1009.850 108.279 42.339 o
-5 -10 12 5.976 130.324 79.531 169.440 o
-5 -10 13 18.169 84.536 73.422 198.950 o
-5 -10 14 69.390 220.988 93.090 119.390 o
-5 -10 15 281.358 478.684 119.733 65.076 o
-5 -10 16 244.592 215.329 200.534 26.478 o
-5 -10 17 44.538 -10.072 68.746 228.127 o
-5 -10 18 122.279 144.493 80.772 154.057 o
-5 -10 19 25.994 129.219 56.043 325.732 o
-5 -10 20 4.185 89.210 56.450 333.480 o
-5 -10 21 76.222 116.689 84.693 145.732 o
-5 -10 22 73.050 155.121 106.521 93.460 o
-5 -10 23 649.861 591.027 168.289 31.316 o
-5 -10 24 173.519 167.532 77.428 159.328 o
-5 -10 25 475.980 485.042 107.999 68.787 o
-5 -10 26 59.530 150.139 68.850 214.732 o
-5 -9 2 269.425 75.130 136.465 55.681 o
-5 -9 3 21.952 68.410 133.470 61.439 o
-5 -9 4 40.397 12.111 95.097 120.457 o
-5 -9 5 1765.770 1593.840 238.226 11.288 o
-5 -9 6 978.956 1191.950 219.174 17.007 o
-5 -9 7 784.000 852.897 196.944 22.353 o
-5 -9 8 999.520 1018.450 125.871 35.098 o
-5 -9 9 770.638 764.536 198.217 22.515 o
-5 -9 10 247.610 167.394 122.607 67.432 o
-5 -9 11 423.733 355.367 137.933 49.452 o
-5 -9 12 64.154 118.110 88.563 134.546 o
-5 -9 13 34.574 5.717 64.948 256.012 o
-5 -9 14 437.550 320.184 140.275 48.117 o
-5 -9 15 1092.490 1017.830 117.661 35.374 o
-5 -9 16 1626.170 1713.630 152.766 17.799 o
-5 -9 17 664.023 624.297 159.922 33.564 o
-5 -9 18 134.897 118.176 77.255 167.083 o
-5 -9 19 101.517 115.417 66.496 224.560 o
-5 -9 20 534.465 589.906 194.441 25.449 o
-5 -9 21 1502.650 1548.120 186.457 16.301 o
-5 -9 22 423.451 309.570 115.490 67.176 o
-5 -9 23 91.574 35.436 72.808 196.697 o
-5 -9 24 23.385 260.586 170.531 37.334 o
-5 -9 25 0.437 106.019 120.480 75.306 o
-5 -9 26 1113.620 1143.560 330.883 8.586 o
-5 -9 27 27.454 152.614 76.611 179.140 o
-5 -8 1 1010.220 1724.140 285.335 10.566 o
-5 -8 7 25.659 331.154 174.647 35.446 o
-5 -8 8 700.584 601.087 113.328 53.926 o
-5 -8 9 389.878 265.204 98.401 89.592 o
-5 -8 10 233.690 228.721 90.657 114.380 o
-5 -8 11 1220.740 1329.500 128.321 27.745 o
-5 -8 12 21.578 188.558 129.325 64.685 o
-5 -8 13 722.499 737.476 153.447 34.077 o
-5 -8 14 262.981 176.068 107.270 85.184 o
-5 -8 15 152.347 87.711 70.118 198.396 o
-5 -8 16 54.523 56.766 64.331 253.023 o
-5 -8 17 165.344 175.181 84.369 137.461 o
-5 -8 18 362.934 198.713 93.681 100.709 o
-5 -8 19 1388.770 1388.790 161.379 20.433 o
-5 -8 20 24.098 98.369 90.885 130.523 o
-5 -8 21 46.578 49.493 52.228 378.578 o
-5 -8 22 11.816 84.147 65.642 248.217 o
-5 -8 23 144.512 38.630 61.392 257.856 o
-5 -8 24 489.321 493.072 135.719 48.032 o
-5 -8 25 205.289 173.619 92.677 113.752 o
-5 -8 26 353.897 404.176 121.475 62.485 o
-5 -8 27 852.661 650.923 173.957 27.347 o
-5 -8 28 92.875 77.159 171.414 37.060 o
-5 -7 1 3479.090 3353.680 225.969 5.373 o
-5 -7 2 339.557 340.589 76.457 131.674 o
-5 -7 3 586.011 489.366 182.498 28.387 o
-5 -7 4 450.083 355.995 72.831 125.036 o
-5 -7 5 63.871 109.737 58.959 289.055 o
-5 -7 6 115.273 81.804 47.761 399.680 o
-5 -7 7 12.845 91.832 56.524 329.859 o
-5 -7 8 1.499 48.349 27.234 1374.820 o
-5 -7 9 624.386 668.153 84.473 77.657 o
-5 -7 10 362.473 510.935 162.870 36.829 o
-5 -7 11 41.130 34.874 63.424 264.463 o
-5 -7 12 0.648 131.946 97.448 114.105 o
-5 -7 13 0.750 22.062 52.782 392.195 o
-5 -7 14 200.233 259.676 93.540 109.548 o
-5 -7 15 431.061 607.600 120.368 57.981 o
-5 -7 16 4454.750 4726.980 166.713 3.770 o
-5 -7 17 2081.950 2567.930 168.190 11.416 o
-5 -7 18 10076.700 10270.900 261.462 0.820 o
-5 -7 19 2651.460 3036.280 527.423 2.897 o
-5 -7 20 1572.240 1711.670 190.635 15.027 o
-5 -7 21 2962.990 3361.420 214.015 6.415 o
-5 -7 22 184.279 305.186 94.436 107.332 o
-5 -7 23 463.007 524.583 106.077 70.293 o
-5 -7 24 107.335 160.391 91.368 123.196 o
-5 -7 25 146.104 130.723 96.807 109.412 o
-5 -7 26 1605.280 1676.900 200.773 14.175 o
-5 -7 27 177.664 418.099 124.645 64.134 o
-5 -7 28 615.276 428.324 145.744 41.188 o
-5 -6 1 1786.910 1563.890 127.462 19.215 o
-5 -6 2 732.833 627.360 124.511 46.514 o
-5 -6 3 2220.670 1942.400 77.931 16.247 o
-5 -6 4 224.711 283.980 55.079 241.221 o
-5 -6 5 25.614 29.338 29.335 1150.320 o
-5 -6 6 483.109 393.174 47.078 177.571 o
-5 -6 7 41.630 6.518 22.238 1822.220 o
-5 -6 8 183.935 132.403 55.595 276.878 o
-5 -6 9 184.487 275.935 87.301 123.974 o
-5 -6 10 90.513 109.505 75.001 181.980 o
-5 -6 11 1199.250 1194.430 75.997 40.690 o
-5 -6 12 1666.310 1921.570 167.461 15.546 o
-5 -6 13 821.298 929.580 149.954 32.224 o
-5 -6 14 11.885 36.350 50.556 419.839 o
-5 -6 15 259.145 156.985 75.783 155.205 o
-5 -6 16 2003.250 2017.950 163.647 13.417 o
-5 -6 17 380.345 308.481 107.113 77.692 o
-5 -6 18 54.301 14.639 65.348 249.142 o
-5 -6 19 728.067 722.049 116.841 49.141 o
-5 -6 20 176.888 202.511 106.765 88.724 o
-5 -6 21 235.887 305.171 98.406 97.112 o
-5 -6 22 12.608 83.162 75.452 189.247 o
-5 -6 23 43.987 146.349 87.930 136.764 o
-5 -6 24 963.783 883.366 247.065 14.752 o
-5 -6 25 201.374 337.836 119.901 69.219 o
-5 -6 26 221.591 152.542 124.747 66.052 o
-5 -6 27 283.227 283.817 155.757 42.142 o
-5 -6 28 173.042 164.094 65.781 210.326 o
-5 -5 1 619.393 578.425 150.119 38.048 o
-5 -5 2 1081.880 1048.080 95.954 41.415 o
-5 -5 3 91.785 44.703 38.447 612.009 o
-5 -5 4 786.200 739.308 111.832 49.564 o
-5 -5 5 3395.360 3715.840 129.473 6.244 o
-5 -5 6 3234.110 3669.120 243.328 5.292 o
-5 -5 7 123.496 38.574 40.287 537.935 o
-5 -5 8 745.700 587.956 81.604 74.631 o
-5 -5 9 1190.480 1184.020 64.628 43.753 o
-5 -5 10 221.585 266.064 86.630 122.981 o
-5 -5 11 289.893 268.542 61.767 192.633 o
-5 -5 12 1367.280 1254.610 146.898 23.279 o
-5 -5 15 5626.130 6317.240 379.168 1.909 o
-5 -5 17 1240.480 1156.860 127.480 28.975 o
-5 -5 18 2267.430 2092.630 200.322 10.360 o
-5 -5 19 1005.550 1140.120 141.790 29.857 o
-5 -5 20 1305.710 1128.410 128.624 27.935 o
-5 -5 21 1558.340 1654.140 148.337 19.060 o
-5 -5 22 1991.990 2457.860 164.758 12.252 o
-5 -5 23 1.717 94.006 81.508 163.081 o
-5 -5 24 201.619 179.556 79.474 148.646 o
-5 -5 25 162.313 255.338 163.567 39.610 o
-5 -5 26 910.612 836.946 155.544 30.107 o
-5 -5 27 0.819 -0.563 76.546 188.227 o
-5 -5 28 2473.610 2645.470 779.318 1.591 o
-5 -5 29 555.237 438.085 160.311 35.999 o
-5 -4 1 1074.570 800.621 72.357 54.598 o
-5 -4 2 1.763 -4.058 48.913 460.367 o
-5 -4 3 26.180 26.350 35.137 829.059 o
-5 -4 4 271.906 155.872 58.478 227.140 o
-5 -4 5 1805.830 1636.780 201.755 13.206 o
-5 -4 6 1757.430 1482.640 179.605 15.460 o
-5 -4 7 4267.010 4212.500 230.952 3.862 o
-5 -4 8 6664.140 6792.190 124.350 1.897 o
-5 -4 9 1598.550 1594.530 94.834 24.428 o
-5 -4 10 1540.500 1873.910 208.109 13.488 o
-5 -4 11 3848.150 4350.580 248.205 4.088 o
-5 -4 12 2041.410 2223.740 225.262 9.923 o
-5 -4 13 515.006 367.625 160.571 36.819 o
-5 -4 14 20.190 130.445 84.441 149.897 o
-5 -4 15 41.708 62.393 57.814 312.212 o
-5 -4 16 250.801 235.563 93.138 107.884 o
-5 -4 17 7.235 20.309 65.515 254.635 o
-5 -4 18 943.298 1222.800 368.793 7.236 o
-5 -4 19 1211.510 1084.580 233.218 14.745 o
-5 -4 20 35.901 93.038 64.848 249.287 o
-5 -4 21 200.861 207.408 104.061 91.890 o
-5 -4 22 100.409 192.609 72.026 189.096 o
-5 -4 23 115.381 80.910 72.618 191.824 o
-5 -4 24 174.871 132.442 60.636 243.727 o
-5 -4 25 79.337 107.339 65.261 237.221 o
-5 -4 26 47.767 150.471 61.822 264.089 o
-5 -4 27 0.412 30.736 83.111 158.874 o
-5 -4 28 157.164 31.228 70.256 201.263 o
-5 -4 29 4.512 120.982 77.208 180.008 o
-5 -3 1 5888.810 6039.640 234.198 2.202 o
-5 -3 2 1726.470 -40.315 19.896 54.471 o
-5 -3 3 1027.600 1080.520 157.787 26.523 o
-5 -3 4 1613.420 1667.930 61.132 26.672 o
-5 -3 5 3663.840 4551.640 233.171 4.291 o
-5 -3 6 5.882 88.146 27.568 1246.900 o
-5 -3 7 324.563 437.544 51.035 204.248 o
-5 -3 8 17.304 12.800 21.684 2097.140 o
-5 -3 9 1186.750 1102.570 79.964 41.643 o
-5 -3 10 1492.200 1465.150 64.332 30.919 o
-5 -3 11 508.847 371.419 60.186 142.136 o
-5 -3 12 16.832 66.479 40.633 621.141 o
-5 -3 13 380.749 397.148 90.692 97.466 o
-5 -3 14 33.593 12.043 55.842 343.138 o
-5 -3 15 3354.230 3592.470 202.366 5.660 o
-5 -3 16 40.251 84.858 75.110 188.183 o
-5 -3 17 362.847 487.868 123.401 59.448 o
-5 -3 18 4246.570 4363.940 166.526 4.179 o
-5 -3 19 423.147 396.370 102.964 78.464 o
-5 -3 20 1339.000 1461.490 132.130 24.473 o
-5 -3 21 173.288 198.044 92.502 115.376 o
-5 -3 22 1356.020 1337.370 215.447 15.123 o
-5 -3 23 1591.770 1670.280 232.538 12.108 o
-5 -3 24 34.089 107.866 67.671 229.014 o
-5 -3 25 784.708 775.566 137.519 38.162 o
-5 -3 26 235.972 267.022 110.936 79.576 o
-5 -3 27 367.292 277.523 109.242 76.415 o
-5 -3 28 1393.430 1387.740 266.187 11.154 o
-5 -3 29 250.311 118.072 130.765 60.275 o
-5 -2 1 691.215 694.469 69.936 84.878 o
-5 -2 2 359.002 467.568 91.931 94.615 o
-5 -2 3 1631.640 1860.670 96.439 21.949 o
-5 -2 4 2163.850 2319.740 105.731 14.159 o
-5 -2 5 8076.050 8351.160 223.938 1.249 o
-5 -2 6 1156.530 1101.770 56.296 48.745 o
-5 -2 7 165.573 94.108 48.566 358.716 o
-5 -2 8 746.143 717.445 54.819 91.748 o
-5 -2 9 442.204 452.240 52.036 167.242 o
-5 -2 10 1553.920 1500.490 95.359 25.810 o
-5 -2 11 4505.780 4478.210 110.449 4.063 o
-5 -2 12 6265.330 7050.180 143.877 1.980 o
-5 -2 13 1382.650 1424.000 116.395 26.405 o
-5 -2 14 28.452 63.424 64.098 258.845 o
-5 -2 15 2218.160 2144.840 173.990 11.521 o
-5 -2 16 776.016 833.516 117.165 45.914 o
-5 -2 17 1962.400 1888.870 135.215 15.728 o
-5 -2 18 221.143 270.174 102.132 92.656 o
-5 -2 19 99.562 79.955 99.164 107.641 o
-5 -2 20 714.186 768.758 210.887 20.658 o
-5 -2 21 122.409 61.145 78.234 167.477 o
-5 -2 22 592.997 613.505 153.958 36.705 o
-5 -2 23 227.809 213.171 98.439 99.964 o
-5 -2 24 102.409 96.418 75.343 179.848 o
-5 -2 25 26.526 82.090 65.082 250.119 o
-5 -2 26 2946.110 2887.460 247.949 6.313 o
-5 -2 27 31.130 245.570 202.649 26.560 o
-5 -2 28 1353.730 1533.670 148.316 21.685 o
-5 -2 29 275.091 333.647 128.315 59.637 o
-5 -1 1 7897.920 7380.580 513.264 1.092 o
-5 -1 2 2820.900 2301.680 153.412 9.420 o
-5 -1 3 10.208 59.071 38.109 712.034 o
-5 -1 4 1255.500 1094.470 95.586 36.042 o
-5 -1 5 465.534 671.093 68.157 111.686 o
-5 -1 6 1687.580 1857.090 62.767 23.710 o
-5 -1 7 369.493 347.089 66.823 151.965 o
-5 -1 8 1507.490 1397.920 161.744 19.278 o
-5 -1 9 785.070 827.717 95.863 56.337 o
-5 -1 10 444.045 575.036 95.167 81.346 o
-5 -1 11 101.218 90.240 38.722 568.480 o
-5 -1 12 302.225 347.432 106.296 81.260 o
-5 -1 13 12.897 27.519 62.860 274.798 o
-5 -1 14 872.690 963.084 154.162 30.114 o
-5 -1 17 49.712 117.439 80.819 161.371 o
-5 -1 18 220.113 288.238 90.819 112.888 o
-5 -1 19 941.653 905.367 181.995 23.638 o
-5 -1 20 2871.380 2844.800 294.143 5.654 o
-5 -1 21 78.352 140.323 150.048 48.042 o
-5 -1 22 24.892 203.755 86.090 141.795 o
-5 -1 23 7.431 172.214 90.133 131.658 o
-5 -1 24 111.360 12.481 118.190 77.120 o
-5 -1 25 3118.890 2549.470 310.673 5.254 o
-5 -1 26 7.812 268.951 126.302 67.359 o
-5 -1 27 6203.210 5730.410 696.101 1.166 o
-5 -1 28 455.795 531.597 109.821 67.001 o
-5 -1 29 2097.480 2147.380 214.017 10.322 o
-5 0 1 2761.850 2250.400 229.101 7.753 o
-5 0 2 516.928 391.369 120.554 58.528 o
-5 0 3 1050.070 1048.240 99.806 41.196 o
-5 0 4 648.158 552.987 78.906 85.658 o
-5 0 5 143.719 152.264 39.554 476.703 o
-5 0 6 238.655 400.417 39.797 306.734 o
-5 0 7 736.373 576.930 60.128 95.591 o
-5 0 8 1614.560 1639.990 86.039 24.701 o
-5 0 9 609.410 747.030 71.806 88.002 o
-5 0 10 726.963 738.334 73.517 77.141 o
-5 0 11 1114.460 1116.770 127.207 31.574 o
-5 0 12 1434.640 1291.920 183.221 17.951 o
-5 0 13 791.381 742.373 118.997 45.947 o
-5 0 15 2060.950 1866.180 253.668 9.258 o
-5 0 17 4852.130 5599.270 232.925 2.860 o
-5 0 18 1584.070 1770.290 270.389 9.907 o
-5 0 19 82.724 132.500 181.699 32.966 o
-5 0 20 21.149 88.225 70.548 214.411 o
-5 0 21 274.264 200.164 95.903 102.297 o
-5 0 22 12.436 3.743 134.973 60.448 o
-5 0 23 178.822 259.044 222.287 21.799 o
-5 0 24 78.428 58.448 82.450 155.377 o
-5 0 25 53.901 145.514 110.885 87.115 o
-5 0 26 381.657 255.018 111.593 73.644 o
-5 0 27 21.380 91.493 71.910 206.408 o
-5 0 28 5.680 83.187 79.042 173.327 o
-5 1 1 2041.480 1520.830 47.538 21.773 o
-5 1 2 679.671 480.465 60.457 107.624 o
-5 1 3 3616.340 4030.790 109.692 5.660 o
-5 1 4 1280.130 1254.640 51.226 41.762 o
-5 1 5 631.747 793.275 48.056 107.296 o
-5 1 6 173.747 168.052 40.630 427.211 o
-5 1 7 33.575 10.460 30.022 1107.760 o
-5 1 8 163.168 240.330 78.628 152.270 o
-5 1 9 218.412 269.098 48.821 287.332 o
-5 1 10 2.687 62.474 45.250 518.105 o
-5 1 11 769.857 1042.060 125.473 40.014 o
-5 1 12 22.135 30.361 37.972 719.870 o
-5 1 13 2008.520 2114.620 142.680 14.204 o
-5 1 14 73.443 198.694 127.043 66.118 o
-5 1 15 1933.180 2176.890 152.050 13.984 o
-5 1 16 315.599 261.346 124.404 62.895 o
-5 1 17 136.688 69.925 157.907 43.305 o
-5 1 18 1.776 113.913 73.833 196.977 o
-5 1 19 452.299 818.298 301.506 11.396 o
-5 1 20 2358.460 2104.000 331.735 6.125 o
-5 1 21 24.917 25.819 80.636 167.304 o
-5 1 22 877.583 1049.890 172.606 25.371 o
-5 1 23 300.114 303.162 125.022 62.212 o
-5 1 24 460.637 422.317 255.439 15.949 o
-5 1 25 838.297 854.368 121.702 42.054 o
-5 1 26 366.620 341.966 144.307 46.796 o
-5 1 27 81.879 226.867 159.293 42.408 o
-5 1 28 89.230 151.705 84.667 143.596 o
-5 2 1 13.010 27.596 25.388 1557.880 o
-5 2 2 2032.420 2562.280 86.055 14.957 o
-5 2 3 17.278 53.186 25.114 1493.120 o
-5 2 4 409.168 415.574 63.630 147.715 o
-5 2 5 3008.550 3025.550 116.848 8.263 o
-5 2 6 53.889 21.863 27.997 1160.140 o
-5 2 7 2.025 16.651 31.746 1069.600 o
-5 2 8 96.056 88.493 44.796 454.903 o
-5 2 9 275.782 242.832 57.531 218.777 o
-5 2 10 445.091 463.100 97.586 81.777 o
-5 2 11 3.746 81.335 83.852 154.496 o
-5 2 12 31.413 61.810 65.940 244.733 o
-5 2 13 629.414 444.333 127.171 50.225 o
-5 2 14 1043.040 1259.760 205.946 18.034 o
-5 2 15 3163.820 3147.500 295.531 5.050 o
-5 2 16 5800.370 5830.450 340.156 2.031 o
-5 2 17 8315.310 8630.870 447.246 1.017 o
-5 2 18 8958.620 9629.540 556.364 0.812 o
-5 2 19 2672.630 2737.270 307.467 5.768 o
-5 2 20 381.508 454.169 157.690 39.105 o
-5 2 21 45.125 220.885 121.715 72.147 o
-5 2 22 812.024 686.615 158.996 31.499 o
-5 2 23 23.810 125.655 80.041 166.145 o
-5 2 24 1376.940 1322.070 162.076 20.769 o
-5 2 25 476.603 418.084 249.688 16.615 o
-5 2 26 12.109 56.535 69.315 224.995 o
-5 2 27 1292.470 1286.970 270.357 11.311 o
-5 3 1 3435.540 2614.330 270.345 5.396 o
-5 3 2 1369.220 1177.740 291.550 10.033 o
-5 3 3 245.947 230.763 53.970 249.624 o
-5 3 4 2554.750 2284.960 168.856 10.014 o
-5 3 5 3735.180 3455.410 245.288 4.743 o
-5 3 6 7400.660 7992.480 300.997 1.356 o
-5 3 7 6669.610 7115.820 491.459 1.335 o
-5 3 8 5174.950 4640.750 296.256 2.716 o
-5 3 9 1369.230 1349.670 251.929 12.195 o
-5 3 11 1235.550 1416.330 231.782 14.081 o
-5 3 12 510.230 607.450 125.763 52.065 o
-5 3 13 187.858 361.609 112.019 78.242 o
-5 3 14 631.502 494.695 217.546 20.647 o
-5 3 15 1736.180 1885.220 237.679 10.923 o
-5 3 16 1012.740 687.237 190.773 22.378 o
-5 3 17 1.092 118.075 73.007 201.189 o
-5 3 18 19.099 254.438 125.198 68.457 o
-5 3 19 769.901 665.894 123.511 45.502 o
-5 3 20 404.537 713.783 175.925 30.850 o
-5 3 21 81.533 38.953 82.494 155.706 o
-5 3 22 512.022 541.916 168.320 33.060 o
-5 3 23 1228.760 1220.730 197.899 17.959 o
-5 3 24 1847.450 2104.020 227.449 10.675 o
-5 3 25 58.203 273.974 142.840 52.427 o
-5 3 26 1286.200 1252.680 209.131 16.309 o
-5 3 27 77.575 176.700 91.851 123.204 o
-5 4 1 23.442 40.763 24.872 1518.230 o
-5 4 2 37.952 41.331 24.070 1514.320 o
-5 4 3 699.726 594.731 102.991 60.718 o
-5 4 4 3298.860 3218.290 154.553 6.719 o
-5 4 5 811.500 569.078 66.147 83.132 o
-5 4 6 5.830 20.339 51.251 414.164 o
-5 4 7 151.145 248.588 87.601 126.874 o
-5 4 8 391.261 414.806 98.586 85.003 o
-5 4 9 52.039 83.475 71.850 203.597 o
-5 4 10 617.293 623.829 162.959 33.165 o
-5 4 11 25.803 147.817 67.651 227.355 o
-5 4 12 1.055 34.748 117.227 80.030 o
-5 4 14 4403.390 4416.400 266.169 3.444 o
-5 4 17 1110.320 962.298 156.369 26.519 o
-5 4 18 348.982 320.628 100.396 87.503 o
-5 4 19 54.571 189.703 116.805 78.262 o
-5 4 20 11.851 111.518 86.350 144.560 o
-5 4 21 23.665 182.206 276.106 14.410 o
-5 4 22 32.641 225.416 123.256 70.585 o
-5 4 23 37.251 402.519 145.699 49.998 o
-5 4 24 39.045 128.210 189.622 30.439 o
-5 4 25 250.150 360.678 165.517 37.587 o
-5 4 26 12.924 113.500 286.051 13.453 o
-5 5 1 2150.780 2113.010 59.709 16.725 o
-5 5 2 775.146 672.037 91.452 63.143 o
-5 5 3 3853.960 3765.610 122.208 5.395 o
-5 5 4 1281.880 1284.370 117.988 28.962 o
-5 5 5 2278.940 2434.770 150.690 11.474 o
-5 5 6 1588.680 1948.650 191.006 14.239 o
-5 5 7 673.284 797.359 142.159 38.346 o
-5 5 8 141.823 56.500 79.224 161.977 o
-5 5 9 5560.760 5793.980 218.827 2.447 o
-5 5 10 2831.080 2769.110 218.717 7.226 o
-5 5 11 3267.160 3345.300 238.502 5.545 o
-5 5 12 1765.760 1809.400 133.588 17.766 o
-5 5 13 117.835 25.347 64.462 243.119 o
-5 5 14 802.030 832.621 139.957 36.439 o
-5 5 15 76.555 88.853 64.921 241.771 o
-5 5 16 2082.980 2160.370 178.723 11.897 o
-5 5 17 332.049 344.638 107.854 78.114 o
-5 5 18 4123.560 4132.800 186.033 4.340 o
-5 5 19 29.379 0.369 77.933 179.557 o
-5 5 20 1.239 54.854 84.067 154.607 o
-5 5 21 205.497 143.265 178.705 33.466 o
-5 5 22 1193.670 1217.890 154.174 24.386 o
-5 5 23 37.341 33.320 78.183 176.555 o
-5 5 24 598.660 806.609 380.484 7.239 o
-5 5 25 198.189 132.702 212.499 23.920 o
-5 6 1 160.021 323.038 61.509 218.221 o
-5 6 2 359.155 539.272 73.962 122.639 o
-5 6 3 579.331 535.418 79.279 91.729 o
-5 6 4 512.681 505.870 107.926 66.850 o
-5 6 5 684.530 619.475 118.466 51.170 o
-5 6 6 504.494 379.859 126.364 54.870 o
-5 6 7 766.019 914.883 127.552 40.806 o
-5 6 8 507.942 729.950 128.611 48.860 o
-5 6 9 894.661 739.823 119.580 42.915 o
-5 6 10 688.898 534.737 103.479 62.150 o
-5 6 11 2283.090 2154.080 108.276 13.816 o
-5 6 12 449.243 593.551 124.747 54.577 o
-5 6 13 43.129 20.130 67.932 232.331 o
-5 6 14 15.851 82.422 130.222 64.507 o
-5 6 15 10.268 110.724 81.793 160.829 o
-5 6 16 75.355 231.353 124.021 68.939 o
-5 6 17 1130.180 1366.420 170.026 21.797 o
-5 6 18 2139.190 2433.360 204.289 10.057 o
-5 6 19 135.625 279.373 159.015 41.937 o
-5 6 20 808.561 944.898 177.834 25.482 o
-5 6 21 1028.750 1099.790 176.339 22.984 o
-5 6 22 62.069 103.221 113.391 83.703 o
-5 6 23 2208.780 2213.500 202.062 10.286 o
-5 6 24 437.280 818.678 245.214 16.749 o
-5 7 1 486.803 417.141 101.084 76.798 o
-5 7 2 500.110 451.919 145.062 43.275 o
-5 7 3 59.246 6.285 75.996 185.870 o
-5 7 4 102.671 111.796 65.065 233.636 o
-5 7 5 2139.750 2032.120 260.312 8.600 o
-5 7 6 4562.250 4718.780 316.529 2.958 o
-5 7 7 6828.750 7640.940 361.856 1.445 o
-5 7 10 456.178 435.670 123.454 57.509 o
-5 7 11 67.814 132.765 76.236 177.716 o
-5 7 12 1.053 67.663 64.295 261.543 o
-5 7 13 32.041 160.355 78.837 168.867 o
-5 7 14 183.489 17.872 75.863 172.836 o
-5 7 15 265.673 252.579 132.299 57.453 o
-5 7 16 47.279 132.842 114.008 82.820 o
-5 7 17 6.686 124.131 187.965 31.068 o
-5 7 18 3.102 67.183 97.827 114.216 o
-5 7 19 1325.630 1509.190 244.015 12.620 o
-5 7 20 103.438 159.043 118.107 75.891 o
-5 7 21 1638.080 1930.800 209.844 12.792 o
-5 7 22 266.870 289.413 133.040 56.498 o
-5 7 23 713.183 820.769 304.794 10.796 o
-5 8 1 4.502 97.384 96.440 116.935 o
-5 8 2 127.918 99.533 57.355 286.160 o
-5 8 3 129.839 109.248 104.538 95.748 o
-5 8 4 166.608 112.194 89.558 125.602 o
-5 8 5 36.751 36.551 67.525 234.802 o
-5 8 6 770.521 827.183 250.035 15.178 o
-5 8 7 614.270 494.493 125.384 51.009 o
-5 8 8 1621.710 1858.600 141.604 18.178 o
-5 8 9 242.271 242.539 198.602 26.932 o
-5 8 10 2.094 86.524 58.621 310.895 o
-5 8 11 86.436 217.980 162.571 40.754 o
-5 8 12 74.923 175.752 161.060 41.717 o
-5 8 13 29.163 80.152 70.099 216.572 o
-5 8 14 43.746 239.826 116.600 78.219 o
-5 8 15 499.134 483.620 166.185 34.243 o
-5 8 16 99.178 433.218 162.511 39.901 o
-5 8 17 168.185 100.925 141.110 53.409 o
-5 8 18 37.262 62.331 110.300 89.374 o
-5 8 19 69.951 -0.716 82.144 159.197 o
-5 8 20 367.355 387.088 159.559 38.847 o
-5 8 21 454.521 579.057 140.763 45.128 o
-5 8 22 641.634 782.261 234.424 17.515 o
-5 9 1 216.861 150.830 94.016 110.882 o
-5 9 2 631.538 575.852 119.855 52.646 o
-5 9 3 265.329 354.267 118.309 68.801 o
-5 9 4 3.039 13.967 93.476 125.930 o
-5 9 5 38.417 123.781 57.425 308.572 o
-5 9 6 1934.090 1870.440 138.568 15.802 o
-5 9 7 796.109 856.918 118.267 44.537 o
-5 9 8 532.830 577.149 155.659 37.165 o
-5 9 9 1225.100 1109.180 149.163 25.521 o
-5 9 10 95.779 167.692 88.162 132.182 o
-5 9 11 87.465 70.231 71.283 202.975 o
-5 9 12 3234.350 3355.800 183.004 6.339 o
-5 9 13 1133.230 1032.600 180.181 21.736 o
-5 9 14 1853.890 1850.560 145.475 16.026 o
-5 9 15 52.451 24.282 96.360 116.723 o
-5 9 16 1668.050 1792.650 186.853 14.526 o
-5 9 17 346.191 318.682 126.234 59.845 o
-5 9 18 333.709 427.736 159.367 39.081 o
-5 9 19 89.316 46.674 80.250 163.213 o
-5 9 20 119.389 275.953 123.449 68.230 o
-5 9 21 731.857 669.119 197.928 23.147 o
-5 10 1 387.926 608.964 174.252 31.994 o
-5 10 2 1186.180 1172.740 154.133 24.746 o
-5 10 3 1021.050 1046.370 145.118 29.570 o
-5 10 4 299.709 257.857 108.952 79.869 o
-5 10 5 1599.020 1485.860 193.376 15.307 o
-5 10 6 73.086 6.603 68.046 228.317 o
-5 10 7 202.600 275.061 102.839 92.278 o
-5 10 8 22.374 109.089 110.305 89.183 o
-5 10 9 407.441 427.381 158.662 38.533 o
-5 10 10 1992.260 2245.890 232.903 9.737 o
-5 10 11 1855.250 2114.090 190.754 12.476 o
-5 10 12 327.390 78.319 103.046 90.746 o
-5 10 13 199.871 233.979 284.433 13.430 o
-5 10 14 174.985 135.266 201.867 26.515 o
-5 10 15 125.142 172.338 167.473 38.362 o
-5 10 16 2054.310 2111.230 230.023 9.869 o
-5 10 17 34.253 120.916 243.721 18.492 o
-5 10 18 703.665 767.983 225.520 18.499 o
-5 10 19 126.714 112.078 93.064 119.295 o
-5 10 20 69.027 126.335 112.001 85.304 o
-5 11 1 176.733 119.730 103.396 95.776 o
-5 11 2 559.805 374.209 267.316 14.493 o
-5 11 3 672.467 667.230 168.434 30.603 o
-5 11 4 7.965 73.380 69.069 226.036 o
-5 11 5 49.706 74.704 61.612 273.691 o
-5 11 6 1974.490 2070.760 237.119 9.886 o
-5 11 7 636.125 597.287 133.049 45.068 o
-5 11 8 389.199 358.179 120.928 62.594 o
-5 11 9 50.144 139.109 93.222 122.118 o
-5 11 10 49.067 82.400 76.198 182.317 o
-5 11 11 354.176 107.197 163.856 38.506 o
-5 11 12 1401.770 1209.240 165.486 20.629 o
-5 11 13 1388.530 1316.440 202.416 16.216 o
-5 11 14 1619.980 1883.970 286.341 8.973 o
-5 11 15 1028.710 1485.160 509.585 3.933 o
-5 11 16 1679.540 1959.240 230.265 11.382 o
-5 11 17 66.940 164.132 91.742 124.405 o
-5 11 18 500.051 559.036 183.859 28.429 o
-5 12 1 122.978 167.533 139.398 54.826 o
-5 12 2 189.787 143.921 77.937 157.028 o
-5 12 3 74.600 100.546 76.303 178.393 o
-5 12 4 67.408 50.437 59.023 295.275 o
-5 12 5 55.836 33.263 91.052 130.092 o
-5 12 6 11.765 25.511 73.414 202.521 o
-5 12 7 52.111 63.867 88.661 136.435 o
-5 12 8 147.995 99.414 120.186 73.084 o
-5 12 9 124.332 126.297 101.595 100.952 o
-5 12 10 77.471 139.263 119.002 75.534 o
-5 12 11 5.615 116.150 87.643 140.626 o
-5 12 12 185.118 205.858 117.400 74.189 o
-5 12 13 45.692 186.210 109.809 88.464 o
-5 12 14 414.598 529.166 188.497 27.914 o
-5 12 15 257.051 217.391 237.464 19.046 o
-5 12 16 332.132 495.273 188.967 28.429 o
-5 13 1 4.437 5.323 63.126 275.739 o
-5 13 2 20.884 256.452 150.768 47.588 o
-5 13 3 597.796 658.281 156.561 35.368 o
-5 13 4 142.798 98.470 75.124 175.959 o
-5 13 5 763.142 713.520 116.133 48.559 o
-5 13 6 60.893 106.779 116.600 79.252 o
-5 13 7 2.594 14.671 88.966 138.986 o
-5 13 8 10.686 64.930 74.452 195.286 o
-5 13 9 866.592 875.763 206.352 20.195 o
-5 13 10 221.972 18.371 75.998 167.714 o
-5 13 11 33.356 -0.269 80.167 169.544 o
-5 13 12 493.765 288.933 132.626 52.038 o
-5 13 13 2906.130 2882.610 217.577 6.959 o
-5 13 14 28.816 199.233 177.148 34.740 o
-5 14 1 53.274 176.585 154.963 45.146 o
-5 14 3 3332.040 3510.800 313.043 4.442 o
-5 14 4 601.744 1201.340 226.867 17.819 o
-5 14 5 8.958 -29.992 64.939 260.353 o
-5 14 6 70.553 96.490 107.808 92.219 o
-5 14 7 189.218 195.880 189.329 29.875 o
-5 14 8 2.981 113.995 121.351 74.146 o
-5 14 9 114.066 61.360 71.344 199.673 o
-5 14 10 531.210 339.047 155.268 38.973 o
-5 14 11 1276.360 1025.280 224.132 15.449 o
-5 14 12 218.877 420.832 175.141 33.819 o
-5 15 1 405.771 286.204 137.478 50.742 o
-5 15 2 29.533 67.829 87.939 139.714 o
-5 15 3 125.724 276.513 206.077 25.402 o
-5 15 4 108.389 123.931 92.879 120.412 o
-5 15 5 1.493 121.366 126.585 68.171 o
-5 15 6 25.413 -8.804 75.931 189.374 o
-5 15 7 17.285 -15.566 74.676 196.422 o
-5 15 8 25.957 39.491 70.491 217.081 o
-5 15 9 80.844 77.385 71.809 200.595 o
-5 16 1 153.686 215.208 145.322 49.992 o
-5 16 2 890.918 1132.310 212.682 18.423 o
-5 16 3 431.411 392.369 110.238 70.417 o
-5 16 4 248.704 429.179 194.880 27.468 o
-5 16 5 239.134 232.651 84.402 128.359 o
-5 16 6 256.087 215.780 150.428 45.679 o
-5 17 1 20.563 176.487 144.667 51.954 o
-4 -16 5 54.448 193.106 209.256 24.933 o
-4 -16 6 145.950 259.867 172.949 35.663 o
-4 -16 7 32.802 244.868 180.100 33.521 o
-4 -16 8 0.521 255.355 204.109 26.246 o
-4 -16 9 206.703 443.379 235.211 19.265 o
-4 -16 10 193.971 430.773 257.273 16.224 o
-4 -16 11 305.891 379.773 227.860 20.300 o
-4 -16 12 240.332 208.096 138.980 53.244 o
-4 -16 13 191.068 123.281 93.100 115.230 o
-4 -15 1 14.783 71.414 208.066 25.410 o
-4 -15 2 281.411 386.465 235.724 19.076 o
-4 -15 3 29.433 154.666 189.954 30.323 o
-4 -15 4 15.971 54.111 131.873 63.055 o
-4 -15 5 322.849 616.051 274.161 14.017 o
-4 -15 6 30.044 333.252 206.118 25.579 o
-4 -15 7 444.498 635.851 297.120 11.850 o
-4 -15 8 315.973 371.242 223.464 21.052 o
-4 -15 9 872.789 685.412 253.690 14.709 o
-4 -15 10 383.059 622.590 278.878 13.469 o
-4 -15 11 29.220 30.392 105.481 98.188 o
-4 -15 12 100.368 274.004 175.055 35.050 o
-4 -15 13 418.329 389.655 176.720 31.870 o
-4 -15 14 10.752 66.269 112.303 86.731 o
-4 -15 15 63.824 417.393 120.254 71.326 o
-4 -15 16 4.209 154.125 96.371 116.079 o
-4 -15 17 160.847 217.923 170.925 36.521 o
-4 -15 18 302.970 314.912 115.649 70.993 o
-4 -14 9 112.244 206.759 251.585 17.231 o
-4 -14 10 1034.610 1411.720 284.284 10.927 o
-4 -14 11 1453.360 1790.920 260.813 10.723 o
-4 -14 12 15216.900 14267.300 809.863 0.326 o
-4 -14 13 26310.400 23430.900 1204.260 0.119 o
-4 -14 16 664.669 701.258 162.395 32.285 o
-4 -14 17 535.552 506.381 149.760 40.077 o
-4 -14 18 858.677 782.017 187.439 23.824 o
-4 -14 19 2325.140 2192.370 145.367 12.041 o
-4 -14 20 625.180 588.325 160.342 34.157 o
-4 -14 21 797.486 1129.330 287.611 11.525 o
-4 -13 1 1.210 35.935 128.413 66.722 o
-4 -13 2 362.742 512.216 193.153 27.077 o
-4 -13 3 910.551 1046.730 257.960 13.657 o
-4 -13 4 184.280 462.541 215.978 22.747 o
-4 -13 5 1166.880 1343.200 276.429 11.181 o
-4 -13 6 6.782 19.675 119.778 76.691 o
-4 -13 7 86.142 365.011 250.395 17.323 o
-4 -13 8 268.004 406.185 198.400 26.517 o
-4 -13 9 85.446 96.518 158.133 43.434 o
-4 -13 10 45.398 291.963 236.440 19.517 o
-4 -13 11 163.849 44.837 118.779 74.998 o
-4 -13 12 343.265 497.771 206.504 24.063 o
-4 -13 13 167.242 200.786 166.825 38.291 o
-4 -13 14 20.616 14.058 61.926 282.834 o
-4 -13 15 271.099 325.242 124.630 63.006 o
-4 -13 16 183.594 235.429 104.901 90.699 o
-4 -13 17 944.582 978.281 140.192 32.553 o
-4 -13 18 837.246 1171.980 312.602 9.870 o
-4 -13 19 1547.040 1739.960 211.083 13.567 o
-4 -13 20 319.854 336.973 125.510 60.877 o
-4 -13 21 23.482 136.065 91.260 128.620 o
-4 -13 22 53.413 67.416 66.638 235.954 o
-4 -13 23 80.068 148.874 76.392 174.881 o
-4 -12 2 236.772 203.387 93.438 109.224 o
-4 -12 3 116.984 294.317 153.268 45.113 o
-4 -12 4 195.473 67.888 116.363 76.963 o
-4 -12 5 2.625 121.890 110.746 88.768 o
-4 -12 6 296.000 264.627 175.506 33.694 o
-4 -12 7 142.762 194.233 106.471 90.578 o
-4 -12 8 445.575 555.099 203.002 24.177 o
-4 -12 9 1237.900 1301.580 219.879 15.383 o
-4 -12 11 1933.160 2052.790 255.974 9.258 o
-4 -12 12 1539.870 1082.190 199.768 16.271 o
-4 -12 14 3.816 185.777 68.425 222.973 o
-4 -12 15 10.867 39.757 59.360 306.689 o
-4 -12 16 89.097 114.310 127.117 66.460 o
-4 -12 17 7.899 104.144 71.496 209.554 o
-4 -12 18 221.054 191.930 114.910 76.344 o
-4 -12 19 36.846 111.119 70.711 210.060 o
-4 -12 20 15.523 27.491 59.720 303.385 o
-4 -12 21 74.007 126.964 64.542 241.207 o
-4 -12 22 71.981 103.671 93.796 120.490 o
-4 -12 23 27.761 214.813 219.878 22.632 o
-4 -12 24 78.127 51.215 62.837 260.343 o
-4 -11 1 755.794 717.426 197.713 22.867 o
-4 -11 4 68.359 180.248 134.866 59.068 o
-4 -11 5 849.068 592.663 149.098 34.660 o
-4 -11 6 58.791 -35.262 95.687 118.555 o
-4 -11 7 169.131 192.877 145.885 49.576 o
-4 -11 8 330.212 374.218 176.129 32.822 o
-4 -11 9 111.838 122.619 71.369 195.588 o
-4 -11 10 494.828 433.864 182.019 29.468 o
-4 -11 11 4375.480 4066.610 272.001 3.572 o
-4 -11 12 1237.930 1279.720 161.678 22.394 o
-4 -11 13 265.040 327.408 103.208 87.593 o
-4 -11 14 77.333 151.831 99.847 105.702 o
-4 -11 15 8.562 118.336 147.758 50.129 o
-4 -11 16 72.657 225.394 106.153 92.972 o
-4 -11 17 26.918 105.388 67.494 231.433 o
-4 -11 18 1526.020 1354.600 151.300 20.477 o
-4 -11 19 500.908 489.171 124.256 54.924 o
-4 -11 20 801.510 759.480 154.040 32.586 o
-4 -11 21 209.946 282.762 167.421 37.428 o
-4 -11 22 193.840 155.554 87.662 127.006 o
-4 -11 23 64.346 136.451 58.891 285.949 o
-4 -11 24 116.732 187.865 75.077 173.885 o
-4 -11 25 658.751 455.174 176.977 29.407 o
-4 -11 26 218.218 228.019 102.894 92.547 o
-4 -10 1 4749.340 4825.120 256.913 3.086 o
-4 -10 2 28089.800 24987.000 581.028 0.119 o
-4 -10 4 60515.900 61219.800 1195.560 0.024 o
-4 -10 6 24.730 184.840 113.168 83.947 o
-4 -10 7 6011.490 6723.480 276.713 1.938 o
-4 -10 8 1522.280 1744.200 227.312 12.565 o
-4 -10 9 4748.220 4407.200 182.980 3.576 o
-4 -10 10 96402.200 104855.000 725.768 0.009 o
-4 -10 11 27191.500 28101.700 660.131 0.114 o
-4 -10 12 4434.950 4429.840 246.763 3.522 o
-4 -10 13 2235.980 2274.830 129.966 12.899 o
-4 -10 14 2.280 23.035 56.178 346.087 o
-4 -10 15 2082.970 2230.620 131.926 13.882 o
-4 -10 16 4439.510 4424.670 221.406 3.659 o
-4 -10 17 11036.400 12024.100 357.136 0.639 o
-4 -10 18 2382.310 2208.940 141.314 11.858 o
-4 -10 19 87.850 92.846 70.827 203.823 o
-4 -10 20 1762.190 1803.990 178.283 14.546 o
-4 -10 21 17.722 29.361 58.254 317.804 o
-4 -10 22 220.912 231.039 103.620 91.213 o
-4 -10 23 459.271 611.322 106.868 67.812 o
-4 -10 24 136.484 210.858 108.114 87.960 o
-4 -10 25 999.676 1101.680 232.840 15.630 o
-4 -10 26 402.102 387.631 117.411 64.815 o
-4 -10 27 1183.020 1098.180 131.034 29.701 o
-4 -9 1 14.522 58.853 96.923 116.100 o
-4 -9 2 1904.240 1804.050 223.033 11.224 o
-4 -9 3 141.736 29.446 97.138 111.256 o
-4 -9 4 1276.290 1720.550 232.061 13.271 o
-4 -9 5 92.470 145.634 168.518 38.156 o
-4 -9 6 150.168 176.223 137.110 56.186 o
-4 -9 8 880.044 1066.930 219.415 17.787 o
-4 -9 9 1673.200 1706.840 139.354 18.592 o
-4 -9 10 246.157 257.761 125.349 63.755 o
-4 -9 11 1579.170 1533.020 139.985 20.289 o
-4 -9 12 819.653 925.610 127.678 39.409 o
-4 -9 13 220.297 131.883 72.604 173.749 o
-4 -9 14 357.486 277.798 121.940 63.773 o
-4 -9 15 159.159 231.189 145.131 49.963 o
-4 -9 16 919.948 729.623 117.184 43.330 o
-4 -9 17 458.542 331.923 115.303 65.739 o
-4 -9 18 1736.400 1829.170 131.282 18.119 o
-4 -9 19 1632.390 1650.330 152.244 18.058 o
-4 -9 20 402.375 489.147 94.550 87.350 o
-4 -9 21 199.356 223.363 84.922 130.950 o
-4 -9 22 370.778 512.229 95.249 87.692 o
-4 -9 23 330.911 194.831 119.148 68.368 o
-4 -9 24 358.489 113.320 81.993 128.670 o
-4 -9 25 1161.120 1320.240 200.754 17.744 o
-4 -9 26 180.086 138.772 87.028 130.339 o
-4 -9 27 1194.330 1223.460 159.542 23.474 o
-4 -8 1 272.129 181.898 79.499 140.760 o
-4 -8 2 376.659 181.487 136.900 52.642 o
-4 -8 3 1.945 8.314 98.150 114.358 o
-4 -8 4 34.008 157.531 95.336 117.256 o
-4 -8 5 936.716 684.750 241.216 15.800 o
-4 -8 6 2428.950 2403.020 213.836 8.854 o
-4 -8 7 3104.640 2957.300 246.474 6.003 o
-4 -8 8 2043.110 2091.980 193.448 11.545 o
-4 -8 9 2197.230 2692.810 272.608 7.372 o
-4 -8 10 1051.080 683.211 174.314 25.126 o
-4 -8 11 1338.180 1233.780 140.737 24.684 o
-4 -8 12 1395.660 1458.200 138.131 22.954 o
-4 -8 13 363.088 356.771 116.583 67.379 o
-4 -8 14 20.032 101.892 74.817 190.775 o
-4 -8 15 775.064 434.296 113.516 54.119 o
-4 -8 16 474.284 303.408 111.688 69.062 o
-4 -8 17 1134.400 1200.340 162.099 23.827 o
-4 -8 18 672.041 717.169 119.023 49.765 o
-4 -8 19 149.232 229.238 95.178 110.092 o
-4 -8 20 6.111 157.190 85.826 145.286 o
-4 -8 21 14.275 100.478 160.094 42.767 o
-4 -8 22 205.206 218.318 81.500 140.111 o
-4 -8 23 408.666 306.060 104.581 79.461 o
-4 -8 24 128.161 57.603 57.260 293.338 o
-4 -8 25 832.348 790.421 123.093 42.462 o
-4 -8 26 0.406 69.820 64.721 258.109 o
-4 -8 27 114.143 111.499 80.836 156.081 o
-4 -8 28 0.571 57.090 71.937 210.364 o
-4 -7 1 3740.700 3753.050 162.339 5.295 o
-4 -7 2 515.834 407.825 110.803 66.203 o
-4 -7 3 757.362 682.938 72.764 77.533 o
-4 -7 4 43.265 112.322 53.991 345.857 o
-4 -7 5 282.819 372.909 60.556 187.115 o
-4 -7 6 0.683 92.804 46.949 475.311 o
-4 -7 7 4.466 33.306 50.523 423.974 o
-4 -7 8 191.270 89.553 38.980 470.466 o
-4 -7 9 1020.590 1124.690 323.927 9.049 o
-4 -7 10 149.266 140.630 73.289 180.273 o
-4 -7 11 502.862 673.130 209.026 22.356 o
-4 -7 12 679.981 803.683 113.868 50.926 o
-4 -7 13 199.581 256.119 102.289 93.731 o
-4 -7 14 834.279 856.385 147.138 33.407 o
-4 -7 15 29.968 57.425 50.252 412.477 o
-4 -7 16 3658.310 3830.970 193.016 5.095 o
-4 -7 17 882.084 1007.420 266.137 13.097 o
-4 -7 18 592.618 416.381 103.394 69.299 o
-4 -7 19 84.713 153.969 83.176 148.700 o
-4 -7 20 382.711 510.159 208.244 23.487 o
-4 -7 21 36.406 106.252 61.986 270.075 o
-4 -7 22 51.483 120.571 71.911 201.042 o
-4 -7 23 47.454 68.558 110.047 89.486 o
-4 -7 24 1551.910 1705.790 193.084 14.969 o
-4 -7 25 1037.200 879.531 149.516 29.527 o
-4 -7 26 2051.610 2059.300 148.372 13.812 o
-4 -7 27 2957.470 2900.500 397.281 4.056 o
-4 -7 28 221.483 87.362 61.105 234.597 o
-4 -6 1 60580.100 63644.500 1196.250 0.023 o
-4 -6 2 44528.900 49220.500 802.728 0.042 o
-4 -6 3 50.746 79.287 47.575 439.750 o
-4 -6 4 3153.800 3422.510 87.134 7.580 o
-4 -6 5 2758.200 3710.310 112.226 8.042 o
-4 -6 6 2281.970 2084.830 99.699 14.383 o
-4 -6 7 117555.000 128999.000 630.488 0.006 o
-4 -6 9 29114.200 31408.200 434.500 0.100 o
-4 -6 10 7452.450 8161.160 153.219 1.445 o
-4 -6 11 687.494 1271.030 132.317 36.949 o
-4 -6 12 36.231 98.604 68.645 223.229 o
-4 -6 13 19176.700 21082.700 259.602 0.226 o
-4 -6 14 7583.300 8973.250 196.202 1.301 o
-4 -6 15 37342.400 39091.400 1198.200 0.058 o
-4 -6 16 352.607 266.024 107.940 78.800 o
-4 -6 17 2397.610 2650.280 185.254 9.425 o
-4 -6 18 805.336 837.728 140.128 36.273 o
-4 -6 19 17.704 62.144 68.744 227.599 o
-4 -6 20 2876.230 3249.700 196.647 7.004 o
-4 -6 21 33.429 180.976 84.323 147.705 o
-4 -6 22 0.242 41.044 57.030 334.209 o
-4 -6 23 1195.190 1637.740 126.396 26.111 o
-4 -6 24 107.114 60.515 50.264 375.997 o
-4 -6 25 0.429 -7.248 59.586 310.637 o
-4 -6 26 130.252 342.286 119.944 70.963 o
-4 -6 27 6433.220 6332.830 263.552 1.883 o
-4 -6 28 11374.800 11085.900 445.081 0.622 o
-4 -6 29 11477.100 11145.600 906.520 0.456 o
-4 -5 1 5971.060 6270.030 131.035 2.285 o
-4 -5 2 1227.050 1321.610 167.537 21.456 o
-4 -5 3 366.301 388.103 64.671 154.989 o
-4 -5 4 165.700 135.097 68.513 200.356 o
-4 -5 5 881.931 883.515 82.249 57.681 o
-4 -5 6 329.545 520.415 66.419 145.269 o
-4 -5 7 22.834 52.139 32.264 948.711 o
-4 -5 8 1784.200 1601.070 129.419 18.893 o
-4 -5 9 1042.650 992.497 72.513 51.534 o
-4 -5 10 188.685 111.865 53.954 292.025 o
-4 -5 11 516.735 455.951 100.309 75.046 o
-4 -5 12 2.218 24.862 52.438 396.328 o
-4 -5 13 188.281 31.319 54.706 300.536 o
-4 -5 14 5520.740 5955.100 190.989 2.489 o
-4 -5 15 1140.830 1360.620 163.901 22.637 o
-4 -5 16 480.454 697.397 99.439 71.504 o
-4 -5 17 2.089 -19.448 54.011 377.577 o
-4 -5 18 1.354 53.179 71.719 211.748 o
-4 -5 19 5.313 61.773 108.133 93.648 o
-4 -5 20 5.487 58.858 72.964 203.994 o
-4 -5 21 764.929 765.255 121.006 45.450 o
-4 -5 22 1426.840 1488.500 191.524 16.506 o
-4 -5 23 115.797 126.899 74.405 180.609 o
-4 -5 24 474.368 479.659 137.568 47.437 o
-4 -5 25 212.702 80.489 50.798 316.289 o
-4 -5 26 29.683 46.358 72.659 203.838 o
-4 -5 27 2524.690 2410.460 483.570 3.482 o
-4 -5 28 833.603 292.691 256.455 15.090 o
-4 -5 29 990.367 564.275 333.959 8.965 o
-4 -4 1 1074.510 763.360 69.084 56.845 o
-4 -4 2 692.782 470.158 79.596 84.682 o
-4 -4 3 542.784 147.329 43.276 208.622 o
-4 -4 4 1229.700 587.481 142.558 30.489 o
-4 -4 5 2249.890 2103.920 164.513 11.866 o
-4 -4 6 3056.000 3127.800 133.086 7.734 o
-4 -4 7 129.119 222.968 49.914 330.432 o
-4 -4 8 125.114 14.356 38.280 594.944 o
-4 -4 9 1464.490 1252.580 158.220 20.748 o
-4 -4 10 2954.520 3168.850 241.625 6.158 o
-4 -4 11 1039.450 1292.020 190.665 19.925 o
-4 -4 12 530.782 536.324 106.061 67.032 o
-4 -4 13 1.520 20.954 53.260 385.190 o
-4 -4 14 1988.100 1534.720 160.612 15.172 o
-4 -4 15 3090.470 3197.900 270.135 5.474 o
-4 -4 16 5410.120 5570.770 234.399 2.542 o
-4 -4 17 4033.580 4971.960 244.236 3.648 o
-4 -4 18 2866.810 2987.260 351.312 4.689 o
-4 -4 19 1405.100 1589.760 178.750 17.553 o
-4 -4 20 86.951 94.711 75.361 181.584 o
-4 -4 21 18.253 74.093 75.953 186.714 o
-4 -4 22 153.913 119.361 75.077 173.524 o
-4 -4 23 34.338 268.384 101.799 101.295 o
-4 -4 24 1.847 112.292 83.817 153.808 o
-4 -4 25 259.105 128.585 60.944 220.779 o
-4 -4 26 36.930 28.706 73.650 198.681 o
-4 -4 27 979.663 488.570 341.924 8.640 o
-4 -4 28 818.845 477.118 155.398 33.934 o
-4 -4 29 140.944 148.574 148.895 48.179 o
-4 -3 1 4094.020 4170.430 132.778 4.665 o
-4 -3 2 648.266 554.610 80.509 83.920 o
-4 -3 4 5939.470 6535.760 156.429 2.205 o
-4 -3 5 8523.030 9013.890 86.128 1.163 o
-4 -3 6 297.388 83.495 37.974 391.789 o
-4 -3 7 95.583 31.808 21.454 1422.440 o
-4 -3 8 29.286 20.256 18.819 2449.560 o
-4 -3 9 36.545 42.663 33.069 889.266 o
-4 -3 10 496.241 550.710 61.657 126.526 o
-4 -3 11 1357.970 1701.370 138.019 21.989 o
-4 -3 12 8664.880 10169.600 336.274 0.952 o
-4 -3 13 176.770 131.141 57.401 265.799 o
-4 -3 14 2030.050 2040.020 142.502 14.315 o
-4 -3 15 7.406 25.975 59.849 303.956 o
-4 -3 16 252.266 317.905 112.099 76.660 o
-4 -3 17 192.199 359.364 195.605 27.696 o
-4 -3 18 146.823 93.940 60.389 257.723 o
-4 -3 19 142.907 126.926 98.069 107.042 o
-4 -3 20 30.691 34.593 62.459 274.399 o
-4 -3 21 682.648 709.954 155.700 34.115 o
-4 -3 22 385.481 276.908 86.024 109.855 o
-4 -3 23 232.466 155.542 113.252 78.608 o
-4 -3 24 170.549 279.766 141.622 51.876 o
-4 -3 25 433.427 599.869 160.512 36.425 o
-4 -3 26 6543.830 6604.840 354.669 1.651 o
-4 -3 27 2160.610 2416.760 340.975 5.972 o
-4 -3 28 3445.250 3948.490 425.545 3.144 o
-4 -3 29 2119.390 2036.550 397.418 5.065 o
-4 -2 1 27520.600 30531.000 212.493 0.111 o
-4 -2 2 92.182 252.582 68.732 201.776 o
-4 -2 3 748.128 1251.390 76.055 58.114 o
-4 -2 6 89536.200 102639.000 1103.920 0.010 o
-4 -2 7 805.076 1625.730 66.718 49.881 o
-4 -2 8 6547.020 7822.830 171.668 1.723 o
-4 -2 9 2464.580 2708.410 120.494 10.885 o
-4 -2 10 2549.020 3048.710 128.653 9.615 o
-4 -2 11 32309.900 37967.500 488.672 0.076 o
-4 -2 12 61667.200 72257.800 471.183 0.021 o
-4 -2 13 12078.400 14279.200 289.284 0.523 o
-4 -2 14 15797.300 16186.300 396.915 0.337 o
-4 -2 15 1981.240 2185.030 170.554 12.727 o
-4 -2 16 5299.650 5846.350 212.475 2.586 o
-4 -2 17 14307.200 16472.800 256.887 0.388 o
-4 -2 18 386.847 148.506 83.180 121.383 o
-4 -2 19 494.918 527.428 137.330 46.664 o
-4 -2 20 151.669 263.538 85.536 131.654 o
-4 -2 21 190.456 103.669 80.874 149.164 o
-4 -2 22 219.824 98.667 70.549 184.906 o
-4 -2 23 402.759 576.290 161.574 36.518 o
-4 -2 24 801.363 1127.070 295.019 11.023 o
-4 -2 25 11072.400 9439.990 541.982 0.661 o
-4 -2 26 21867.600 22463.900 1236.630 0.147 o
-4 -2 27 3706.120 3471.630 200.862 5.216 o
-4 -2 28 8564.840 9706.960 559.205 0.842 o
-4 -2 29 384.720 383.587 123.188 60.465 o
-4 -1 1 18.646 22.229 35.485 829.318 o
-4 -1 2 396.911 205.289 72.186 143.933 o
-4 -1 3 1135.920 963.075 96.645 40.865 o
-4 -1 4 1183.820 1289.480 118.755 30.529 o
-4 -1 5 4788.370 5316.700 147.540 3.282 o
-4 -1 6 1723.020 1827.600 81.956 22.093 o
-4 -1 7 3880.000 2779.880 193.721 5.560 o
-4 -1 8 9594.360 9608.930 238.397 0.918 o
-4 -1 9 7005.480 7317.940 121.008 1.699 o
-4 -1 10 5969.830 6808.400 204.853 2.063 o
-4 -1 11 122.926 158.700 53.192 315.193 o
-4 -1 12 2099.480 2352.600 141.368 12.992 o
-4 -1 13 14.987 8.225 56.022 346.601 o
-4 -1 14 18.643 100.820 59.804 293.717 o
-4 -1 15 243.829 248.836 98.005 98.905 o
-4 -1 16 268.778 500.525 110.612 74.345 o
-4 -1 17 55.221 150.092 96.510 113.783 o
-4 -1 18 697.565 787.782 275.262 13.040 o
-4 -1 19 46.112 154.115 66.278 232.316 o
-4 -1 20 248.916 227.486 106.290 86.105 o
-4 -1 21 107.630 145.086 82.975 147.867 o
-4 -1 22 207.061 144.614 80.658 146.167 o
-4 -1 23 162.116 330.540 206.357 25.137 o
-4 -1 24 331.443 471.615 114.622 68.391 o
-4 -1 25 1690.560 1458.730 141.490 19.401 o
-4 -1 26 2159.400 1980.900 156.088 13.030 o
-4 -1 27 503.345 290.040 120.386 60.630 o
-4 -1 28 778.994 1155.270 162.658 28.024 o
-4 -1 29 60.619 199.787 103.475 98.474 o
-4 0 1 782.087 385.555 113.157 54.936 o
-4 0 2 1028.190 596.809 63.702 66.996 o
-4 0 3 3623.880 3113.620 151.214 6.178 o
-4 0 4 4490.980 4121.030 383.445 2.813 o
-4 0 6 6354.190 8371.980 125.871 1.735 o
-4 0 7 1223.640 1765.480 144.979 22.268 o
-4 0 8 122.945 104.787 40.675 499.083 o
-4 0 9 201.781 149.402 44.328 368.727 o
-4 0 10 166.696 142.180 52.850 304.174 o
-4 0 11 44.769 97.105 58.216 302.754 o
-4 0 12 2697.840 2854.930 178.989 8.318 o
-4 0 13 416.418 450.152 110.851 69.262 o
-4 0 14 5.364 96.115 81.733 161.888 o
-4 0 15 1136.730 909.935 339.137 8.347 o
-4 0 16 2996.350 2897.750 609.432 2.263 o
-4 0 18 435.221 389.540 95.791 86.786 o
-4 0 19 80.126 102.040 133.868 60.268 o
-4 0 20 529.009 952.537 248.321 15.912 o
-4 0 21 966.559 862.926 284.136 11.693 o
-4 0 22 871.381 864.496 176.652 25.514 o
-4 0 23 1988.090 2037.700 486.761 3.776 o
-4 0 24 18.209 48.135 171.569 37.347 o
-4 0 25 1797.450 1950.470 206.227 12.258 o
-4 0 26 1230.620 991.696 157.898 24.632 o
-4 0 27 7.940 133.698 87.267 141.217 o
-4 0 28 804.314 846.766 282.492 12.172 o
-4 1 1 368.766 321.350 71.764 140.791 o
-4 1 2 5964.670 7105.370 192.826 2.025 o
-4 1 3 26159.200 29344.400 376.689 0.120 o
-4 1 4 60550.200 66932.000 742.055 0.023 o
-4 1 5 44014.300 45073.600 385.571 0.046 o
-4 1 6 14680.800 13772.800 302.107 0.418 o
-4 1 7 4371.990 3189.760 117.978 5.051 o
-4 1 8 17.192 25.440 33.341 932.484 o
-4 1 9 1264.510 1394.090 94.186 32.535 o
-4 1 10 336.145 314.669 61.570 177.969 o
-4 1 11 3379.130 3863.970 224.298 5.164 o
-4 1 12 390.793 587.822 137.701 47.954 o
-4 1 13 96.659 125.238 64.736 235.622 o
-4 1 14 105.091 111.788 66.333 225.232 o
-4 1 15 881.612 876.306 230.099 16.910 o
-4 1 16 83.208 147.224 72.142 194.018 o
-4 1 17 502.102 614.705 240.835 17.422 o
-4 1 18 302.010 604.507 221.843 21.005 o
-4 1 19 1183.050 1141.300 141.995 27.180 o
-4 1 20 1119.900 1124.480 146.040 27.392 o
-4 1 21 740.235 830.342 165.383 29.739 o
-4 1 22 115.407 225.460 120.750 71.784 o
-4 1 23 1767.950 1672.950 177.352 14.971 o
-4 1 24 6801.840 6931.680 373.038 1.515 o
-4 1 25 1861.060 1515.990 167.631 15.587 o
-4 1 26 1447.280 1035.490 130.057 26.246 o
-4 1 27 2162.720 2237.320 208.471 10.158 o
-4 1 28 478.045 478.724 201.962 24.433 o
-4 2 3 124646.000 145650.000 484.114 0.005 o
-4 2 4 78305.700 88929.600 694.741 0.014 o
-4 2 5 23644.700 26687.700 183.756 0.148 o
-4 2 6 3357.720 4068.960 121.186 6.033 o
-4 2 7 19710.800 21431.500 171.471 0.218 o
-4 2 8 13272.500 15836.300 364.256 0.426 o
-4 2 9 37428.100 42953.500 390.804 0.058 o
-4 2 10 96459.300 107261.000 485.679 0.009 o
-4 2 11 17449.100 19668.500 570.372 0.252 o
-4 2 12 5888.050 6660.380 191.425 2.148 o
-4 2 13 6388.510 8019.310 347.793 1.522 o
-4 2 14 2774.030 3270.130 323.602 5.039 o
-4 2 15 456.550 304.442 97.080 86.377 o
-4 2 16 9795.290 9149.170 233.985 0.923 o
-4 2 17 221.894 19.084 68.739 199.543 o
-4 2 18 327.931 362.589 106.510 79.527 o
-4 2 19 1888.440 1779.530 231.441 10.900 o
-4 2 20 3576.900 3388.940 187.957 5.620 o
-4 2 21 5278.380 6202.180 274.186 2.343 o
-4 2 22 946.879 1384.370 202.835 18.628 o
-4 2 23 21708.100 22807.400 358.084 0.181 o
-4 2 24 6340.420 5986.030 279.758 1.946 o
-4 2 25 8457.080 8763.070 398.854 1.028 o
-4 2 26 976.895 1066.690 162.217 26.311 o
-4 2 27 342.212 455.508 197.392 26.280 o
-4 3 1 826.965 947.805 52.986 74.561 o
-4 3 2 431.086 211.337 82.653 115.212 o
-4 3 3 1955.580 2393.740 296.569 7.436 o
-4 3 4 9609.140 10712.500 192.931 0.866 o
-4 3 5 5872.850 6610.020 135.713 2.246 o
-4 3 6 145.192 52.094 31.099 732.335 o
-4 3 7 3.563 57.423 47.249 477.582 o
-4 3 8 1693.680 2411.980 173.387 13.506 o
-4 3 9 55.563 53.559 69.977 215.610 o
-4 3 10 1977.480 2219.760 143.570 14.021 o
-4 3 11 0.140 46.005 61.134 290.945 o
-4 3 12 1453.060 1135.940 122.927 26.549 o
-4 3 13 3940.140 4511.320 189.465 4.312 o
-4 3 14 2645.930 2628.760 181.761 8.749 o
-4 3 15 3548.280 3550.730 204.716 5.356 o
-4 3 16 568.169 641.236 109.112 60.853 o
-4 3 17 766.854 654.307 144.070 37.242 o
-4 3 18 546.218 630.036 148.175 39.600 o
-4 3 19 458.061 541.228 145.016 43.254 o
-4 3 20 696.004 994.388 212.048 19.960 o
-4 3 21 1318.930 1844.520 219.896 13.734 o
-4 3 22 251.010 157.194 109.894 82.360 o
-4 3 23 2214.320 1889.020 228.159 9.790 o
-4 3 24 993.582 793.097 173.210 25.373 o
-4 3 25 501.765 493.257 174.909 31.280 o
-4 3 26 275.934 282.953 132.121 57.096 o
-4 3 27 17.616 125.622 87.621 139.800 o
-4 4 1 436.438 348.965 90.444 95.544 o
-4 4 2 4.065 62.660 24.066 1659.410 o
-4 4 3 617.573 741.511 114.735 53.520 o
-4 4 4 900.634 750.077 140.404 35.250 o
-4 4 5 342.683 169.291 45.895 273.086 o
-4 4 6 383.326 514.403 218.465 21.481 o
-4 4 7 115.337 49.936 56.127 309.132 o
-4 4 8 3.290 10.204 59.625 308.658 o
-4 4 9 486.948 639.096 184.982 27.923 o
-4 4 10 1552.310 1657.700 268.325 10.238 o
-4 4 11 334.590 278.469 140.073 50.416 o
-4 4 12 26.468 47.698 63.352 266.531 o
-4 4 13 0.954 121.358 79.206 171.536 o
-4 4 14 337.427 253.235 77.201 135.347 o
-4 4 15 0.093 66.534 93.646 124.659 o
-4 4 16 102.779 80.083 64.915 237.662 o
-4 4 17 614.059 394.616 104.440 67.881 o
-4 4 18 652.873 473.239 250.289 16.017 o
-4 4 19 87.173 84.120 89.017 132.888 o
-4 4 20 696.708 991.960 178.717 26.119 o
-4 4 22 5194.650 5471.300 336.217 2.355 o
-4 4 23 289.233 243.484 162.134 39.245 o
-4 4 24 3538.110 3587.630 229.241 5.081 o
-4 4 25 157.953 103.137 104.986 94.093 o
-4 4 26 256.699 212.517 94.801 105.029 o
-4 5 1 25.046 55.193 36.056 770.260 o
-4 5 2 153.337 212.923 55.820 271.888 o
-4 5 3 1495.460 1950.820 154.894 17.711 o
-4 5 4 3546.710 3653.410 311.270 4.180 o
-4 5 5 355.352 230.512 176.854 32.916 o
-4 5 6 986.746 828.797 107.834 43.613 o
-4 5 7 928.375 1124.170 128.291 34.789 o
-4 5 8 876.164 943.074 137.805 34.748 o
-4 5 9 3239.000 3423.820 183.993 6.249 o
-4 5 10 730.049 509.326 158.342 33.971 o
-4 5 11 2363.750 2479.800 319.279 6.139 o
-4 5 12 9000.200 10008.900 520.459 0.814 o
-4 5 13 3751.670 3715.050 177.938 5.176 o
-4 5 14 5191.540 4896.310 219.034 2.915 o
-4 5 15 24.978 34.824 66.035 247.095 o
-4 5 16 559.998 574.717 123.483 52.551 o
-4 5 17 307.918 334.723 115.504 70.656 o
-4 5 18 910.107 859.678 135.919 35.469 o
-4 5 19 531.152 675.911 170.045 31.602 o
-4 5 20 4821.050 5484.170 272.557 2.769 o
-4 5 21 727.631 698.591 171.480 29.006 o
-4 5 22 2947.950 2703.810 234.845 6.726 o
-4 5 23 2898.180 3121.300 234.152 6.431 o
-4 5 24 514.753 497.725 174.565 31.247 o
-4 5 25 249.863 210.999 265.906 15.285 o
-4 6 1 62348.100 72176.500 582.634 0.021 o
-4 6 2 1175.980 970.500 52.199 51.917 o
-4 6 3 5249.690 5619.060 205.543 2.697 o
-4 6 4 24683.200 28948.700 729.755 0.125 o
-4 6 5 6572.290 7765.410 170.718 1.725 o
-4 6 6 28557.500 32312.500 1364.700 0.087 o
-4 6 7 46522.300 45294.000 1024.710 0.041 o
-4 6 8 95226.700 111257.000 1101.700 0.009 o
-4 6 9 2801.150 3023.990 173.894 7.893 o
-4 6 10 1512.870 1571.750 158.819 18.785 o
-4 6 11 8422.740 9754.960 313.689 1.023 o
-4 6 12 1211.570 388.082 92.230 49.580 o
-4 6 13 3580.990 2917.840 125.231 6.754 o
-4 6 14 6766.510 6291.250 249.462 1.803 o
-4 6 15 8789.970 8521.380 196.932 1.123 o
-4 6 16 407.665 458.443 118.089 62.886 o
-4 6 17 86.839 108.077 95.304 116.086 o
-4 6 18 33.785 119.158 110.596 88.354 o
-4 6 19 984.574 1380.090 197.338 19.108 o
-4 6 20 9421.490 9874.550 300.649 0.897 o
-4 6 21 3876.080 3705.150 402.817 3.141 o
-4 6 22 9770.610 9462.420 457.982 0.804 o
-4 6 23 2737.120 2986.100 275.230 6.086 o
-4 6 24 122.790 245.603 137.955 55.430 o
-4 7 1 1.989 57.427 48.471 455.330 o
-4 7 2 7.827 4.963 59.198 312.708 o
-4 7 3 399.328 598.156 151.338 40.739 o
-4 7 4 3827.000 4904.360 215.831 4.051 o
-4 7 5 1288.030 1593.130 131.859 24.315 o
-4 7 6 1349.140 1791.310 154.075 19.769 o
-4 7 7 1639.860 1679.460 123.333 20.521 o
-4 7 8 180.874 285.516 101.829 94.671 o
-4 7 9 301.708 372.623 193.680 27.664 o
-4 7 10 234.599 303.980 104.506 87.654 o
-4 7 11 1.867 67.484 63.587 267.158 o
-4 7 12 1313.450 1154.390 132.028 27.011 o
-4 7 13 1443.650 1076.730 148.001 23.265 o
-4 7 14 5731.520 6165.510 256.266 2.195 o
-4 7 15 1697.470 1922.120 152.558 16.427 o
-4 7 16 457.234 708.404 168.266 32.777 o
-4 7 17 73.238 43.778 72.389 200.553 o
-4 7 18 3.002 84.784 82.134 160.862 o
-4 7 19 768.293 1039.110 195.530 22.060 o
-4 7 20 497.379 609.858 154.345 37.953 o
-4 7 21 997.801 1298.040 248.087 13.828 o
-4 7 22 575.307 485.052 261.910 14.906 o
-4 7 23 479.994 392.192 294.756 12.144 o
-4 8 1 279.043 147.786 68.848 178.055 o
-4 8 2 878.814 506.600 253.351 14.991 o
-4 8 3 2275.230 2421.540 697.482 1.972 o
-4 8 4 1703.910 1354.130 380.635 6.107 o
-4 8 5 3104.680 3280.980 361.562 4.207 o
-4 8 8 451.712 571.948 137.791 46.839 o
-4 8 9 437.364 608.075 140.458 45.338 o
-4 8 10 1006.490 909.345 190.953 21.553 o
-4 8 11 228.060 274.314 104.362 88.811 o
-4 8 12 241.698 89.248 78.445 152.541 o
-4 8 13 119.179 213.542 100.635 101.164 o
-4 8 14 3.870 83.421 85.000 150.350 o
-4 8 15 138.338 51.607 69.213 208.112 o
-4 8 16 134.437 244.399 176.513 34.387 o
-4 8 17 105.199 345.179 138.895 54.277 o
-4 8 18 353.034 405.633 150.610 43.125 o
-4 8 19 37.532 121.390 123.286 71.313 o
-4 8 20 896.430 973.678 235.668 16.012 o
-4 8 21 364.041 335.634 147.363 45.175 o
-4 8 22 247.485 297.484 148.153 46.597 o
-4 9 1 155.749 164.343 88.282 127.862 o
-4 9 2 1620.910 1349.270 193.024 15.609 o
-4 9 3 3.835 34.858 67.728 237.924 o
-4 9 4 692.121 523.851 153.926 35.925 o
-4 9 5 1516.290 1325.910 132.218 23.058 o
-4 9 6 169.044 350.182 116.412 73.770 o
-4 9 7 1543.400 1691.480 152.724 18.602 o
-4 9 8 232.902 260.332 164.300 38.694 o
-4 9 9 152.143 99.210 66.311 217.788 o
-4 9 10 262.250 218.001 73.908 156.925 o
-4 9 11 871.271 881.519 209.849 19.628 o
-4 9 12 10.860 76.801 118.521 77.856 o
-4 9 13 2209.750 2386.670 198.309 10.111 o
-4 9 14 59.526 35.046 70.749 211.788 o
-4 9 15 70.186 160.393 109.564 88.534 o
-4 9 16 1209.070 1463.890 186.186 18.627 o
-4 9 17 61.187 27.846 82.325 158.164 o
-4 9 18 2878.540 2627.760 223.133 7.186 o
-4 9 19 660.479 849.315 210.189 20.846 o
-4 9 20 1360.500 1402.170 185.434 17.849 o
-4 9 21 1687.280 1623.190 191.768 14.539 o
-4 10 1 24965.700 30410.900 591.289 0.121 o
-4 10 2 4383.710 4763.730 228.167 3.525 o
-4 10 3 18817.700 21606.800 1209.180 0.177 o
-4 10 4 23841.200 26175.600 344.727 0.147 o
-4 10 5 67097.600 69992.300 2510.950 0.018 o
-4 10 6 19054.500 19683.100 392.274 0.235 o
-4 10 7 6.319 -1.305 62.715 279.476 o
-4 10 9 1539.090 1575.960 354.843 6.887 o
-4 10 10 2764.740 2923.540 360.283 4.691 o
-4 10 12 10582.900 9409.530 828.166 0.559 o
-4 10 13 3017.730 2593.200 170.695 7.953 o
-4 10 14 915.324 859.592 145.162 32.651 o
-4 10 15 36.765 131.503 101.099 105.008 o
-4 10 16 977.511 1323.770 198.204 19.229 o
-4 10 17 437.228 441.663 150.956 41.505 o
-4 10 18 4815.150 4879.290 278.044 2.933 o
-4 10 19 3139.580 3014.840 484.841 3.053 o
-4 10 20 4166.720 4062.410 348.105 3.232 o
-4 11 1 42.596 40.315 79.089 171.947 o
-4 11 2 197.651 345.355 124.505 64.653 o
-4 11 3 184.756 78.588 65.039 220.680 o
-4 11 4 197.898 224.258 110.079 82.795 o
-4 11 5 1798.300 1544.470 165.236 16.101 o
-4 11 6 33.674 100.370 62.334 268.405 o
-4 11 7 1.665 204.888 98.293 110.855 o
-4 11 8 402.643 711.178 149.879 40.498 o
-4 11 9 2.180 86.180 85.839 147.483 o
-4 11 10 66.389 44.261 119.149 76.423 o
-4 11 11 1213.320 1199.450 196.964 18.238 o
-4 11 12 163.928 185.882 135.448 57.241 o
-4 11 13 1575.610 1757.090 182.161 15.538 o
-4 11 14 2028.950 2404.020 229.244 9.525 o
-4 11 15 948.901 938.378 263.049 13.267 o
-4 11 16 7.250 287.786 138.507 56.162 o
-4 11 17 18.513 262.063 165.015 39.851 o
-4 11 18 1845.940 1935.300 232.491 10.728 o
-4 12 2 1292.670 1397.560 231.905 13.874 o
-4 12 3 197.244 130.578 100.968 98.943 o
-4 12 4 1341.060 1469.430 218.391 14.619 o
-4 12 5 163.928 52.508 67.743 211.857 o
-4 12 6 42.872 56.892 104.840 98.699 o
-4 12 7 3.604 121.981 95.750 118.188 o
-4 12 8 280.716 343.944 159.175 40.195 o
-4 12 9 100.629 254.172 149.030 47.974 o
-4 12 10 683.482 808.928 210.595 20.764 o
-4 12 11 0.277 33.786 81.618 164.626 o
-4 12 12 346.326 274.567 220.847 21.586 o
-4 12 13 473.887 340.811 150.081 42.123 o
-4 12 14 827.389 847.644 306.554 10.490 o
-4 12 15 440.182 612.103 242.554 17.377 o
-4 12 16 2244.470 2319.800 663.976 2.160 o
-4 13 1 219.810 258.074 183.350 31.477 o
-4 13 2 151.249 86.956 82.164 149.312 o
-4 13 3 1318.290 1733.810 196.091 15.996 o
-4 13 4 37.552 79.670 67.847 229.457 o
-4 13 5 207.843 349.862 151.966 44.604 o
-4 13 6 48.141 70.602 70.757 210.944 o
-4 13 7 1034.480 1284.610 228.556 15.522 o
-4 13 8 24.266 83.211 86.236 145.031 o
-4 13 9 910.922 1127.030 206.595 19.138 o
-4 13 10 690.319 571.726 131.627 44.810 o
-4 13 11 2.580 68.274 218.556 23.053 o
-4 13 12 860.110 1071.430 203.405 20.077 o
-4 13 13 679.153 1023.210 243.566 15.852 o
-4 13 14 1332.960 1123.720 184.337 19.191 o
-4 14 4 2771.230 3313.720 266.660 5.922 o
-4 14 5 3144.150 3004.080 316.298 4.874 o
-4 14 6 6415.080 7074.870 425.520 1.501 o
-4 14 7 845.951 971.854 168.093 27.072 o
-4 14 8 7409.160 7927.110 422.361 1.228 o
-4 14 9 8807.530 7981.420 373.204 1.053 o
-4 14 10 8148.980 7877.910 536.623 1.003 o
-4 14 11 265.646 132.933 156.982 42.471 o
-4 14 12 242.328 100.838 131.446 59.987 o
-4 15 1 778.040 616.528 164.939 30.675 o
-4 15 2 94.660 123.421 144.929 51.350 o
-4 15 3 908.475 823.109 227.998 17.162 o
-4 15 4 69.599 175.826 140.442 54.593 o
-4 15 5 1.289 71.770 104.916 99.410 o
-4 15 6 530.280 738.794 219.779 20.185 o
-4 15 7 156.588 57.965 82.711 148.287 o
-4 15 8 1446.770 1292.940 217.271 14.631 o
-4 15 9 0.690 76.226 75.436 190.696 o
-4 16 1 78.671 512.768 261.211 15.855 o
-4 16 2 137.371 94.538 92.895 119.601 o
-4 16 3 132.615 92.763 81.645 152.441 o
-4 16 4 167.159 14.878 87.394 134.692 o
-4 16 5 0.273 171.330 179.742 33.905 o
-4 16 6 1.913 108.733 112.995 85.452 o
-4 17 1 55.437 194.755 141.351 53.957 o
-3 -16 1 89.605 90.774 94.483 118.298 o
-3 -16 2 17.427 382.252 269.962 14.994 o
-3 -16 3 1.596 116.913 133.171 61.675 o
-3 -16 4 14.463 70.776 155.464 45.413 o
-3 -16 5 14.829 -56.162 104.305 101.085 o
-3 -16 6 699.363 602.046 163.334 32.180 o
-3 -16 7 532.668 565.661 195.820 25.225 o
-3 -16 8 538.238 646.662 248.773 16.273 o
-3 -16 10 734.467 679.500 257.061 14.774 o
-3 -16 11 87.230 174.341 107.865 90.524 o
-3 -16 12 1.262 229.746 174.551 35.820 o
-3 -16 13 88.532 110.961 71.870 197.083 o
-3 -16 14 38.537 150.421 167.304 38.965 o
-3 -16 15 1.443 14.952 60.190 302.819 o
-3 -15 1 148.935 279.920 230.702 20.311 o
-3 -15 2 573.687 642.329 242.096 16.997 o
-3 -15 3 227.865 336.917 218.978 22.207 o
-3 -15 4 536.340 439.600 245.027 17.026 o
-3 -15 5 104.895 137.502 120.994 72.635 o
-3 -15 6 56.302 34.282 118.403 77.626 o
-3 -15 7 42.769 164.713 169.164 38.069 o
-3 -15 8 561.645 388.819 206.182 23.340 o
-3 -15 9 731.490 549.282 249.466 15.780 o
-3 -15 10 474.803 318.700 235.033 18.758 o
-3 -15 11 13.718 150.437 155.962 44.910 o
-3 -15 12 150.359 81.462 114.352 80.536 o
-3 -15 13 149.786 259.410 132.755 59.102 o
-3 -15 14 92.947 183.816 110.423 86.264 o
-3 -15 15 18.297 61.642 98.418 112.475 o
-3 -15 16 206.862 291.238 146.350 48.236 o
-3 -15 17 257.052 329.817 122.284 65.472 o
-3 -15 18 66.663 117.299 113.415 83.409 o
-3 -15 19 61.464 197.641 101.374 102.415 o
-3 -14 1 44.266 58.422 79.275 170.321 o
-3 -14 2 52.002 322.178 263.361 15.743 o
-3 -14 3 153.712 277.188 231.545 20.160 o
-3 -14 4 556.229 812.201 265.391 14.226 o
-3 -14 5 643.355 742.502 230.353 18.129 o
-3 -14 6 293.245 395.013 282.591 13.414 o
-3 -14 7 593.549 851.067 215.791 20.274 o
-3 -14 8 572.104 688.993 210.340 21.718 o
-3 -14 9 39.807 153.838 164.296 40.372 o
-3 -14 10 19.718 12.326 115.504 82.314 o
-3 -14 11 556.262 689.438 243.208 16.838 o
-3 -14 12 114.362 143.317 121.162 72.197 o
-3 -14 13 2.081 94.049 102.720 103.358 o
-3 -14 14 27.568 88.128 100.588 107.054 o
-3 -14 15 74.227 137.185 100.770 104.250 o
-3 -14 16 655.189 655.712 141.482 40.265 o
-3 -14 17 1148.140 1333.390 259.149 12.411 o
-3 -14 18 615.706 638.210 177.078 28.930 o
-3 -14 19 271.120 276.599 112.932 75.736 o
-3 -14 20 122.821 220.906 96.441 109.087 o
-3 -14 21 1.283 128.328 97.784 113.375 o
-3 -14 22 32.639 138.504 126.032 68.239 o
-3 -13 1 391.567 499.140 209.556 23.201 o
-3 -13 2 163.765 305.068 122.515 67.881 o
-3 -13 3 107.176 -8.083 111.683 86.367 o
-3 -13 4 65.832 37.080 117.039 79.229 o
-3 -13 5 20.928 210.308 195.131 28.698 o
-3 -13 6 140.310 272.585 216.243 23.085 o
-3 -13 7 31.126 61.417 108.964 91.695 o
-3 -13 8 160.335 170.883 112.221 81.927 o
-3 -13 9 153.152 221.254 153.384 45.051 o
-3 -13 10 178.227 391.385 231.694 19.962 o
-3 -13 11 794.548 1058.570 222.559 17.824 o
-3 -13 12 546.283 654.700 197.490 24.489 o
-3 -13 13 49.534 151.585 143.846 52.396 o
-3 -13 14 70.151 87.204 61.223 270.973 o
-3 -13 15 102.578 111.535 104.802 96.173 o
-3 -13 16 59.147 71.648 62.183 267.323 o
-3 -13 17 3.010 2.556 61.900 287.205 o
-3 -13 18 414.609 351.463 106.672 75.736 o
-3 -13 19 93.007 119.006 92.260 122.897 o
-3 -13 20 779.663 583.693 145.336 37.173 o
-3 -13 21 18.781 94.203 78.320 175.000 o
-3 -13 22 204.608 279.625 121.405 68.335 o
-3 -13 23 398.310 382.705 135.427 51.259 o
-3 -12 3 164.624 429.012 230.900 20.083 o
-3 -12 4 435.839 589.568 207.047 23.292 o
-3 -12 5 221.188 72.783 109.233 85.771 o
-3 -12 6 99.893 201.084 105.611 93.365 o
-3 -12 7 910.568 898.573 196.347 21.416 o
-3 -12 8 368.622 536.558 210.176 23.093 o
-3 -12 9 230.993 16.076 87.063 131.029 o
-3 -12 10 207.731 109.236 90.854 119.798 o
-3 -12 11 378.540 202.517 127.668 59.296 o
-3 -12 12 1639.990 1355.880 138.801 20.703 o
-3 -12 13 829.188 738.370 126.613 41.764 o
-3 -12 14 715.598 611.059 110.926 54.666 o
-3 -12 15 655.003 621.489 220.248 19.817 o
-3 -12 16 964.513 1007.960 175.280 24.205 o
-3 -12 17 3.867 -4.738 51.525 414.201 o
-3 -12 18 700.174 788.218 115.970 49.428 o
-3 -12 19 78.397 -1.041 53.278 362.146 o
-3 -12 20 53.869 144.339 90.092 130.053 o
-3 -12 21 326.894 406.650 132.006 54.839 o
-3 -12 22 0.496 90.388 96.444 117.184 o
-3 -12 23 400.159 263.214 125.051 60.148 o
-3 -12 24 48.757 32.430 59.867 294.070 o
-3 -12 25 53.668 38.994 57.142 319.120 o
-3 -11 1 1104.800 1359.910 224.885 15.395 o
-3 -11 3 2519.160 3059.330 264.906 6.597 o
-3 -11 5 168.173 189.249 177.991 33.802 o
-3 -11 6 67.528 108.723 103.732 99.283 o
-3 -11 7 542.599 478.776 164.966 34.218 o
-3 -11 8 1047.500 1213.630 210.135 17.640 o
-3 -11 10 2241.020 2141.630 226.165 9.394 o
-3 -11 11 180.924 15.567 95.033 114.403 o
-3 -11 12 450.222 348.619 112.191 68.634 o
-3 -11 13 23.322 28.982 58.607 312.816 o
-3 -11 14 513.276 520.903 121.816 55.776 o
-3 -11 15 1608.080 1366.040 120.589 23.060 o
-3 -11 16 568.660 486.317 135.832 46.354 o
-3 -11 17 145.754 230.910 149.269 47.492 o
-3 -11 18 259.687 169.064 151.347 45.382 o
-3 -11 19 22.767 179.633 108.577 91.114 o
-3 -11 20 1.111 88.847 90.413 133.124 o
-3 -11 21 26.909 144.949 68.550 221.807 o
-3 -11 22 277.552 420.825 110.840 75.294 o
-3 -11 23 602.950 458.252 138.760 44.435 o
-3 -11 24 528.119 395.536 297.755 11.849 o
-3 -11 25 260.207 149.355 80.934 139.662 o
-3 -11 26 70.002 67.441 60.649 278.076 o
-3 -10 1 233.078 250.793 144.975 49.017 o
-3 -10 2 634.650 713.900 192.948 24.669 o
-3 -10 3 1193.980 1246.660 224.203 15.311 o
-3 -10 4 174.757 24.414 107.705 90.392 o
-3 -10 5 26.270 367.472 184.520 31.745 o
-3 -10 6 305.030 449.453 171.601 34.331 o
-3 -10 7 241.412 391.369 207.881 24.399 o
-3 -10 9 433.032 647.498 127.485 52.496 o
-3 -10 10 52.720 28.058 67.044 236.353 o
-3 -10 11 7.273 70.433 72.299 206.924 o
-3 -10 12 56.403 53.371 75.021 188.568 o
-3 -10 13 15.482 117.527 69.088 222.055 o
-3 -10 14 65.869 67.264 65.244 243.443 o
-3 -10 15 171.214 266.292 103.658 92.544 o
-3 -10 16 826.329 723.347 107.875 50.455 o
-3 -10 17 954.084 791.457 145.182 32.570 o
-3 -10 18 1210.610 1217.580 259.512 12.371 o
-3 -10 19 515.793 596.398 117.766 57.334 o
-3 -10 20 671.110 702.901 103.653 59.188 o
-3 -10 21 85.774 37.749 63.642 254.057 o
-3 -10 22 2.654 162.803 84.007 151.489 o
-3 -10 23 315.292 337.970 120.566 65.375 o
-3 -10 24 2.638 103.331 96.211 117.445 o
-3 -10 25 891.414 689.883 371.979 7.388 o
-3 -10 26 28.299 132.130 80.426 164.009 o
-3 -10 27 146.156 252.417 215.737 23.202 o
-3 -9 1 476.901 521.736 127.603 52.911 o
-3 -9 2 389.278 424.767 163.819 36.625 o
-3 -9 3 319.787 209.767 104.281 86.258 o
-3 -9 4 254.009 217.794 197.029 27.350 o
-3 -9 5 918.361 1043.040 215.328 18.172 o
-3 -9 6 1137.960 1159.380 135.001 29.109 o
-3 -9 7 1561.780 1551.080 192.089 15.441 o
-3 -9 8 2047.600 2138.460 246.031 9.220 o
-3 -9 9 1034.920 990.616 173.200 23.991 o
-3 -9 10 542.364 568.641 134.147 46.928 o
-3 -9 11 1335.040 1069.750 137.553 26.350 o
-3 -9 12 1717.630 1853.300 150.026 16.727 o
-3 -9 13 1038.410 929.819 219.611 17.314 o
-3 -9 14 632.356 646.190 155.121 35.479 o
-3 -9 15 9.472 39.936 90.820 132.622 o
-3 -9 16 675.016 790.935 186.966 25.363 o
-3 -9 17 149.926 104.066 64.184 230.372 o
-3 -9 18 544.841 465.274 130.707 50.001 o
-3 -9 19 85.922 128.905 99.925 105.656 o
-3 -9 20 44.345 70.216 62.541 267.618 o
-3 -9 21 594.979 655.861 278.078 13.140 o
-3 -9 22 390.119 180.832 70.715 150.876 o
-3 -9 23 17.537 149.975 79.284 168.733 o
-3 -9 24 863.358 969.382 123.975 39.212 o
-3 -9 25 2.362 52.864 54.242 366.422 o
-3 -9 26 1048.910 1223.700 177.163 22.108 o
-3 -9 27 138.512 215.577 96.017 109.293 o
-3 -9 28 20.103 152.090 87.503 139.282 o
-3 -8 1 116.490 79.851 89.391 130.238 o
-3 -8 2 852.064 1165.540 218.214 17.830 o
-3 -8 3 1313.590 1279.810 198.805 17.138 o
-3 -8 4 1353.710 1306.190 143.469 23.631 o
-3 -8 5 1764.030 1736.160 153.138 16.583 o
-3 -8 6 461.558 369.732 115.250 65.018 o
-3 -8 7 18.900 46.430 83.091 157.433 o
-3 -8 8 506.447 731.917 356.612 8.282 o
-3 -8 9 203.033 345.509 99.584 95.822 o
-3 -8 10 49.880 58.280 60.957 281.046 o
-3 -8 11 133.171 167.939 73.633 179.119 o
-3 -8 12 1579.620 1311.690 144.039 20.986 o
-3 -8 13 3982.820 4112.190 484.208 2.486 o
-3 -8 14 2376.770 2622.200 159.522 10.338 o
-3 -8 15 6461.900 7298.280 257.149 1.730 o
-3 -8 16 702.994 1104.700 356.461 7.976 o
-3 -8 17 216.623 194.954 97.270 103.186 o
-3 -8 18 29.532 27.530 61.347 285.071 o
-3 -8 19 269.869 365.319 147.940 45.977 o
-3 -8 20 343.435 401.103 117.154 66.752 o
-3 -8 21 27.711 34.999 65.424 251.189 o
-3 -8 22 298.880 148.714 88.174 117.928 o
-3 -8 23 628.485 565.748 106.186 62.090 o
-3 -8 24 43.913 26.483 54.911 349.097 o
-3 -8 25 1086.780 1128.210 126.638 32.112 o
-3 -8 26 2814.780 3193.630 493.638 3.081 o
-3 -8 27 930.009 694.181 194.475 22.320 o
-3 -8 28 221.614 140.918 86.705 127.878 o
-3 -7 1 1073.140 745.953 136.646 33.302 o
-3 -7 2 874.334 763.599 150.683 32.467 o
-3 -7 3 321.666 156.323 61.920 197.566 o
-3 -7 4 232.238 101.285 65.009 208.681 o
-3 -7 5 712.782 315.252 72.510 97.915 o
-3 -7 6 3017.930 2842.830 141.801 8.121 o
-3 -7 7 1301.880 1296.500 142.115 24.533 o
-3 -7 8 1022.630 660.834 133.766 35.886 o
-3 -7 9 5030.620 5428.820 198.914 2.911 o
-3 -7 10 4304.940 4763.880 233.995 3.561 o
-3 -7 11 2189.260 2025.590 185.694 11.410 o
-3 -7 12 559.789 561.510 134.707 46.326 o
-3 -7 13 2.561 53.526 76.838 184.669 o
-3 -7 14 2304.560 2530.030 162.444 10.734 o
-3 -7 15 5237.380 6137.560 262.495 2.409 o
-3 -7 16 1114.600 1205.750 137.355 28.628 o
-3 -7 17 82.782 78.891 56.306 313.137 o
-3 -7 18 779.593 697.790 145.667 36.083 o
-3 -7 19 1188.970 989.910 120.940 32.825 o
-3 -7 20 613.566 518.492 152.768 37.556 o
-3 -7 21 56.979 56.337 66.245 238.941 o
-3 -7 22 42.803 139.701 86.921 140.098 o
-3 -7 23 219.164 135.277 74.016 168.184 o
-3 -7 24 31.326 34.627 106.915 95.501 o
-3 -7 25 33.551 -10.607 56.563 336.328 o
-3 -7 26 9.583 69.478 71.626 210.554 o
-3 -7 27 52.751 46.272 46.627 464.670 o
-3 -7 28 1.115 8.247 49.457 448.860 o
-3 -6 1 5425.840 5774.620 246.206 2.450 o
-3 -6 2 1138.810 1054.080 112.166 35.361 o
-3 -6 3 153.755 117.878 100.895 101.242 o
-3 -6 4 580.303 392.654 67.640 115.568 o
-3 -6 5 431.299 353.042 75.215 122.626 o
-3 -6 6 49.302 73.064 44.882 491.343 o
-3 -6 7 115.882 75.659 66.789 223.759 o
-3 -6 8 275.477 201.769 63.038 197.934 o
-3 -6 9 487.449 493.733 75.341 108.059 o
-3 -6 10 1310.810 1140.560 127.093 28.036 o
-3 -6 11 946.229 1086.070 114.969 38.778 o
-3 -6 12 486.340 501.999 113.597 63.157 o
-3 -6 13 27.087 95.076 65.389 246.695 o
-3 -6 14 327.258 327.967 125.185 61.078 o
-3 -6 15 1.580 42.867 66.265 248.183 o
-3 -6 16 70.452 132.770 73.106 191.861 o
-3 -6 17 542.053 732.602 133.665 45.358 o
-3 -6 18 100.840 98.625 76.236 176.017 o
-3 -6 19 1.278 43.088 60.067 301.284 o
-3 -6 20 549.308 721.288 136.861 43.767 o
-3 -6 21 509.329 544.795 133.408 48.339 o
-3 -6 22 3013.710 3212.100 172.997 7.125 o
-3 -6 23 314.535 312.705 124.687 62.022 o
-3 -6 24 139.342 166.525 97.082 108.294 o
-3 -6 25 1006.270 1073.470 177.010 23.197 o
-3 -6 26 70.564 81.318 71.015 205.920 o
-3 -6 27 1310.580 1331.070 412.399 5.645 o
-3 -6 28 223.655 182.940 175.509 34.433 o
-3 -6 29 1959.730 1595.690 498.090 3.739 o
-3 -5 1 2707.200 2883.480 140.523 9.084 o
-3 -5 2 2779.330 3023.940 168.469 8.062 o
-3 -5 3 2825.400 2939.920 135.242 8.690 o
-3 -5 4 5216.420 5531.450 157.361 2.867 o
-3 -5 5 8812.050 9364.150 152.097 1.070 o
-3 -5 6 11666.100 11919.800 350.026 0.603 o
-3 -5 7 10507.100 10913.300 132.107 0.776 o
-3 -5 8 3108.770 3331.560 117.244 7.514 o
-3 -5 9 39.402 49.257 32.996 880.108 o
-3 -5 10 1229.860 1429.230 97.933 32.228 o
-3 -5 11 941.255 1210.990 112.911 37.982 o
-3 -5 12 714.078 954.023 137.879 37.672 o
-3 -5 13 742.051 784.236 122.706 45.041 o
-3 -5 14 334.020 169.002 84.587 122.190 o
-3 -5 15 14.395 63.324 53.519 370.414 o
-3 -5 16 2301.370 2144.430 135.485 12.681 o
-3 -5 17 3506.090 3623.090 210.390 5.304 o
-3 -5 18 384.797 495.441 107.530 72.957 o
-3 -5 19 1291.420 1644.940 138.200 23.075 o
-3 -5 20 362.813 424.257 97.973 87.171 o
-3 -5 21 43.125 10.385 60.285 293.835 o
-3 -5 22 915.848 1116.550 219.082 17.524 o
-3 -5 23 507.674 606.578 151.715 38.904 o
-3 -5 24 56.111 180.371 99.554 106.570 o
-3 -5 25 43.962 212.982 92.280 122.956 o
-3 -5 26 428.965 399.767 127.560 55.725 o
-3 -5 27 485.212 365.987 157.569 38.419 o
-3 -5 28 9.537 193.700 74.969 186.406 o
-3 -5 29 141.179 344.752 210.107 24.315 o
-3 -4 1 2674.320 2267.700 119.518 10.960 o
-3 -4 2 230.225 127.288 53.627 276.159 o
-3 -4 3 58.803 93.073 40.565 568.670 o
-3 -4 4 1.628 27.039 24.306 1762.930 o
-3 -4 5 714.193 411.907 70.537 95.318 o
-3 -4 6 610.901 418.262 74.097 100.933 o
-3 -4 7 569.913 610.794 62.948 110.006 o
-3 -4 8 2199.720 2278.800 92.948 14.523 o
-3 -4 9 1138.960 1391.740 74.062 39.890 o
-3 -4 10 2.927 46.066 41.428 620.568 o
-3 -4 11 1318.890 1272.620 105.255 30.672 o
-3 -4 12 96.214 141.323 101.100 102.694 o
-3 -4 13 281.743 257.773 149.629 45.569 o
-3 -4 14 1552.930 1726.180 226.331 12.542 o
-3 -4 15 1767.330 1972.660 189.585 13.323 o
-3 -4 16 10.378 46.023 124.949 70.302 o
-3 -4 17 4.824 58.968 56.898 332.282 o
-3 -4 18 3809.620 3865.150 211.111 4.706 o
-3 -4 19 2134.240 2275.960 192.868 10.816 o
-3 -4 20 6301.820 6732.830 277.877 1.836 o
-3 -4 21 294.548 192.194 84.056 125.996 o
-3 -4 22 1576.910 1728.970 271.723 9.913 o
-3 -4 23 824.779 740.924 188.744 24.003 o
-3 -4 24 1.649 79.243 64.615 257.992 o
-3 -4 25 302.166 221.524 95.149 101.309 o
-3 -4 26 1246.460 1154.240 414.434 5.696 o
-3 -4 27 167.613 396.539 226.459 20.887 o
-3 -4 28 136.349 421.066 177.071 33.662 o
-3 -4 29 3.973 84.014 62.940 270.710 o
-3 -3 1 129.206 38.732 23.402 1106.050 o
-3 -3 2 435.169 202.700 49.967 210.584 o
-3 -3 3 323.186 231.600 47.859 256.312 o
-3 -3 4 345.545 157.490 37.420 332.994 o
-3 -3 5 218.486 177.560 40.027 394.817 o
-3 -3 6 313.424 224.273 54.909 223.488 o
-3 -3 7 6.306 23.697 28.374 1302.040 o
-3 -3 8 9.925 32.969 32.684 975.577 o
-3 -3 9 0.963 45.205 30.754 1101.760 o
-3 -3 10 20.803 19.031 39.696 669.304 o
-3 -3 11 579.015 464.909 109.324 63.779 o
-3 -3 12 917.864 1087.570 143.293 31.283 o
-3 -3 13 467.228 351.209 162.186 36.827 o
-3 -3 14 3627.510 4065.260 219.012 4.742 o
-3 -3 18 466.260 448.607 127.304 54.327 o
-3 -3 19 43.911 79.777 48.527 427.709 o
-3 -3 20 176.611 270.272 95.621 106.484 o
-3 -3 21 289.778 150.942 115.873 73.758 o
-3 -3 22 1304.960 1178.350 233.938 14.104 o
-3 -3 23 1095.150 703.194 177.264 24.041 o
-3 -3 24 625.329 267.603 119.902 57.567 o
-3 -3 25 21.111 -1.029 119.700 76.733 o
-3 -3 26 91.966 155.761 124.899 68.381 o
-3 -3 27 27.963 53.073 74.138 195.819 o
-3 -3 28 153.609 79.474 83.450 145.243 o
-3 -3 29 32.022 80.612 77.694 177.203 o
-3 -2 1 2363.880 1946.090 103.102 14.167 o
-3 -2 2 200.181 165.069 43.910 369.252 o
-3 -2 3 1735.650 1467.780 127.508 20.236 o
-3 -2 4 2241.370 1749.640 112.598 15.370 o
-3 -2 5 2495.850 2237.810 105.660 12.341 o
-3 -2 6 32.475 44.094 36.178 762.762 o
-3 -2 7 681.864 945.746 54.848 86.568 o
-3 -2 8 3808.470 4353.060 115.708 5.035 o
-3 -2 9 6194.230 6526.780 216.413 2.012 o
-3 -2 10 1719.960 1837.020 78.848 22.293 o
-3 -2 11 3.557 8.483 36.363 823.328 o
-3 -2 12 65.926 115.044 65.409 238.000 o
-3 -2 13 3715.730 3513.600 136.694 5.754 o
-3 -2 14 15.704 119.431 84.948 148.786 o
-3 -2 15 773.462 702.742 113.557 49.699 o
-3 -2 16 23.557 140.483 76.126 182.306 o
-3 -2 17 1.926 53.583 44.580 536.628 o
-3 -2 18 9.438 54.962 49.570 433.171 o
-3 -2 19 1303.650 1286.900 175.271 19.906 o
-3 -2 20 58.372 26.937 57.368 317.113 o
-3 -2 21 163.271 157.322 67.664 203.093 o
-3 -2 22 2924.620 2959.180 184.365 7.455 o
-3 -2 23 467.124 427.963 212.493 22.440 o
-3 -2 24 3226.280 3946.780 355.709 3.894 o
-3 -2 25 1.633 75.022 170.040 38.030 o
-3 -2 26 2828.250 2275.330 168.644 9.061 o
-3 -2 27 1004.070 1397.530 334.388 8.410 o
-3 -2 28 0.186 410.430 255.866 16.677 o
-3 -2 29 341.020 254.624 119.066 67.274 o
-3 -1 1 843.286 597.854 119.209 46.424 o
-3 -1 2 4862.040 4412.470 253.808 3.166 o
-3 -1 3 2621.790 -9.822 28.278 25.326 o
-3 -1 4 80.948 89.053 33.780 732.841 o
-3 -1 5 184.491 99.512 40.130 454.491 o
-3 -1 6 1812.620 1615.530 90.109 21.701 o
-3 -1 7 9.287 7.953 20.960 2348.080 o
-3 -1 8 2928.340 2660.860 112.693 9.224 o
-3 -1 9 10782.100 11395.000 150.446 0.727 o
-3 -1 10 3826.540 3814.840 158.140 5.146 o
-3 -1 11 6314.680 7524.910 162.190 1.857 o
-3 -1 12 3.898 7.796 55.698 353.597 o
-3 -1 13 12.460 28.545 57.146 331.390 o
-3 -1 14 912.417 970.669 180.039 23.971 o
-3 -1 15 468.394 349.307 105.646 74.464 o
-3 -1 16 5967.860 6132.940 391.765 1.803 o
-3 -1 17 1784.090 2145.760 225.217 10.931 o
-3 -1 18 3497.260 3794.990 203.680 5.258 o
-3 -1 19 111.319 53.722 45.324 447.578 o
-3 -1 20 763.116 849.333 183.567 25.118 o
-3 -1 21 92.349 122.969 122.649 71.117 o
-3 -1 22 412.230 168.021 181.895 31.064 o
-3 -1 23 61.726 79.359 84.142 149.872 o
-3 -1 24 149.015 284.376 107.100 87.731 o
-3 -1 25 309.574 235.145 95.623 99.604 o
-3 -1 26 147.388 146.077 160.951 41.385 o
-3 -1 27 195.442 126.046 114.710 78.279 o
-3 -1 28 23.523 136.696 107.697 93.108 o
-3 -1 29 28.892 28.613 77.864 178.831 o
-3 0 2 388.258 191.857 117.243 68.589 o
-3 0 3 1533.370 1079.440 69.346 33.932 o
-3 0 4 11499.600 11080.500 214.509 0.671 o
-3 0 5 23431.700 24966.800 336.012 0.155 o
-3 0 6 19453.400 20653.000 274.034 0.225 o
-3 0 8 5645.730 6392.120 192.647 2.314 o
-3 0 9 4939.940 5902.200 279.825 2.564 o
-3 0 10 91.766 106.786 62.455 254.349 o
-3 0 11 409.052 524.088 98.942 80.501 o
-3 0 12 290.904 259.464 83.085 125.491 o
-3 0 13 1133.090 1503.740 355.451 7.373 o
-3 0 14 427.949 494.211 108.708 69.958 o
-3 0 15 79.927 91.381 72.301 197.275 o
-3 0 16 2192.130 1893.050 279.792 7.984 o
-3 0 17 55.341 148.288 97.279 112.094 o
-3 0 18 419.210 304.169 195.818 26.666 o
-3 0 19 3435.490 2895.160 310.988 4.681 o
-3 0 20 1897.770 1060.610 256.126 10.745 o
-3 0 21 278.208 230.586 102.270 90.665 o
-3 0 22 403.121 305.426 123.050 61.155 o
-3 0 23 129.692 82.778 95.426 114.386 o
-3 0 24 1504.090 1429.630 267.977 10.690 o
-3 0 25 1174.810 1084.770 298.754 10.129 o
-3 0 26 245.394 80.960 80.148 147.098 o
-3 0 27 102.050 255.262 127.692 64.514 o
-3 0 28 1.075 -5.374 63.271 275.418 o
-3 1 1 551.879 225.132 118.858 61.359 o
-3 1 2 482.755 582.837 73.541 106.559 o
-3 1 3 2459.560 2447.800 296.797 6.521 o
-3 1 4 1554.100 1284.450 180.441 17.411 o
-3 1 5 1738.070 1446.480 173.639 16.183 o
-3 1 6 1237.880 1118.700 125.301 29.773 o
-3 1 7 717.408 929.403 69.814 73.478 o
-3 1 8 517.204 638.426 110.866 61.587 o
-3 1 9 90.297 115.186 36.425 621.896 o
-3 1 10 44.249 229.283 96.335 112.916 o
-3 1 11 1820.030 1948.150 221.516 11.347 o
-3 1 12 802.193 1075.630 212.429 19.101 o
-3 1 13 2102.120 2601.000 224.585 9.178 o
-3 1 14 2118.410 2143.780 255.798 8.673 o
-3 1 15 1784.780 1622.820 251.099 10.503 o
-3 1 16 1551.250 1594.910 266.324 10.428 o
-3 1 17 760.839 753.578 109.624 51.302 o
-3 1 18 61.549 61.079 70.555 210.984 o
-3 1 19 371.945 475.416 122.771 59.867 o
-3 1 20 1161.150 1512.580 180.672 19.470 o
-3 1 21 1019.140 1076.580 220.321 16.962 o
-3 1 22 396.378 551.594 202.079 24.647 o
-3 1 23 174.562 194.788 159.535 41.702 o
-3 1 24 2.062 133.850 190.454 30.265 o
-3 1 25 127.415 37.618 110.063 87.873 o
-3 1 26 5.659 72.180 62.563 274.669 o
-3 1 27 15.528 95.607 231.616 20.503 o
-3 1 28 569.264 314.652 143.011 44.293 o
-3 2 1 816.494 1025.360 74.053 61.511 o
-3 2 2 7271.770 7365.930 192.645 1.563 o
-3 2 3 14910.100 14870.800 272.580 0.393 o
-3 2 4 24290.400 24798.000 321.238 0.149 o
-3 2 5 10628.300 10440.700 192.507 0.776 o
-3 2 6 2121.900 1819.730 82.096 17.550 o
-3 2 7 430.568 342.768 60.916 157.627 o
-3 2 8 2016.660 2144.600 148.555 13.756 o
-3 2 9 1355.730 1389.130 234.070 13.464 o
-3 2 10 356.071 248.837 170.372 35.204 o
-3 2 11 4083.150 4181.550 190.056 4.333 o
-3 2 12 377.281 428.084 105.259 77.280 o
-3 2 13 636.361 876.511 129.717 43.393 o
-3 2 14 88.441 37.164 79.070 168.377 o
-3 2 15 537.862 568.010 119.859 55.645 o
-3 2 16 57.719 34.816 68.169 227.710 o
-3 2 17 629.447 706.196 154.556 35.288 o
-3 2 18 441.667 617.301 252.685 16.095 o
-3 2 19 963.245 965.429 141.563 31.984 o
-3 2 20 35.565 84.978 94.633 120.412 o
-3 2 21 2206.910 2299.860 206.217 9.981 o
-3 2 22 77.548 123.338 240.163 18.991 o
-3 2 23 4282.920 4192.090 207.237 4.001 o
-3 2 24 134.153 168.725 214.900 23.510 o
-3 2 25 745.910 1008.800 164.563 28.832 o
-3 2 26 176.436 150.406 140.844 53.198 o
-3 2 27 704.903 1080.290 176.558 26.097 o
-3 3 1 95.291 16.343 19.892 1613.210 o
-3 3 2 203.993 95.754 27.833 657.878 o
-3 3 3 101.560 58.253 22.089 1266.600 o
-3 3 4 21.481 67.356 35.088 804.985 o
-3 3 5 1194.790 1062.770 75.272 43.235 o
-3 3 6 1742.110 1771.890 85.471 21.951 o
-3 3 7 1236.100 1462.440 67.645 37.086 o
-3 3 8 2260.910 2015.620 114.551 14.182 o
-3 3 9 30.643 110.393 71.881 204.383 o
-3 3 10 181.680 146.158 64.769 215.827 o
-3 3 11 1911.120 2153.680 132.174 15.306 o
-3 3 12 989.530 1075.890 134.413 32.445 o
-3 3 13 1023.150 1292.790 136.685 29.518 o
-3 3 14 3699.820 4180.460 238.600 4.415 o
-3 3 15 280.796 399.106 117.553 68.400 o
-3 3 16 3302.630 3884.560 178.277 5.770 o
-3 3 17 107.882 144.739 77.376 168.085 o
-3 3 18 80.082 40.807 66.564 234.281 o
-3 3 19 229.540 351.546 122.994 65.227 o
-3 3 20 100.402 97.645 78.265 167.723 o
-3 3 21 931.912 870.311 228.875 16.851 o
-3 3 22 1469.980 1732.460 211.714 13.905 o
-3 3 23 1906.560 2013.270 189.716 12.527 o
-3 3 24 737.515 640.801 162.051 31.858 o
-3 3 25 1166.030 1254.400 159.424 23.632 o
-3 3 26 95.876 72.542 117.677 77.494 o
-3 3 27 324.435 276.048 172.377 34.591 o
-3 4 1 1917.360 1577.500 148.198 16.387 o
-3 4 2 1645.360 1370.610 138.383 20.614 o
-3 4 3 1170.950 714.578 150.053 28.680 o
-3 4 4 2160.510 1495.120 136.604 15.635 o
-3 4 5 1545.480 1386.100 159.991 19.186 o
-3 4 6 2959.910 2660.070 312.030 5.362 o
-3 4 7 575.977 287.308 160.576 36.566 o
-3 4 8 3859.970 3831.120 186.697 4.863 o
-3 4 9 26.038 -8.486 54.267 366.936 o
-3 4 10 738.444 857.438 145.422 35.512 o
-3 4 11 397.765 382.901 113.369 68.819 o
-3 4 12 4049.070 3125.430 249.311 4.525 o
-3 4 14 990.260 1326.760 180.209 21.697 o
-3 4 15 3195.740 3168.710 168.110 6.826 o
-3 4 16 77.629 110.447 131.853 62.062 o
-3 4 17 955.930 941.351 139.637 32.825 o
-3 4 18 2.926 220.119 138.026 56.950 o
-3 4 19 1831.600 1460.800 173.431 15.529 o
-3 4 20 1126.810 878.915 199.841 19.490 o
-3 4 21 1590.460 1755.590 317.229 7.945 o
-3 4 22 638.444 474.363 301.572 11.372 o
-3 4 23 400.346 319.613 123.225 60.890 o
-3 4 24 1.047 25.346 74.909 195.507 o
-3 4 25 14.945 143.166 130.188 64.208 o
-3 4 26 291.003 79.395 97.428 101.991 o
-3 5 1 2668.090 2881.810 241.269 6.980 o
-3 5 2 2265.990 1839.570 236.525 9.385 o
-3 5 3 495.195 456.083 69.617 119.033 o
-3 5 4 130.468 74.271 34.334 647.662 o
-3 5 5 1280.790 1013.250 170.902 21.911 o
-3 5 6 177.184 154.137 78.201 156.942 o
-3 5 7 252.100 263.599 163.368 38.933 o
-3 5 8 1919.130 1693.370 245.137 10.278 o
-3 5 9 457.325 362.532 106.010 74.281 o
-3 5 10 458.876 727.869 281.237 13.046 o
-3 5 11 9.896 17.730 61.026 292.799 o
-3 5 12 129.888 108.010 85.406 139.899 o
-3 5 13 21.004 89.919 68.062 229.700 o
-3 5 14 216.711 143.532 101.236 97.297 o
-3 5 15 26.491 192.848 102.543 101.490 o
-3 5 16 13.358 129.800 76.351 182.747 o
-3 5 17 642.251 650.845 121.450 50.292 o
-3 5 18 1849.560 1647.360 174.532 14.749 o
-3 5 19 1996.150 2723.910 205.508 10.004 o
-3 5 20 2259.790 2183.490 249.690 8.477 o
-3 5 21 753.871 810.851 166.716 29.344 o
-3 5 22 739.564 524.940 157.318 34.076 o
-3 5 23 97.754 271.767 110.629 84.519 o
-3 5 24 430.785 344.230 136.110 50.555 o
-3 5 25 1.629 28.310 63.529 270.903 o
-3 6 1 7834.690 9633.220 501.542 0.968 o
-3 6 2 4531.490 4826.170 439.016 2.361 o
-3 6 3 4666.080 5241.550 371.472 2.511 o
-3 6 4 5078.660 6184.450 173.183 2.712 o
-3 6 5 4619.540 5547.750 177.987 3.228 o
-3 6 6 17.470 77.300 128.458 66.285 o
-3 6 7 3129.870 2863.290 155.282 7.555 o
-3 6 8 999.150 971.877 133.954 33.331 o
-3 6 9 4171.770 5045.150 178.297 3.839 o
-3 6 10 2557.360 3045.870 190.794 8.177 o
-3 6 11 488.406 311.292 149.291 42.511 o
-3 6 12 410.163 207.484 70.961 145.167 o
-3 6 13 5292.240 5458.210 185.344 2.773 o
-3 6 14 4313.760 4172.880 322.878 3.259 o
-3 6 15 825.305 871.945 165.184 28.550 o
-3 6 16 2175.210 2140.350 163.443 12.188 o
-3 6 17 3.067 -15.418 73.446 204.255 o
-3 6 18 610.935 814.809 169.785 30.088 o
-3 6 19 119.214 282.248 129.827 61.981 o
-3 6 20 1436.320 1632.710 202.250 15.075 o
-3 6 21 25.969 80.685 94.018 122.432 o
-3 6 22 2228.510 2168.110 277.529 7.697 o
-3 6 23 12.308 105.686 110.156 89.676 o
-3 6 24 46.941 375.591 142.627 52.133 o
-3 7 1 2392.760 2575.560 532.657 3.025 o
-3 7 2 2664.730 2703.460 178.270 8.661 o
-3 7 3 3499.010 4159.400 187.809 5.135 o
-3 7 4 3743.720 4355.830 316.150 3.659 o
-3 7 5 6750.560 7466.340 216.588 1.670 o
-3 7 6 34.318 56.174 64.419 255.978 o
-3 7 7 259.392 235.959 90.462 112.694 o
-3 7 8 4689.620 5020.200 260.349 3.046 o
-3 7 9 15.695 0.918 95.338 120.879 o
-3 7 10 786.030 929.289 125.653 40.894 o
-3 7 11 979.789 1173.660 135.333 31.531 o
-3 7 12 3632.290 3476.810 188.121 5.454 o
-3 7 13 92.222 102.649 162.358 41.179 o
-3 7 14 463.962 409.388 91.783 89.576 o
-3 7 15 158.639 100.355 77.559 164.288 o
-3 7 16 760.524 670.762 138.851 39.159 o
-3 7 17 611.071 776.992 163.110 32.259 o
-3 7 18 1343.150 1304.440 199.081 16.852 o
-3 7 19 269.889 181.738 94.286 106.149 o
-3 7 20 146.674 180.246 184.135 31.761 o
-3 7 21 10.899 85.154 81.798 161.633 o
-3 7 22 257.868 268.350 153.539 43.651 o
-3 7 23 1.588 12.653 74.465 198.314 o
-3 8 1 331.933 223.387 129.839 58.359 o
-3 8 2 23.362 74.913 83.818 153.633 o
-3 8 3 7.881 125.910 89.326 135.133 o
-3 8 4 510.647 636.733 129.593 49.398 o
-3 8 5 14.848 56.527 68.287 231.325 o
-3 8 6 160.914 196.667 87.779 127.627 o
-3 8 7 0.254 5.401 58.666 319.932 o
-3 8 8 72.028 109.338 154.340 45.608 o
-3 8 9 938.040 901.057 161.598 27.884 o
-3 8 10 278.809 212.325 91.570 109.891 o
-3 8 11 2775.380 2587.140 356.211 4.906 o
-3 8 12 264.351 337.789 184.979 30.483 o
-3 8 13 5276.260 5190.150 481.902 1.894 o
-3 8 14 726.839 312.487 88.220 79.141 o
-3 8 15 1015.730 1124.850 183.567 21.807 o
-3 8 16 666.853 745.189 134.156 42.240 o
-3 8 17 10.805 58.837 133.768 61.316 o
-3 8 18 203.482 385.590 249.434 17.253 o
-3 8 19 8.319 163.916 154.958 45.481 o
-3 8 20 120.042 624.828 234.716 19.334 o
-3 8 21 11.254 369.649 141.479 53.399 o
-3 8 22 318.503 373.815 154.558 41.810 o
-3 9 1 3563.550 3972.040 554.225 2.275 o
-3 9 2 2879.650 2727.640 698.367 1.858 o
-3 9 3 2385.190 2323.120 461.597 3.824 o
-3 9 4 521.423 505.379 120.395 56.753 o
-3 9 5 273.776 165.295 99.033 97.765 o
-3 9 6 43.097 20.779 59.443 300.765 o
-3 9 7 614.970 467.054 184.487 27.724 o
-3 9 8 330.091 198.905 114.237 73.555 o
-3 9 9 279.630 341.328 124.488 62.718 o
-3 9 10 391.143 286.969 117.047 67.159 o
-3 9 11 79.047 41.226 68.354 222.973 o
-3 9 12 54.667 95.288 111.461 86.814 o
-3 9 13 510.291 604.243 148.207 40.380 o
-3 9 14 169.541 262.874 128.555 62.385 o
-3 9 15 222.825 133.855 123.793 67.181 o
-3 9 16 237.799 84.991 149.001 47.455 o
-3 9 17 1.800 117.718 201.354 27.107 o
-3 9 18 37.759 259.847 243.988 18.370 o
-3 9 19 72.961 155.844 116.659 78.421 o
-3 9 20 21.607 137.426 121.140 73.942 o
-3 9 21 412.726 527.324 193.553 26.630 o
-3 10 1 1021.970 1354.300 382.986 6.647 o
-3 10 2 2390.230 2374.010 154.408 10.973 o
-3 10 3 86.057 299.865 112.330 82.065 o
-3 10 4 0.220 117.098 87.257 142.106 o
-3 10 5 2397.420 2439.190 186.088 9.767 o
-3 10 6 3122.610 3729.370 191.672 6.080 o
-3 10 7 341.440 215.541 97.828 94.652 o
-3 10 8 124.897 95.275 87.065 135.785 o
-3 10 9 6.807 214.541 160.567 42.259 o
-3 10 10 1823.330 1719.500 183.189 14.107 o
-3 10 11 1000.100 996.222 168.249 25.244 o
-3 10 12 21.112 24.228 95.468 119.993 o
-3 10 13 2151.130 2156.990 165.481 12.177 o
-3 10 14 54.143 91.370 97.843 112.010 o
-3 10 15 368.909 528.700 155.422 39.797 o
-3 10 16 828.192 1026.020 278.749 12.210 o
-3 10 17 10.010 21.211 85.831 148.780 o
-3 10 18 829.298 498.293 275.532 13.045 o
-3 10 19 41.236 85.327 114.396 82.879 o
-3 11 1 3557.050 3203.650 294.607 4.573 o
-3 11 2 8529.920 9785.780 508.010 0.879 o
-3 11 3 1129.860 1807.130 636.045 2.558 o
-3 11 4 2561.450 3183.340 762.884 1.613 o
-3 11 5 2933.420 2908.440 685.994 1.890 o
-3 11 6 1740.170 1525.600 154.054 17.523 o
-3 11 7 310.386 244.102 112.284 75.686 o
-3 11 8 43.514 50.411 89.857 133.679 o
-3 11 9 149.509 76.433 97.975 108.085 o
-3 11 10 1363.560 1557.900 197.248 16.144 o
-3 11 11 203.420 280.441 138.589 53.536 o
-3 11 12 206.484 390.971 161.904 39.433 o
-3 11 13 252.774 110.052 161.236 40.572 o
-3 11 14 393.469 615.394 156.896 38.280 o
-3 11 15 7.613 155.309 87.211 140.809 o
-3 11 16 2.029 194.952 255.067 16.886 o
-3 11 17 657.555 637.789 243.849 16.525 o
-3 11 18 1158.910 1359.890 214.230 16.187 o
-3 12 1 503.465 185.533 119.767 62.745 o
-3 12 2 560.380 661.965 145.833 40.086 o
-3 12 3 17.477 8.161 58.400 318.752 o
-3 12 4 2.324 48.240 61.345 288.357 o
-3 12 5 1.135 0.545 63.735 271.376 o
-3 12 6 171.468 171.013 196.220 27.980 o
-3 12 7 144.351 123.315 250.563 17.382 o
-3 12 8 124.727 259.643 128.733 63.086 o
-3 12 9 198.983 178.444 169.174 37.135 o
-3 12 10 729.255 820.468 171.082 28.446 o
-3 12 11 108.511 109.202 130.146 63.242 o
-3 12 12 222.831 311.190 140.206 51.867 o
-3 12 13 202.078 196.823 116.423 75.003 o
-3 12 14 7.572 -24.539 90.100 135.612 o
-3 12 15 332.601 233.270 244.945 17.770 o
-3 12 16 325.256 248.986 104.117 85.327 o
-3 13 2 1914.910 2350.090 204.143 11.050 o
-3 13 3 558.290 349.168 143.967 43.701 o
-3 13 4 128.997 132.178 99.486 104.702 o
-3 13 5 160.881 261.174 120.613 70.477 o
-3 13 6 319.976 172.716 116.851 71.421 o
-3 13 7 124.771 114.945 90.710 125.180 o
-3 13 8 217.833 281.794 136.231 55.024 o
-3 13 9 8.163 31.414 124.210 71.247 o
-3 13 10 14.556 158.037 115.526 81.108 o
-3 13 11 135.405 381.754 180.750 32.477 o
-3 13 12 55.136 178.581 107.383 92.203 o
-3 13 13 77.747 381.773 163.557 39.774 o
-3 13 14 307.275 324.510 167.431 36.453 o
-3 14 3 1078.780 1028.300 218.364 17.009 o
-3 14 4 101.074 285.882 158.356 42.529 o
-3 14 5 68.293 56.555 100.778 105.859 o
-3 14 6 44.693 292.674 139.077 55.260 o
-3 14 7 487.392 314.833 178.209 31.139 o
-3 14 8 5.373 -6.700 82.155 163.159 o
-3 14 9 238.034 274.906 139.590 52.336 o
-3 14 10 885.731 627.291 245.621 15.598 o
-3 14 11 59.786 90.229 90.904 128.935 o
-3 14 12 69.738 74.900 85.696 144.317 o
-3 15 1 642.504 853.008 194.148 23.872 o
-3 15 2 1670.000 1765.470 262.323 10.075 o
-3 15 3 85.506 349.382 240.714 18.735 o
-3 15 4 948.410 814.035 245.180 15.112 o
-3 15 5 361.342 287.979 153.084 42.542 o
-3 15 6 73.216 204.326 115.209 79.775 o
-3 15 7 1320.840 1052.860 192.594 18.530 o
-3 15 8 95.556 257.712 143.316 51.770 o
-3 15 9 900.574 913.764 228.111 16.984 o
-3 16 1 0.419 404.901 234.960 19.743 o
-3 16 2 111.981 222.939 115.996 77.575 o
-3 16 3 6.789 67.733 90.998 131.647 o
-3 16 4 39.730 338.441 185.732 31.344 o
-3 16 5 573.022 631.633 230.793 18.545 o
-3 16 6 76.880 43.303 93.822 121.576 o
-3 17 1 241.954 102.769 140.217 53.098 o
-2 -16 1 87.496 33.869 172.975 36.516 o
-2 -16 2 1.067 190.706 192.089 29.686 o
-2 -16 3 16.561 -20.072 98.215 113.915 o
-2 -16 4 13.803 102.169 100.940 106.529 o
-2 -16 5 61.237 82.670 99.104 109.157 o
-2 -16 6 5.799 -12.894 107.418 95.503 o
-2 -16 7 23.385 227.319 220.771 22.448 o
-2 -16 8 0.694 178.260 131.647 62.775 o
-2 -16 9 393.632 394.183 146.963 44.504 o
-2 -16 10 823.965 614.009 222.686 18.705 o
-2 -16 11 64.889 88.892 102.836 101.369 o
-2 -16 12 26.822 104.250 139.882 55.784 o
-2 -16 13 84.789 81.769 167.724 38.715 o
-2 -16 14 36.361 78.809 75.525 186.868 o
-2 -16 15 16.372 40.309 70.128 220.357 o
-2 -16 16 180.234 115.235 144.925 50.520 o
-2 -15 1 38.701 -24.802 117.882 78.856 o
-2 -15 2 17.421 99.024 121.158 74.278 o
-2 -15 3 19.333 113.489 120.108 75.426 o
-2 -15 4 681.917 772.074 240.630 16.613 o
-2 -15 5 516.549 982.004 272.695 13.444 o
-2 -15 6 451.812 401.787 217.897 21.538 o
-2 -15 7 371.359 331.975 198.580 26.153 o
-2 -15 8 358.878 307.841 193.886 27.479 o
-2 -15 9 189.199 105.395 156.650 43.447 o
-2 -15 10 461.671 339.027 199.264 25.506 o
-2 -15 11 205.831 258.070 145.287 49.126 o
-2 -15 12 39.742 -41.250 98.349 112.924 o
-2 -15 13 7.963 365.836 211.255 24.381 o
-2 -15 14 69.443 245.847 149.212 48.193 o
-2 -15 15 54.758 152.380 97.438 111.684 o
-2 -15 16 140.181 66.238 74.074 182.814 o
-2 -15 17 53.001 93.638 75.914 182.683 o
-2 -15 18 116.925 216.739 103.063 96.801 o
-2 -15 19 85.102 70.268 199.035 27.608 o
-2 -15 20 252.632 298.005 123.406 64.930 o
-2 -14 1 54.612 70.972 82.746 155.571 o
-2 -14 2 222.116 308.974 215.415 22.982 o
-2 -14 3 1.395 100.250 99.292 110.454 o
-2 -14 4 6.749 140.233 123.779 71.064 o
-2 -14 5 122.967 448.171 231.682 20.023 o
-2 -14 6 104.776 330.059 180.743 32.775 o
-2 -14 7 15.065 173.042 127.874 66.325 o
-2 -14 8 1.017 226.774 149.703 48.523 o
-2 -14 9 123.265 -20.913 107.425 92.734 o
-2 -14 10 239.423 338.959 210.856 23.843 o
-2 -14 11 467.496 466.519 182.944 29.288 o
-2 -14 12 739.637 963.318 211.716 19.857 o
-2 -14 13 859.728 898.806 166.613 27.662 o
-2 -14 14 762.229 734.009 125.844 43.774 o
-2 -14 15 5.331 239.639 108.866 90.317 o
-2 -14 16 9.816 99.984 77.438 179.409 o
-2 -14 17 641.146 588.257 135.883 43.697 o
-2 -14 18 913.994 823.698 206.132 20.100 o
-2 -14 19 380.801 276.110 102.140 84.635 o
-2 -14 20 858.929 625.804 163.854 29.950 o
-2 -14 21 21.606 218.943 111.052 86.752 o
-2 -14 22 7.073 129.834 83.824 152.913 o
-2 -13 5 2.919 -26.693 110.720 89.946 o
-2 -13 6 394.733 438.569 210.139 23.200 o
-2 -13 7 3966.770 4516.490 277.320 3.691 o
-2 -13 11 6341.130 6429.270 346.200 1.747 o
-2 -13 13 1007.420 1466.600 153.583 25.221 o
-2 -13 14 2363.070 2248.620 189.812 10.110 o
-2 -13 15 1565.390 1436.110 151.654 19.668 o
-2 -13 16 9875.860 9438.890 326.948 0.860 o
-2 -13 17 32158.400 31818.900 477.173 0.087 o
-2 -13 18 27387.000 26852.700 493.727 0.119 o
-2 -13 19 13125.100 12748.800 724.744 0.423 o
-2 -13 20 2096.310 2049.780 208.899 10.720 o
-2 -13 21 435.002 348.843 119.809 62.302 o
-2 -13 22 7488.750 7277.430 290.478 1.425 o
-2 -13 23 7272.280 6365.380 342.861 1.516 o
-2 -13 24 10730.000 10538.600 306.050 0.733 o
-2 -12 1 297.965 410.943 206.230 24.508 o
-2 -12 2 539.704 571.854 185.091 27.747 o
-2 -12 3 1323.640 1493.260 227.944 13.861 o
-2 -12 4 181.230 218.417 147.021 48.566 o
-2 -12 5 127.007 72.014 129.203 64.142 o
-2 -12 6 245.447 80.073 141.902 52.014 o
-2 -12 7 227.778 217.117 122.367 67.553 o
-2 -12 8 14.493 27.256 86.427 146.383 o
-2 -12 9 498.108 675.809 177.514 29.713 o
-2 -12 10 931.631 924.218 169.143 26.174 o
-2 -12 11 36.253 119.392 161.641 41.803 o
-2 -12 12 1.704 109.432 111.163 88.257 o
-2 -12 13 68.344 124.602 97.706 111.107 o
-2 -12 14 61.190 197.515 116.871 77.951 o
-2 -12 15 5.812 101.139 72.696 203.267 o
-2 -12 16 439.251 396.569 130.292 53.606 o
-2 -12 17 1439.530 1211.100 175.207 19.114 o
-2 -12 18 230.247 260.804 98.938 97.706 o
-2 -12 19 157.575 110.742 67.866 207.214 o
-2 -12 20 70.995 206.553 91.221 124.337 o
-2 -12 21 1161.580 966.675 142.286 28.697 o
-2 -12 22 126.938 187.523 92.516 118.461 o
-2 -12 23 3602.920 3690.470 203.268 5.182 o
-2 -12 24 322.128 505.088 151.626 42.358 o
-2 -12 25 3698.840 3536.010 223.930 4.951 o
-2 -11 1 414.287 486.196 152.501 40.795 o
-2 -11 2 12.197 35.864 112.317 86.956 o
-2 -11 3 324.298 238.609 146.247 47.078 o
-2 -11 4 818.894 736.032 217.967 19.113 o
-2 -11 6 177.875 226.991 145.351 49.622 o
-2 -11 7 8.894 -29.327 96.641 117.869 o
-2 -11 8 84.124 28.090 67.311 229.774 o
-2 -11 9 7.268 48.828 76.520 185.998 o
-2 -11 10 472.778 297.570 105.446 75.669 o
-2 -11 11 428.120 251.945 136.378 51.353 o
-2 -11 12 146.503 316.350 153.321 44.692 o
-2 -11 13 271.449 160.833 88.741 118.315 o
-2 -11 14 1277.630 1132.610 159.775 23.032 o
-2 -11 15 1484.640 1145.830 149.997 22.143 o
-2 -11 16 3722.190 3315.380 194.114 5.379 o
-2 -11 17 154.765 422.614 202.467 25.941 o
-2 -11 18 577.052 745.897 135.114 43.743 o
-2 -11 19 119.402 130.055 77.300 167.940 o
-2 -11 20 8.078 43.023 61.906 282.655 o
-2 -11 21 170.791 88.153 76.630 167.178 o
-2 -11 22 169.606 129.775 78.866 156.754 o
-2 -11 23 106.609 9.453 48.252 417.408 o
-2 -11 24 366.997 429.445 152.411 41.878 o
-2 -11 25 114.005 175.331 77.500 165.295 o
-2 -11 26 13.229 150.877 88.477 136.740 o
-2 -10 2 318.261 539.012 217.901 21.783 o
-2 -10 3 44.323 5.267 75.000 192.147 o
-2 -10 4 201.519 175.588 140.960 52.624 o
-2 -10 5 514.382 620.186 201.597 23.916 o
-2 -10 6 373.732 187.139 136.841 52.685 o
-2 -10 7 1.952 -33.780 92.061 130.103 o
-2 -10 8 100.437 314.642 167.145 38.215 o
-2 -10 9 136.390 170.838 129.031 63.376 o
-2 -10 10 20.606 271.038 112.080 84.597 o
-2 -10 11 462.053 396.594 147.631 43.079 o
-2 -10 12 444.060 397.718 118.348 62.471 o
-2 -10 13 1451.090 1521.640 158.022 19.638 o
-2 -10 14 1918.690 1876.290 241.126 10.183 o
-2 -10 15 620.511 643.004 155.754 35.445 o
-2 -10 16 995.472 820.760 162.100 27.563 o
-2 -10 17 1391.730 1355.960 147.900 22.290 o
-2 -10 18 10.559 24.014 68.836 230.250 o
-2 -10 19 52.099 47.786 69.064 221.965 o
-2 -10 20 2432.270 2404.980 264.013 7.416 o
-2 -10 21 470.322 522.565 122.324 56.666 o
-2 -10 22 1297.360 1334.290 121.476 27.675 o
-2 -10 23 966.751 741.307 121.190 40.448 o
-2 -10 24 3829.870 3627.450 232.422 4.642 o
-2 -10 25 860.613 402.816 307.154 10.735 o
-2 -10 26 349.836 262.581 100.465 88.904 o
-2 -10 27 3280.520 2216.060 407.430 3.951 o
-2 -9 1 28.111 41.744 76.845 183.039 o
-2 -9 2 46.836 98.856 141.959 54.035 o
-2 -9 3 1361.860 1528.280 147.184 21.770 o
-2 -9 4 1292.850 1144.720 126.326 28.433 o
-2 -9 5 169.645 293.113 115.818 75.275 o
-2 -9 6 3019.040 2934.300 197.333 7.026 o
-2 -9 7 170.553 110.483 77.808 161.494 o
-2 -9 8 5566.070 5722.040 214.497 2.473 o
-2 -9 9 135.375 232.702 106.040 90.829 o
-2 -9 10 81.329 60.266 76.096 180.685 o
-2 -9 11 394.277 611.709 151.831 40.491 o
-2 -9 12 740.955 993.104 190.768 23.287 o
-2 -9 13 83.954 337.359 129.062 62.815 o
-2 -9 14 85693.200 96055.200 662.282 0.011 o
-2 -9 15 23774.400 25130.100 651.101 0.145 o
-2 -9 16 57893.600 62635.000 508.012 0.026 o
-2 -9 17 3929.740 3508.110 157.305 5.231 o
-2 -9 18 25.216 166.833 85.346 145.362 o
-2 -9 19 8360.980 8590.630 492.640 0.975 o
-2 -9 20 19903.800 19733.900 903.981 0.195 o
-2 -9 21 14045.000 14132.200 409.638 0.423 o
-2 -9 22 16242.400 17308.600 604.596 0.294 o
-2 -9 23 21361.200 21751.100 1082.380 0.162 o
-2 -9 24 17968.500 18334.400 671.011 0.247 o
-2 -9 25 1050.510 1068.520 137.099 30.801 o
-2 -9 26 2775.230 2793.510 205.644 7.605 o
-2 -9 27 4188.770 3775.000 197.086 4.401 o
-2 -9 28 50.850 181.877 181.446 33.083 o
-2 -8 1 225.569 193.593 94.897 107.294 o
-2 -8 2 362.023 239.371 130.405 57.086 o
-2 -8 3 1028.760 901.421 142.218 31.271 o
-2 -8 4 1247.000 1332.680 152.849 23.329 o
-2 -8 5 806.147 913.000 147.756 33.221 o
-2 -8 6 1485.030 1379.750 138.304 22.341 o
-2 -8 7 646.591 439.935 118.378 55.221 o
-2 -8 8 6.602 127.590 76.584 182.390 o
-2 -8 9 5.459 170.350 77.239 177.596 o
-2 -8 10 16.315 54.260 84.158 153.446 o
-2 -8 11 9.389 -1.826 63.270 274.126 o
-2 -8 12 152.070 61.935 77.195 168.508 o
-2 -8 13 973.448 817.343 107.981 44.128 o
-2 -8 14 205.872 213.783 108.782 84.498 o
-2 -8 15 3563.980 3765.850 173.319 5.474 o
-2 -8 16 69.640 143.107 89.575 130.629 o
-2 -8 17 2.136 140.568 70.684 212.737 o
-2 -8 18 82.822 101.019 71.810 198.798 o
-2 -8 19 2469.630 2721.590 161.494 9.727 o
-2 -8 20 283.951 146.974 90.778 113.456 o
-2 -8 21 447.317 412.914 162.767 36.475 o
-2 -8 22 2614.370 2282.540 249.932 7.526 o
-2 -8 23 252.860 168.338 81.323 138.337 o
-2 -8 24 2392.660 2294.480 190.029 9.912 o
-2 -8 25 596.299 414.141 156.822 36.958 o
-2 -8 26 314.070 262.811 98.183 94.302 o
-2 -8 27 168.927 117.967 71.034 189.138 o
-2 -8 28 0.699 76.414 55.661 345.515 o
-2 -7 1 4.182 44.192 71.409 213.740 o
-2 -7 2 4.120 12.728 63.435 272.535 o
-2 -7 3 25.751 131.746 141.733 54.246 o
-2 -7 4 98.773 9.877 57.007 311.747 o
-2 -7 5 457.912 399.884 110.594 68.857 o
-2 -7 6 231.032 141.437 130.967 60.239 o
-2 -7 7 133.986 51.186 78.600 165.388 o
-2 -7 8 310.220 163.241 97.360 98.704 o
-2 -7 9 426.209 301.955 130.979 54.530 o
-2 -7 10 1311.930 1087.850 137.667 26.528 o
-2 -7 11 2344.720 2572.880 177.634 9.987 o
-2 -7 12 3453.490 3475.250 199.683 5.624 o
-2 -7 13 7137.280 7262.770 197.632 1.609 o
-2 -7 14 1283.850 654.921 187.655 20.914 o
-2 -7 15 4318.470 4428.140 181.329 3.988 o
-2 -7 16 885.884 954.224 189.006 22.635 o
-2 -7 17 181.278 35.325 102.547 98.749 o
-2 -7 18 258.975 245.843 86.329 121.400 o
-2 -7 19 677.025 674.604 159.282 33.272 o
-2 -7 20 25.378 106.073 89.654 133.795 o
-2 -7 21 2705.430 2955.420 430.626 3.821 o
-2 -7 22 246.711 223.214 117.167 72.501 o
-2 -7 23 2419.870 2304.630 229.871 8.530 o
-2 -7 24 299.733 178.773 86.309 120.835 o
-2 -7 25 3.063 39.640 48.589 456.881 o
-2 -7 26 234.821 168.298 81.211 140.488 o
-2 -7 27 23.491 52.777 119.242 76.916 o
-2 -7 28 67.772 74.909 52.178 365.717 o
-2 -7 29 369.987 253.969 143.497 47.912 o
-2 -6 1 1683.900 1727.390 315.657 7.870 o
-2 -6 2 5244.150 5255.920 290.267 2.538 o
-2 -6 3 6227.700 6093.660 148.269 2.186 o
-2 -6 4 4041.450 3873.390 178.405 4.653 o
-2 -6 5 1959.550 1698.280 184.702 13.333 o
-2 -6 6 299.316 92.260 60.735 216.326 o
-2 -6 7 193.874 44.229 58.128 268.361 o
-2 -6 8 66.953 27.130 41.537 568.766 o
-2 -6 9 43.255 83.087 58.902 298.402 o
-2 -6 10 33.240 50.721 56.996 324.704 o
-2 -6 11 48.154 -11.332 58.361 312.898 o
-2 -6 12 1267.820 1069.340 160.780 23.315 o
-2 -6 13 3513.700 4110.510 277.747 4.307 o
-2 -6 14 277.033 321.651 117.723 69.540 o
-2 -6 15 2218.680 2110.650 154.939 12.413 o
-2 -6 16 211.548 161.877 100.528 98.349 o
-2 -6 17 2011.650 2139.180 168.204 12.806 o
-2 -6 18 450.931 501.777 109.899 67.734 o
-2 -6 19 2867.340 2997.830 228.002 6.723 o
-2 -6 20 984.560 931.535 128.149 35.643 o
-2 -6 21 3807.390 3990.010 500.412 2.484 o
-2 -6 22 6529.850 6458.660 521.557 1.370 o
-2 -6 23 11.175 31.365 63.703 267.651 o
-2 -6 24 494.767 492.274 125.149 54.447 o
-2 -6 25 2373.450 2357.150 291.729 6.861 o
-2 -6 26 11.622 101.099 109.129 91.413 o
-2 -6 27 13.901 23.093 36.896 776.094 o
-2 -6 28 477.885 211.850 113.260 69.125 o
-2 -6 29 1185.060 1515.870 265.238 11.618 o
-2 -5 1 4762.120 5043.470 113.522 3.513 o
-2 -5 2 1780.900 2201.810 88.476 18.745 o
-2 -5 3 912.410 1049.800 60.374 61.480 o
-2 -5 4 5275.220 6043.330 91.729 2.782 o
-2 -5 5 3416.130 4515.690 137.778 5.394 o
-2 -5 6 2589.350 1915.920 57.288 14.005 o
-2 -5 7 7111.100 7753.780 109.425 1.611 o
-2 -5 8 2080.380 2136.670 85.615 16.321 o
-2 -5 9 672.189 997.786 66.401 76.690 o
-2 -5 10 111.509 23.483 59.721 281.219 o
-2 -5 11 31467.300 35074.800 302.050 0.084 o
-2 -5 13 90369.300 105178.000 1623.740 0.010 o
-2 -5 14 15978.900 18435.900 357.085 0.307 o
-2 -5 15 4612.020 4498.910 257.821 3.297 o
-2 -5 16 21739.000 25597.200 784.121 0.155 o
-2 -5 17 23384.900 25319.900 363.185 0.153 o
-2 -5 18 14660.500 15289.100 254.842 0.396 o
-2 -5 19 36640.900 37342.500 1502.480 0.059 o
-2 -5 22 6685.650 6725.260 258.873 1.747 o
-2 -5 23 1239.870 1211.800 207.629 16.837 o
-2 -5 24 12973.800 12350.300 582.613 0.469 o
-2 -5 25 2020.480 2218.570 280.064 7.993 o
-2 -5 26 809.330 862.637 219.096 18.688 o
-2 -5 27 600.903 433.343 244.914 16.870 o
-2 -5 28 6601.420 7059.450 454.537 1.414 o
-2 -5 29 1.169 75.219 71.960 209.231 o
-2 -4 1 10.688 12.246 25.034 1657.260 o
-2 -4 2 148.254 70.973 48.735 371.947 o
-2 -4 3 2246.840 2104.510 89.958 14.928 o
-2 -4 4 4923.550 4500.770 140.046 3.536 o
-2 -4 5 7039.760 6839.220 117.675 1.766 o
-2 -4 6 7945.510 8069.100 110.199 1.363 o
-2 -4 7 5430.740 5242.660 85.717 2.954 o
-2 -4 8 1519.790 1475.670 59.411 30.699 o
-2 -4 9 194.634 250.695 47.255 315.540 o
-2 -4 10 16.134 66.657 49.585 427.265 o
-2 -4 11 852.485 1048.450 136.146 34.710 o
-2 -4 12 2688.570 2809.550 196.015 8.021 o
-2 -4 13 1180.000 1386.350 162.209 22.363 o
-2 -4 14 512.005 778.300 120.658 52.713 o
-2 -4 15 459.035 457.925 118.538 60.859 o
-2 -4 16 317.784 457.971 133.778 53.242 o
-2 -4 17 1496.900 1291.360 137.019 22.886 o
-2 -4 18 1114.830 1130.270 175.482 22.199 o
-2 -4 19 858.628 793.349 134.594 37.554 o
-2 -4 20 3093.290 3061.720 196.368 6.739 o
-2 -4 21 2166.860 2256.800 236.731 9.065 o
-2 -4 22 2.253 67.886 48.580 450.713 o
-2 -4 23 268.929 211.218 110.014 80.577 o
-2 -4 24 1384.690 1300.130 258.007 11.819 o
-2 -4 25 8.917 133.517 73.624 196.303 o
-2 -4 26 45.423 108.656 133.032 61.381 o
-2 -4 27 724.922 424.969 134.316 44.395 o
-2 -4 28 16.419 84.282 110.086 89.928 o
-2 -4 29 124.374 255.724 101.947 97.655 o
-2 -3 1 519.318 194.605 54.616 172.386 o
-2 -3 2 386.813 119.197 39.161 306.519 o
-2 -3 3 188.577 106.107 45.441 378.178 o
-2 -3 4 41.709 27.759 32.942 900.068 o
-2 -3 5 208.440 55.656 29.189 657.246 o
-2 -3 6 56.072 -0.675 23.763 1561.340 o
-2 -3 7 1.736 -2.214 27.329 1469.470 o
-2 -3 8 2.084 28.041 24.086 1786.820 o
-2 -3 9 214.366 162.950 44.755 352.174 o
-2 -3 10 2160.510 2353.060 89.164 14.671 o
-2 -3 11 168.454 165.845 71.540 183.327 o
-2 -3 12 4452.350 4979.440 251.335 3.269 o
-2 -3 13 169.741 107.246 66.214 214.210 o
-2 -3 14 114.599 89.457 72.250 193.153 o
-2 -3 15 463.051 548.682 100.655 75.071 o
-2 -3 16 386.898 407.177 111.518 70.605 o
-2 -3 17 209.875 227.003 101.755 94.806 o
-2 -3 18 1118.250 1146.590 172.625 22.543 o
-2 -3 19 74.535 160.749 68.994 210.763 o
-2 -3 20 3149.290 3286.280 460.392 3.189 o
-2 -3 21 488.165 181.776 191.014 27.875 o
-2 -3 22 1535.410 1483.040 488.317 4.065 o
-2 -3 23 4843.030 4788.800 282.087 2.926 o
-2 -3 24 1199.690 671.973 241.446 14.831 o
-2 -3 25 647.040 589.421 257.616 15.065 o
-2 -3 26 35.325 148.875 91.462 127.176 o
-2 -3 27 33.916 301.558 123.531 69.582 o
-2 -3 28 332.756 197.653 94.866 100.640 o
-2 -3 29 129.462 468.242 167.381 37.351 o
-2 -2 1 2643.580 2626.070 161.648 9.269 o
-2 -2 2 326.686 165.165 95.978 100.076 o
-2 -2 3 508.934 756.464 72.802 95.890 o
-2 -2 4 6694.840 6846.320 73.733 1.909 o
-2 -2 5 10090.600 9932.420 97.303 0.875 o
-2 -2 6 6265.520 5346.490 80.141 2.422 o
-2 -2 7 2197.960 1675.810 96.851 16.806 o
-2 -2 8 319.681 227.199 49.223 250.896 o
-2 -2 9 1079.340 1009.290 70.889 50.075 o
-2 -2 10 49.489 133.735 48.857 405.719 o
-2 -2 11 13938.300 15301.600 265.307 0.421 o
-2 -2 12 820.053 750.083 94.029 57.530 o
-2 -2 13 4002.860 4932.290 276.025 3.498 o
-2 -2 14 8780.280 10276.600 339.415 0.930 o
-2 -2 15 90.724 184.461 73.336 184.922 o
-2 -2 16 2939.750 2886.820 261.926 6.076 o
-2 -2 17 1133.060 1193.610 147.839 26.403 o
-2 -2 18 6791.510 6395.080 216.950 1.823 o
-2 -2 19 3823.690 3795.130 362.506 3.448 o
-2 -2 20 5438.710 6132.710 277.003 2.279 o
-2 -2 21 2187.460 2053.310 265.672 8.281 o
-2 -2 22 1631.340 1397.790 256.161 11.035 o
-2 -2 23 690.286 479.308 124.951 49.404 o
-2 -2 24 662.035 822.402 114.958 50.620 o
-2 -2 25 61.646 79.149 96.774 114.372 o
-2 -2 26 3396.720 3227.960 221.855 5.651 o
-2 -2 27 60.393 47.168 67.796 228.816 o
-2 -2 28 84.423 260.889 114.630 79.557 o
-2 -2 29 4.210 93.443 90.193 133.527 o
-2 -1 4 6999.910 8032.520 127.519 1.593 o
-2 -1 5 2324.310 1831.790 94.057 15.226 o
-2 -1 6 7218.010 6820.340 74.923 1.735 o
-2 -1 7 1.839 13.300 22.177 2158.360 o
-2 -1 8 17034.200 19308.500 143.114 0.282 o
-2 -1 9 55862.000 65281.400 486.892 0.026 o
-2 -1 10 154269.000 186314.000 790.104 0.003 o
-2 -1 11 90252.600 112490.000 1119.120 0.009 o
-2 -1 12 2831.700 3220.080 179.749 7.446 o
-2 -1 13 13758.800 16644.700 268.249 0.403 o
-2 -1 15 16054.100 17228.900 358.120 0.320 o
-2 -1 16 25339.700 24667.100 454.024 0.139 o
-2 -1 17 43753.700 49310.100 774.268 0.043 o
-2 -1 18 65890.900 55655.800 828.619 0.023 o
-2 -1 19 18476.700 19496.900 488.860 0.241 o
-2 -1 20 2298.230 2531.700 161.743 10.781 o
-2 -1 21 24947.100 24416.700 448.162 0.143 o
-2 -1 22 7190.790 6681.270 271.227 1.593 o
-2 -1 23 2246.640 2289.120 147.998 12.093 o
-2 -1 24 3056.470 3153.310 158.469 7.319 o
-2 -1 25 3415.890 3271.630 348.078 4.094 o
-2 -1 26 4028.900 4061.880 402.353 2.961 o
-2 -1 27 0.337 68.913 120.354 75.723 o
-2 -1 28 1036.360 1043.900 150.410 28.187 o
-2 -1 29 2.811 265.168 142.010 53.640 o
-2 0 4 11229.600 13575.500 151.448 0.611 o
-2 0 5 8280.030 9093.700 342.350 1.072 o
-2 0 6 3187.280 2971.010 140.465 7.484 o
-2 0 7 21.772 35.380 36.096 788.451 o
-2 0 8 3.956 10.455 32.263 1038.980 o
-2 0 9 5526.430 5266.750 100.576 2.859 o
-2 0 10 5.555 120.239 49.641 418.875 o
-2 0 11 13548.600 12720.000 197.739 0.499 o
-2 0 12 9455.080 8084.740 267.633 1.021 o
-2 0 13 2187.170 2492.370 230.631 8.886 o
-2 0 14 8429.260 10021.700 324.074 0.998 o
-2 0 15 87.129 102.388 111.922 85.273 o
-2 0 16 4258.260 3763.510 368.744 3.133 o
-2 0 17 1061.230 1247.990 148.711 26.826 o
-2 0 18 6393.350 6418.700 204.224 1.976 o
-2 0 19 25.268 63.235 77.685 178.539 o
-2 0 20 34.773 64.466 73.162 199.636 o
-2 0 21 1619.040 1605.710 243.588 11.464 o
-2 0 22 266.335 108.387 82.268 137.311 o
-2 0 23 245.519 42.648 65.932 207.202 o
-2 0 24 6.986 17.305 54.852 362.320 o
-2 0 25 1127.840 1269.540 195.771 18.717 o
-2 0 26 24.465 78.056 70.576 214.460 o
-2 0 27 254.668 379.203 205.609 24.889 o
-2 0 28 69.336 229.518 125.487 67.519 o
-2 1 3 13811.700 9031.870 265.469 0.576 o
-2 1 4 17161.800 12622.300 340.440 0.353 o
-2 1 5 14149.100 12556.000 731.962 0.391 o
-2 1 8 3.097 19.232 29.470 1228.930 o
-2 1 9 2600.510 3007.640 113.393 9.808 o
-2 1 10 10.784 82.549 63.297 266.660 o
-2 1 13 211.568 293.540 103.096 91.046 o
-2 1 14 33.976 75.261 64.482 253.902 o
-2 1 15 1597.770 1448.080 143.913 20.117 o
-2 1 16 366.106 485.142 115.865 65.779 o
-2 1 17 1894.650 1914.360 171.624 13.879 o
-2 1 18 392.936 469.257 123.890 58.486 o
-2 1 19 61.273 142.483 78.369 168.910 o
-2 1 20 1191.280 1254.240 169.610 21.811 o
-2 1 21 77.547 106.843 105.741 95.392 o
-2 1 22 1814.890 1591.260 176.630 14.986 o
-2 1 23 1264.410 1755.070 243.935 12.407 o
-2 1 25 19.271 64.158 101.755 105.241 o
-2 1 26 102.927 238.681 102.611 97.718 o
-2 1 27 935.930 785.545 217.401 18.477 o
-2 1 28 880.020 453.431 138.854 38.947 o
-2 2 1 13049.000 10549.700 465.027 0.535 o
-2 2 2 15362.500 12862.100 412.128 0.398 o
-2 2 3 8991.510 7987.640 336.789 1.053 o
-2 2 4 3467.160 2792.360 123.185 7.209 o
-2 2 5 373.691 260.513 65.632 162.357 o
-2 2 6 1161.120 1515.570 91.556 34.012 o
-2 2 7 94.575 129.365 45.288 433.944 o
-2 2 8 8826.940 9646.250 166.441 1.042 o
-2 2 9 458.492 885.833 101.631 66.052 o
-2 2 10 2828.860 2486.160 160.129 8.914 o
-2 2 12 751.000 683.745 134.455 40.967 o
-2 2 13 8867.560 9872.500 325.445 0.951 o
-2 2 14 0.584 -23.489 73.898 201.974 o
-2 2 15 5950.270 5844.220 173.121 2.335 o
-2 2 16 12567.300 13833.100 450.156 0.483 o
-2 2 17 542.814 501.798 128.026 51.209 o
-2 2 18 349.121 308.972 122.376 63.183 o
-2 2 19 1203.150 994.394 145.983 27.153 o
-2 2 20 4537.640 4761.810 289.153 3.098 o
-2 2 21 124.194 187.202 121.187 71.515 o
-2 2 22 794.626 857.266 394.031 6.645 o
-2 2 23 1692.390 1943.870 224.329 11.688 o
-2 2 24 38.999 70.581 69.277 220.887 o
-2 2 25 1096.900 1106.690 228.256 15.669 o
-2 2 26 819.876 1112.740 361.907 7.650 o
-2 2 27 222.771 136.698 143.665 50.737 o
-2 3 1 56204.400 78699.700 385.900 0.022 o
-2 3 2 34859.800 40159.400 536.334 0.066 o
-2 3 3 20.358 23.921 24.829 1589.300 o
-2 3 4 17555.900 20977.800 210.334 0.255 o
-2 3 5 5716.010 5791.270 99.612 2.581 o
-2 3 6 1722.490 1798.030 92.647 21.490 o
-2 3 7 123299.000 147383.000 652.392 0.005 o
-2 3 8 116525.000 144256.000 1309.190 0.006 o
-2 3 9 48090.000 53354.000 488.427 0.036 o
-2 3 10 32521.800 35872.500 897.374 0.076 o
-2 3 11 36551.500 44572.700 2098.000 0.048 o
-2 3 12 15722.300 17430.400 624.622 0.302 o
-2 3 13 11224.000 9692.450 224.182 0.749 o
-2 3 14 55521.300 58620.300 488.076 0.028 o
-2 3 15 61921.500 66192.900 633.101 0.022 o
-2 3 16 48678.200 51723.100 627.865 0.036 o
-2 3 17 728.195 809.176 152.670 33.712 o
-2 3 18 5037.600 4564.030 189.792 3.244 o
-2 3 19 8643.580 7762.750 356.370 1.106 o
-2 3 20 20790.200 21776.800 613.378 0.189 o
-2 3 21 582.953 818.342 129.755 45.335 o
-2 3 22 7899.170 8625.030 315.664 1.189 o
-2 3 23 3569.040 3372.540 188.541 5.640 o
-2 3 24 547.657 568.715 148.238 40.048 o
-2 3 25 0.350 129.514 107.788 93.604 o
-2 3 26 3245.640 3352.540 234.741 5.624 o
-2 3 27 2.643 173.889 131.891 62.548 o
-2 4 1 2208.470 1838.910 151.554 13.374 o
-2 4 2 1681.140 1507.450 96.296 23.704 o
-2 4 3 2.093 18.269 26.915 1470.680 o
-2 4 4 874.164 692.808 155.128 31.714 o
-2 4 5 2163.650 2129.410 87.175 15.589 o
-2 4 6 305.000 376.712 112.833 72.875 o
-2 4 7 135.005 29.254 59.394 277.087 o
-2 4 8 20077.400 20660.500 458.556 0.210 o
-2 4 9 7774.560 7680.440 185.123 1.406 o
-2 4 10 1156.040 817.105 285.832 11.219 o
-2 4 11 3478.610 4227.460 202.806 4.979 o
-2 4 12 296.071 83.421 159.782 41.018 o
-2 4 13 842.424 911.287 99.813 50.362 o
-2 4 14 4170.760 4327.440 200.314 4.090 o
-2 4 15 1810.850 1762.080 141.043 17.022 o
-2 4 16 3809.050 4093.060 197.522 4.670 o
-2 4 17 1912.520 2057.230 170.076 13.464 o
-2 4 18 403.874 429.449 135.798 50.432 o
-2 4 19 4469.860 4300.540 345.870 2.984 o
-2 4 20 0.654 20.000 88.505 140.404 o
-2 4 21 805.228 1126.900 179.000 24.433 o
-2 4 22 217.778 152.783 110.894 82.219 o
-2 4 23 438.271 435.664 118.730 61.731 o
-2 4 24 132.201 -12.565 72.704 194.418 o
-2 4 25 70.269 113.107 190.201 30.188 o
-2 4 26 622.512 560.778 185.915 26.937 o
-2 5 1 825.817 908.331 69.733 66.800 o
-2 5 2 236.065 91.994 36.098 467.617 o
-2 5 3 207.651 72.239 70.929 187.191 o
-2 5 4 2431.600 1684.840 243.392 8.889 o
-2 5 5 3911.500 4777.550 414.317 2.766 o
-2 5 6 8094.800 8146.000 331.074 1.184 o
-2 5 7 13.739 101.266 115.319 81.937 o
-2 5 8 112.838 146.426 61.109 254.489 o
-2 5 9 21.543 100.535 79.853 168.062 o
-2 5 10 517.485 708.424 131.888 47.109 o
-2 5 11 1333.360 1031.600 172.898 21.062 o
-2 5 12 247.751 84.817 87.396 126.269 o
-2 5 13 2305.200 2698.310 605.575 2.470 o
-2 5 14 3542.330 3343.840 209.118 5.479 o
-2 5 15 355.444 84.858 91.037 110.047 o
-2 5 16 2811.050 3418.060 289.160 5.423 o
-2 5 18 161.595 233.017 132.259 59.544 o
-2 5 19 51.131 275.662 123.938 69.065 o
-2 5 20 457.024 253.934 115.504 66.964 o
-2 5 21 18.959 3.820 74.057 199.377 o
-2 5 22 1.246 181.404 128.150 66.169 o
-2 5 23 253.506 223.659 112.657 77.566 o
-2 5 24 0.483 254.929 253.889 17.016 o
-2 5 25 9.340 51.625 73.625 200.383 o
-2 6 1 945.782 959.205 82.856 52.648 o
-2 6 2 59.641 84.393 66.392 235.199 o
-2 6 3 716.066 727.627 127.167 44.410 o
-2 6 4 456.783 270.639 156.459 39.853 o
-2 6 5 5230.360 6067.130 191.937 2.614 o
-2 6 6 34.986 196.157 81.578 156.559 o
-2 6 7 1362.440 1398.060 120.642 26.284 o
-2 6 8 360.236 368.227 98.572 88.106 o
-2 6 9 2864.970 3309.080 189.991 7.078 o
-2 6 10 614.544 477.301 163.345 33.952 o
-2 6 11 268.951 84.671 127.734 62.932 o
-2 6 12 7859.510 8209.070 223.443 1.305 o
-2 6 13 2646.720 2387.120 165.319 9.585 o
-2 6 14 3684.730 3432.460 163.351 5.646 o
-2 6 15 2381.220 2773.510 176.821 9.517 o
-2 6 16 6550.820 7200.060 339.867 1.595 o
-2 6 17 732.953 241.923 449.781 5.301 o
-2 6 18 10175.400 11093.300 368.020 0.736 o
-2 6 19 27.334 136.746 122.149 72.662 o
-2 6 20 1706.890 1934.140 215.511 12.149 o
-2 6 21 268.730 33.348 97.409 104.450 o
-2 6 22 861.023 925.062 370.155 7.386 o
-2 6 23 86.818 78.695 151.255 47.461 o
-2 6 24 8.563 31.773 139.298 56.687 o
-2 7 1 1668.240 2229.310 211.863 11.903 o
-2 7 2 18448.800 21107.300 677.696 0.219 o
-2 7 3 389.878 323.060 99.272 86.750 o
-2 7 4 25181.600 27644.900 498.385 0.130 o
-2 7 5 72698.600 81228.000 1763.570 0.015 o
-2 7 6 35068.000 40153.700 657.244 0.065 o
-2 7 7 202.341 315.543 98.588 98.337 o
-2 7 8 35281.800 40213.200 408.891 0.066 o
-2 7 9 11173.100 12935.400 244.826 0.623 o
-2 7 10 12927.500 12841.200 994.610 0.363 o
-2 7 11 15562.600 14561.900 298.266 0.375 o
-2 7 12 79763.400 82461.900 2203.270 0.013 o
-2 7 13 29931.000 30281.900 631.763 0.097 o
-2 7 14 10580.500 9906.350 360.226 0.755 o
-2 7 15 1764.420 1421.060 639.106 2.469 o
-2 7 16 6068.870 5387.410 235.046 2.265 o
-2 7 17 15794.800 16265.000 755.561 0.298 o
-2 7 18 8154.530 8451.270 613.303 0.899 o
-2 7 19 7139.170 8048.760 490.198 1.181 o
-2 7 20 903.383 1223.630 191.686 21.033 o
-2 7 21 5116.140 5228.300 294.079 2.598 o
-2 7 22 42.118 211.760 152.284 46.672 o
-2 7 23 839.827 775.214 195.395 22.512 o
-2 8 1 967.900 1034.430 181.149 22.998 o
-2 8 2 348.553 323.959 104.141 82.432 o
-2 8 3 216.674 216.380 177.904 33.491 o
-2 8 4 683.303 707.675 135.181 41.847 o
-2 8 5 1037.050 1183.770 132.671 31.091 o
-2 8 6 1.285 97.261 121.170 74.508 o
-2 8 7 581.575 540.091 167.686 32.532 o
-2 8 8 4096.080 4148.950 180.311 4.400 o
-2 8 9 29.321 79.557 69.899 217.789 o
-2 8 10 830.923 1126.800 135.953 34.440 o
-2 8 11 2956.910 2392.790 206.811 7.626 o
-2 8 12 1287.780 1272.460 217.882 15.399 o
-2 8 13 2068.010 1860.890 139.107 14.844 o
-2 8 14 27.721 74.505 73.256 199.357 o
-2 8 15 10.184 67.024 84.789 151.193 o
-2 8 16 2104.990 2255.020 220.525 9.854 o
-2 8 17 4.024 252.079 223.716 21.877 o
-2 8 18 4085.130 3995.410 269.387 3.873 o
-2 8 19 333.699 209.833 496.508 4.439 o
-2 8 20 1669.510 1606.210 187.909 14.978 o
-2 8 21 93.021 178.787 110.227 86.627 o
-2 8 22 70.346 86.620 117.912 77.550 o
-2 9 1 351.933 322.308 111.903 73.158 o
-2 9 2 487.858 164.198 189.071 28.460 o
-2 9 3 1359.310 1395.640 173.690 19.193 o
-2 9 4 94.533 154.997 76.489 172.567 o
-2 9 5 9.855 19.616 89.580 136.697 o
-2 9 7 3661.300 3451.120 207.266 5.233 o
-2 9 10 1.620 11.690 81.338 166.329 o
-2 9 11 2122.940 2291.550 389.386 5.101 o
-2 9 12 930.513 783.223 170.380 26.671 o
-2 9 13 5.775 100.959 154.010 46.235 o
-2 9 14 2.005 83.430 148.838 49.559 o
-2 9 15 12.804 50.164 144.486 52.614 o
-2 9 16 1207.520 1001.500 191.036 19.709 o
-2 9 17 16.597 97.895 178.736 34.352 o
-2 9 18 1088.590 892.792 225.704 16.462 o
-2 9 19 190.368 270.952 125.625 64.598 o
-2 9 20 280.559 123.519 128.769 61.379 o
-2 9 21 91.715 112.858 96.782 112.402 o
-2 10 1 112.094 15.292 70.515 207.514 o
-2 10 2 1708.770 2157.590 707.835 2.010 o
-2 10 3 654.225 1010.020 259.826 14.270 o
-2 10 4 4381.470 5053.240 320.915 2.944 o
-2 10 6 1.833 52.414 101.800 105.774 o
-2 10 7 1723.030 1516.830 120.047 20.810 o
-2 10 8 239.019 200.144 100.761 95.714 o
-2 10 9 3214.540 3994.290 220.179 5.356 o
-2 10 10 1141.620 1256.930 191.104 19.256 o
-2 10 11 7147.210 7210.700 303.612 1.497 o
-2 10 12 113.055 286.703 130.252 61.666 o
-2 10 13 824.315 891.295 161.046 29.475 o
-2 10 14 2964.960 2542.610 257.544 6.408 o
-2 10 15 745.128 728.703 278.087 12.766 o
-2 10 16 1746.520 1563.510 208.531 13.220 o
-2 10 17 2650.650 2803.600 259.749 6.698 o
-2 10 18 26.881 15.679 94.344 122.789 o
-2 10 19 1433.050 1462.750 236.995 12.806 o
-2 11 1 9632.970 10612.000 914.213 0.534 o
-2 11 2 11274.100 11452.900 436.552 0.620 o
-2 11 3 25838.100 27412.800 453.364 0.127 o
-2 11 4 2629.930 2996.090 182.744 8.226 o
-2 11 5 13029.600 13121.400 332.259 0.498 o
-2 11 6 6512.180 6644.370 339.918 1.679 o
-2 11 7 12842.900 14056.000 565.895 0.444 o
-2 11 8 3848.910 4089.120 230.631 4.363 o
-2 11 10 21278.900 20423.900 523.052 0.195 o
-2 11 11 16776.800 17699.900 342.283 0.298 o
-2 11 12 145.013 120.024 135.410 58.007 o
-2 11 13 1405.470 1167.190 181.281 18.844 o
-2 11 14 10946.800 10632.700 1258.170 0.363 o
-2 11 15 9506.600 8449.160 796.237 0.658 o
-2 11 16 7789.260 7248.850 973.370 0.660 o
-2 11 17 2553.430 2815.350 603.843 2.410 o
-2 11 18 652.583 238.621 114.012 61.565 o
-2 12 1 305.463 201.851 138.595 52.531 o
-2 12 2 820.879 864.473 152.622 31.958 o
-2 12 3 213.223 114.284 60.990 233.977 o
-2 12 4 5.686 19.757 74.744 196.208 o
-2 12 5 481.159 422.190 145.443 43.656 o
-2 12 6 3.056 242.021 169.026 38.136 o
-2 12 7 1816.370 2095.140 270.862 8.911 o
-2 12 8 25.361 42.860 116.094 81.156 o
-2 12 9 2923.890 3067.060 241.734 6.301 o
-2 12 10 429.010 402.155 150.023 42.360 o
-2 12 11 675.141 708.024 269.954 13.644 o
-2 12 12 99.046 185.577 128.495 64.380 o
-2 12 13 32.835 116.374 102.785 102.036 o
-2 12 14 1200.570 904.717 235.264 14.968 o
-2 12 15 819.816 955.293 175.430 25.831 o
-2 12 16 104.888 168.613 98.268 107.416 o
-2 13 1 5.889 146.021 147.121 50.482 o
-2 13 2 727.246 498.257 146.288 38.444 o
-2 13 3 380.922 341.182 142.412 47.667 o
-2 13 4 0.181 43.529 82.374 161.360 o
-2 13 5 49.856 304.310 197.455 27.819 o
-2 13 6 778.503 854.224 340.595 8.721 o
-2 13 7 76.510 375.366 192.987 28.874 o
-2 13 8 2869.040 2465.210 255.352 6.698 o
-2 13 9 3.465 97.229 133.085 61.832 o
-2 13 10 857.229 826.876 205.832 20.479 o
-2 13 11 12.761 123.494 93.046 124.610 o
-2 13 12 156.658 166.108 201.865 26.525 o
-2 13 13 23.983 75.807 117.185 79.420 o
-2 13 14 1534.220 1308.150 183.587 17.157 o
-2 14 1 702.709 529.900 172.640 29.824 o
-2 14 2 260.957 189.470 115.901 74.014 o
-2 14 3 40.254 1.766 94.881 121.190 o
-2 14 4 1380.650 1389.160 202.785 16.017 o
-2 14 5 29.383 148.777 110.013 89.027 o
-2 14 6 1633.320 1540.090 214.524 13.389 o
-2 14 7 1321.090 1024.470 178.013 20.496 o
-2 14 8 862.270 313.296 300.233 11.259 o
-2 14 9 1768.580 1752.460 229.545 11.473 o
-2 14 10 84.639 229.895 156.883 43.656 o
-2 14 11 32.360 208.734 128.969 64.750 o
-2 15 1 1387.720 1582.210 270.672 10.647 o
-2 15 2 178.808 211.875 123.024 68.078 o
-2 15 3 4600.740 4632.270 332.894 2.879 o
-2 15 4 6755.270 6486.730 463.805 1.425 o
-2 15 5 3139.580 2818.160 250.622 5.993 o
-2 15 6 16269.400 16019.800 778.691 0.288 o
-2 15 7 10686.400 9655.200 767.399 0.576 o
-2 15 8 14214.500 14237.200 404.396 0.415 o
-2 15 9 1472.590 1125.440 252.348 12.195 o
-2 16 1 676.911 926.516 289.482 11.822 o
-2 16 2 219.624 661.087 290.451 12.650 o
-2 16 3 53.733 91.666 95.906 116.458 o
-2 16 4 179.137 -7.057 97.544 109.375 o
-2 16 5 567.672 503.938 268.658 14.214 o
-2 17 1 203.188 352.460 150.923 45.220 o
-1 -17 4 55.026 188.142 198.612 27.651 o
-1 -17 5 773.349 499.671 241.029 16.716 o
-1 -17 7 9.896 120.725 134.708 60.189 o
-1 -17 8 12.007 13.366 84.214 154.611 o
-1 -17 9 264.376 292.025 171.841 35.192 o
-1 -17 10 165.835 97.380 121.653 71.061 o
-1 -17 11 178.451 200.735 157.367 42.755 o
-1 -17 12 5.973 69.619 87.982 140.706 o
-1 -16 1 103.663 110.070 104.443 96.797 o
-1 -16 2 253.421 202.508 176.474 33.831 o
-1 -16 3 38.654 191.055 197.859 27.899 o
-1 -16 4 8.663 131.825 156.108 44.909 o
-1 -16 5 269.395 324.457 199.540 26.406 o
-1 -16 6 341.442 290.180 198.886 26.323 o
-1 -16 7 56.616 317.671 173.073 35.954 o
-1 -16 8 215.862 223.051 137.386 54.668 o
-1 -16 9 464.153 904.766 319.535 10.153 o
-1 -16 10 81.815 40.550 96.816 114.242 o
-1 -16 11 57.704 101.353 81.007 160.660 o
-1 -16 12 4.674 202.768 213.178 24.119 o
-1 -16 13 239.986 264.175 164.590 38.490 o
-1 -16 14 9.003 -44.572 68.374 234.951 o
-1 -16 15 6.416 116.589 86.918 142.876 o
-1 -16 16 73.949 107.064 84.189 147.900 o
-1 -16 17 72.318 325.549 136.834 56.447 o
-1 -15 1 146.480 45.209 124.558 68.758 o
-1 -15 2 31.126 91.648 182.219 33.024 o
-1 -15 3 75.758 195.923 184.115 32.026 o
-1 -15 4 115.237 115.959 145.238 50.978 o
-1 -15 5 46.192 212.991 202.710 26.547 o
-1 -15 6 12.000 105.497 110.543 89.065 o
-1 -15 7 19.962 -49.561 70.640 219.040 o
-1 -15 8 38.878 82.331 93.092 124.251 o
-1 -15 9 87.396 188.118 152.842 46.079 o
-1 -15 10 58.998 37.677 63.685 258.860 o
-1 -15 11 451.315 405.373 186.388 28.659 o
-1 -15 12 1651.410 1798.120 225.553 12.058 o
-1 -15 14 2979.420 3211.090 277.574 5.511 o
-1 -15 16 149.190 225.200 120.780 70.995 o
-1 -15 17 19.415 160.413 162.156 41.521 o
-1 -15 18 321.708 198.800 152.695 43.767 o
-1 -15 19 138.855 305.309 116.804 74.797 o
-1 -15 20 114.985 344.947 126.951 64.137 o
-1 -14 1 8.955 71.396 166.029 39.862 o
-1 -14 2 40.215 126.212 179.437 33.961 o
-1 -14 3 200.491 388.675 232.364 19.803 o
-1 -14 4 123.821 116.583 162.706 40.774 o
-1 -14 5 6.975 73.141 111.758 87.578 o
-1 -14 6 63.011 188.197 188.694 30.570 o
-1 -14 7 417.825 425.012 232.303 19.185 o
-1 -14 8 355.572 343.938 195.006 27.107 o
-1 -14 9 168.511 249.851 123.806 67.087 o
-1 -14 10 852.032 1081.860 192.759 21.767 o
-1 -14 11 209.976 419.336 166.778 37.150 o
-1 -14 12 0.084 100.370 68.014 232.185 o
-1 -14 13 248.719 285.377 114.906 74.048 o
-1 -14 14 725.777 729.176 144.899 37.006 o
-1 -14 15 101.260 171.720 94.295 116.169 o
-1 -14 16 377.909 380.407 113.399 69.563 o
-1 -14 17 172.007 269.806 106.494 88.039 o
-1 -14 18 26.376 8.089 59.484 305.501 o
-1 -14 19 31.303 130.096 85.598 145.319 o
-1 -14 20 28.097 31.342 55.472 346.379 o
-1 -14 21 119.199 202.276 98.385 105.758 o
-1 -14 22 72.487 234.066 122.229 70.923 o
-1 -13 1 1642.990 1834.880 235.350 11.455 o
-1 -13 3 2482.940 2342.050 242.268 7.963 o
-1 -13 5 1.532 36.133 123.797 71.771 o
-1 -13 6 371.650 102.051 88.947 112.420 o
-1 -13 7 166.584 281.519 151.518 45.682 o
-1 -13 8 69.439 43.236 81.106 161.626 o
-1 -13 9 181.941 140.748 115.682 77.219 o
-1 -13 10 852.728 859.292 176.879 25.670 o
-1 -13 11 154.102 295.125 102.381 94.753 o
-1 -13 12 635.944 908.539 176.234 27.669 o
-1 -13 13 323.977 442.357 175.588 32.793 o
-1 -13 14 37.493 251.443 123.236 70.296 o
-1 -13 15 1024.220 1276.940 149.294 27.012 o
-1 -13 16 0.391 145.639 86.128 144.970 o
-1 -13 17 397.971 288.300 122.258 62.209 o
-1 -13 18 296.001 158.333 76.595 147.902 o
-1 -13 19 27.023 86.545 83.257 155.058 o
-1 -13 20 54.534 60.016 69.297 219.373 o
-1 -13 21 722.658 671.518 154.468 34.223 o
-1 -13 22 161.073 245.073 141.065 52.626 o
-1 -13 23 1098.940 862.223 226.885 16.354 o
-1 -13 24 56.578 26.981 114.516 82.971 o
-1 -12 1 1557.930 1609.820 191.142 15.368 o
-1 -12 4 440.208 630.698 199.540 24.755 o
-1 -12 5 1159.850 1321.380 209.537 16.775 o
-1 -12 7 36.138 44.035 88.251 139.016 o
-1 -12 8 7.086 3.236 89.495 137.401 o
-1 -12 9 26.351 -1.248 80.330 169.326 o
-1 -12 10 93.351 245.504 163.133 40.345 o
-1 -12 11 111.666 379.118 152.921 44.950 o
-1 -12 12 55.822 236.955 126.037 67.118 o
-1 -12 13 217.428 289.464 206.579 24.967 o
-1 -12 14 32.944 68.304 80.457 165.973 o
-1 -12 15 651.715 642.186 156.661 34.699 o
-1 -12 16 359.922 456.851 135.418 51.291 o
-1 -12 17 201.145 103.613 66.238 208.348 o
-1 -12 18 22.337 82.524 146.475 51.031 o
-1 -12 19 1.369 43.615 76.647 186.065 o
-1 -12 20 28.791 53.698 66.739 240.103 o
-1 -12 21 278.636 434.520 126.357 59.983 o
-1 -12 22 295.762 139.834 156.495 42.392 o
-1 -12 23 24.986 199.800 101.319 103.806 o
-1 -12 24 34.199 65.757 55.498 339.065 o
-1 -12 25 240.205 305.136 189.657 29.284 o
-1 -11 1 798.337 506.049 197.216 23.386 o
-1 -11 2 119.545 85.563 107.023 92.263 o
-1 -11 3 538.423 745.807 221.674 19.831 o
-1 -11 4 2065.510 1731.950 219.870 10.920 o
-1 -11 5 3126.640 2695.930 214.813 6.741 o
-1 -11 8 13.541 93.828 89.291 135.744 o
-1 -11 9 467.378 350.185 187.921 28.314 o
-1 -11 10 1954.450 1695.220 165.467 14.556 o
-1 -11 11 296.198 378.766 126.613 60.023 o
-1 -11 12 95.502 128.689 126.880 66.491 o
-1 -11 13 395.936 321.069 229.627 19.831 o
-1 -11 14 1256.340 1408.060 146.357 23.761 o
-1 -11 15 299.085 476.020 150.207 43.591 o
-1 -11 16 25.010 36.659 65.367 251.906 o
-1 -11 17 539.678 339.044 155.724 38.666 o
-1 -11 18 1180.930 1380.720 150.108 24.241 o
-1 -11 19 1134.370 1219.980 128.779 29.967 o
-1 -11 20 2175.630 2409.300 207.931 9.838 o
-1 -11 21 465.964 340.835 106.227 74.152 o
-1 -11 22 893.027 745.677 117.696 43.639 o
-1 -11 23 2.816 142.769 136.661 58.461 o
-1 -11 24 1554.350 1782.070 276.442 9.678 o
-1 -11 25 31.752 91.662 118.779 77.074 o
-1 -11 26 59.324 92.348 98.739 109.835 o
-1 -10 5 836.366 684.265 193.268 23.256 o
-1 -10 6 202.471 239.487 179.888 32.799 o
-1 -10 7 442.482 249.834 101.871 82.504 o
-1 -10 8 36.170 38.936 71.476 210.160 o
-1 -10 9 247.516 91.785 91.042 117.300 o
-1 -10 10 169.159 153.398 120.368 71.818 o
-1 -10 11 8.089 88.618 85.166 149.392 o
-1 -10 12 4.053 5.743 69.783 225.820 o
-1 -10 13 586.381 740.682 154.302 35.752 o
-1 -10 14 678.065 676.178 140.631 39.989 o
-1 -10 15 302.801 274.075 118.691 68.493 o
-1 -10 16 897.031 661.491 299.892 10.948 o
-1 -10 17 57.064 116.094 183.448 32.466 o
-1 -10 18 188.203 120.421 83.590 140.137 o
-1 -10 19 6.669 43.424 56.757 335.436 o
-1 -10 20 90.133 170.522 78.853 162.862 o
-1 -10 21 0.132 -22.276 50.892 425.914 o
-1 -10 22 20.760 120.899 69.264 220.032 o
-1 -10 23 0.406 5.027 52.902 393.283 o
-1 -10 24 0.135 24.123 106.051 97.850 o
-1 -10 25 470.454 469.060 151.938 40.373 o
-1 -10 26 4.535 -33.000 102.081 105.766 o
-1 -10 27 35.390 94.262 105.773 96.703 o
-1 -9 1 0.271 54.305 67.207 240.778 o
-1 -9 2 920.644 824.976 182.718 24.034 o
-1 -9 3 1935.760 1965.970 163.792 13.950 o
-1 -9 4 1397.310 1282.150 154.969 21.685 o
-1 -9 5 281.012 200.893 130.462 59.147 o
-1 -9 6 182.526 238.138 121.883 68.880 o
-1 -9 7 2.675 -9.224 105.862 98.391 o
-1 -9 8 101.765 294.045 140.738 53.311 o
-1 -9 9 252.466 87.782 86.873 127.110 o
-1 -9 10 323.699 198.439 113.101 75.073 o
-1 -9 11 93.592 312.680 121.144 70.863 o
-1 -9 12 841.393 1195.640 154.544 28.868 o
-1 -9 13 158.673 157.730 109.662 85.798 o
-1 -9 14 3287.350 3695.830 174.881 6.007 o
-1 -9 15 218.330 136.499 96.451 106.254 o
-1 -9 16 1065.600 1042.390 135.388 31.173 o
-1 -9 17 37.974 36.561 55.358 344.015 o
-1 -9 18 718.011 903.912 119.997 45.290 o
-1 -9 19 386.982 427.654 124.743 58.561 o
-1 -9 20 3297.940 3438.230 172.133 6.268 o
-1 -9 21 442.400 566.012 181.689 29.455 o
-1 -9 22 4916.900 4937.010 178.734 3.232 o
-1 -9 23 465.452 726.895 94.307 76.444 o
-1 -9 24 713.372 790.334 175.181 27.747 o
-1 -9 25 176.593 54.169 105.420 93.570 o
-1 -9 26 13.372 166.999 135.847 58.930 o
-1 -9 27 103.446 227.775 170.623 36.959 o
-1 -9 28 13.191 146.603 166.203 39.604 o
-1 -8 1 1848.840 2024.730 197.617 12.341 o
-1 -8 2 4556.840 5082.880 271.597 3.063 o
-1 -8 3 2320.810 2535.140 166.009 10.536 o
-1 -8 4 1286.510 1030.540 137.038 27.422 o
-1 -8 5 1706.790 1742.820 153.620 16.961 o
-1 -8 6 1176.140 1069.340 148.618 26.507 o
-1 -8 7 52.364 63.710 79.421 168.855 o
-1 -8 8 231.869 260.766 103.001 91.013 o
-1 -8 9 759.734 418.855 134.845 43.454 o
-1 -8 10 2901.560 2796.950 184.136 7.726 o
-1 -8 11 3589.730 3996.760 454.124 2.855 o
-1 -8 12 4839.390 5128.590 398.084 2.350 o
-1 -8 13 2148.800 2400.890 182.829 10.908 o
-1 -8 14 1897.560 2223.760 164.479 13.388 o
-1 -8 15 699.946 658.266 122.709 47.884 o
-1 -8 16 1085.710 1307.870 139.136 27.936 o
-1 -8 17 1224.650 1183.330 107.109 33.190 o
-1 -8 18 1807.300 2014.740 133.658 16.543 o
-1 -8 19 9.014 42.768 53.090 381.571 o
-1 -8 20 218.075 219.362 97.601 101.834 o
-1 -8 21 185.245 199.963 75.393 163.271 o
-1 -8 22 33.557 81.947 96.327 116.437 o
-1 -8 23 1379.220 1417.620 144.729 22.507 o
-1 -8 24 31.544 116.062 128.115 66.234 o
-1 -8 25 172.702 133.098 122.378 69.748 o
-1 -8 26 278.048 143.799 51.012 273.067 o
-1 -8 27 315.570 190.071 213.670 23.238 o
-1 -8 28 82.689 121.060 168.201 38.412 o
-1 -7 1 717.089 519.683 130.763 45.209 o
-1 -7 2 9.065 12.723 88.163 141.286 o
-1 -7 3 26.836 3.636 57.388 328.180 o
-1 -7 4 319.749 265.077 181.457 31.491 o
-1 -7 5 33.726 16.750 60.602 292.171 o
-1 -7 6 58.859 43.191 60.191 287.513 o
-1 -7 7 89.675 42.513 69.001 217.405 o
-1 -7 8 171.870 143.466 89.892 123.370 o
-1 -7 9 245.396 166.690 101.726 94.604 o
-1 -7 10 1094.790 793.215 138.097 32.125 o
-1 -7 11 2206.460 2248.350 164.378 11.734 o
-1 -7 12 1332.890 1542.910 139.780 22.978 o
-1 -7 13 69.128 94.704 66.257 233.610 o
-1 -7 14 1533.840 1472.030 150.564 19.913 o
-1 -7 15 3027.610 2749.470 220.504 6.788 o
-1 -7 16 1702.660 1803.340 150.567 16.998 o
-1 -7 17 146.660 218.499 94.249 112.514 o
-1 -7 18 688.398 545.304 89.987 72.577 o
-1 -7 19 2506.720 2364.470 296.295 6.524 o
-1 -7 20 260.064 200.043 81.106 136.583 o
-1 -7 21 1408.900 1526.550 133.261 23.012 o
-1 -7 22 614.806 425.266 120.111 55.303 o
-1 -7 23 105.992 130.748 90.769 125.669 o
-1 -7 24 282.630 202.889 82.835 129.635 o
-1 -7 25 470.325 265.715 106.205 75.676 o
-1 -7 26 12.909 142.277 114.416 82.847 o
-1 -7 27 536.714 276.558 281.323 13.277 o
-1 -7 28 407.314 312.735 189.356 28.420 o
-1 -6 1 2896.000 3311.560 191.953 6.971 o
-1 -6 2 5193.420 5427.030 162.602 2.905 o
-1 -6 3 5426.380 5278.160 145.125 2.840 o
-1 -6 4 1299.990 973.872 117.651 31.543 o
-1 -6 5 324.099 361.900 92.620 99.619 o
-1 -6 6 512.978 329.458 68.274 127.703 o
-1 -6 7 1900.010 1591.480 89.018 20.830 o
-1 -6 8 2984.910 2463.540 284.509 5.937 o
-1 -6 9 2424.680 1931.500 166.970 11.353 o
-1 -6 10 3139.070 2815.690 157.089 7.564 o
-1 -6 11 2035.690 2221.900 335.323 6.391 o
-1 -6 12 1386.060 1139.770 309.655 9.133 o
-1 -6 13 2872.290 2662.890 160.548 8.483 o
-1 -6 14 1276.220 1233.660 130.293 27.279 o
-1 -6 15 3290.210 3115.540 184.187 6.453 o
-1 -6 16 1627.330 1807.040 168.222 16.143 o
-1 -6 17 273.760 163.506 74.944 155.646 o
-1 -6 18 5.076 49.681 57.880 322.435 o
-1 -6 19 275.030 160.658 77.250 148.320 o
-1 -6 20 557.393 546.277 98.666 72.147 o
-1 -6 21 237.246 333.843 111.167 78.041 o
-1 -6 22 227.224 332.429 83.065 128.158 o
-1 -6 23 1.548 76.411 40.209 643.706 o
-1 -6 24 143.558 231.043 171.669 36.280 o
-1 -6 25 105.290 130.938 101.602 101.583 o
-1 -6 26 93.113 170.993 153.708 45.596 o
-1 -6 27 272.930 485.345 293.829 12.408 o
-1 -6 28 50.754 309.494 233.726 19.945 o
-1 -6 29 409.389 329.993 200.934 25.404 o
-1 -5 1 4827.090 5149.990 126.779 3.376 o
-1 -5 2 4050.640 3774.020 133.844 5.003 o
-1 -5 3 7852.130 7323.250 109.272 1.472 o
-1 -5 4 4366.850 4262.730 127.972 4.282 o
-1 -5 5 250.540 193.875 47.576 299.248 o
-1 -5 6 56.468 37.599 32.524 878.333 o
-1 -5 7 53.268 65.362 38.636 639.908 o
-1 -5 8 850.565 998.248 63.506 65.568 o
-1 -5 9 723.396 1041.850 79.272 63.500 o
-1 -5 10 1907.850 2393.710 102.917 15.924 o
-1 -5 11 21.193 70.610 141.652 54.593 o
-1 -5 12 2315.270 2152.340 125.905 12.951 o
-1 -5 13 202.150 278.163 102.742 92.381 o
-1 -5 14 41.491 168.070 81.514 157.401 o
-1 -5 15 1.868 75.162 50.578 415.606 o
-1 -5 16 466.827 374.522 102.099 77.800 o
-1 -5 17 595.400 600.645 130.921 47.053 o
-1 -5 18 92.664 85.861 74.044 187.510 o
-1 -5 19 1800.750 1748.380 143.225 16.997 o
-1 -5 20 315.254 204.529 86.198 118.661 o
-1 -5 21 619.057 471.835 213.939 21.380 o
-1 -5 22 15.369 105.325 70.996 211.470 o
-1 -5 23 81.899 159.853 172.960 36.270 o
-1 -5 24 5.135 115.634 84.413 151.392 o
-1 -5 25 138.570 193.316 188.409 30.376 o
-1 -5 26 1046.140 1323.000 272.418 11.777 o
-1 -5 27 795.116 1221.490 343.240 8.386 o
-1 -5 28 429.640 547.664 117.536 61.151 o
-1 -5 29 1036.420 1085.330 162.027 25.558 o
-1 -4 1 510.155 257.338 61.706 148.610 o
-1 -4 2 0.159 18.812 37.241 783.136 o
-1 -4 3 210.271 139.107 37.830 445.647 o
-1 -4 4 1630.730 2006.630 109.857 19.985 o
-1 -4 5 809.031 1005.540 73.322 62.888 o
-1 -4 6 1899.110 1741.550 65.755 21.337 o
-1 -4 7 1569.640 1427.560 62.651 29.802 o
-1 -4 8 1600.960 1445.960 63.199 28.895 o
-1 -4 9 5162.920 4979.520 112.484 3.205 o
-1 -4 10 9195.010 9660.140 126.058 1.000 o
-1 -4 11 14179.900 15743.900 231.194 0.406 o
-1 -4 12 5628.830 6381.390 165.353 2.374 o
-1 -4 13 2117.000 2429.720 163.143 11.778 o
-1 -4 14 86.700 174.786 87.501 134.418 o
-1 -4 15 129.112 220.672 92.419 117.577 o
-1 -4 16 812.741 981.795 122.195 40.913 o
-1 -4 17 70.110 138.603 59.548 278.509 o
-1 -4 18 4.350 39.491 32.588 986.072 o
-1 -4 19 300.222 368.450 101.077 87.856 o
-1 -4 20 553.542 477.668 100.649 72.254 o
-1 -4 21 172.481 210.796 91.413 117.481 o
-1 -4 22 172.474 235.248 112.964 79.600 o
-1 -4 23 2730.280 2773.840 216.012 7.511 o
-1 -4 24 188.909 149.610 126.531 65.005 o
-1 -4 25 1382.610 1552.540 147.999 21.319 o
-1 -4 26 13.609 78.202 251.160 17.452 o
-1 -4 27 1410.920 1555.470 137.268 22.311 o
-1 -4 28 4.511 194.409 99.517 108.309 o
-1 -4 29 2.740 123.735 77.199 180.086 o
-1 -3 1 5573.450 4083.420 303.486 2.623 o
-1 -3 2 7968.770 6053.420 212.622 1.534 o
-1 -3 3 3938.940 3016.180 134.500 5.819 o
-1 -3 4 2657.280 2145.600 109.309 11.614 o
-1 -3 5 5699.360 5163.970 149.713 2.696 o
-1 -3 6 4735.840 4131.490 186.567 3.697 o
-1 -3 7 5686.150 5530.000 285.705 2.279 o
-1 -3 8 3518.760 3337.950 119.580 6.474 o
-1 -3 9 774.126 743.007 89.870 62.401 o
-1 -3 10 340.766 281.204 44.569 256.319 o
-1 -3 11 3997.590 3948.340 236.563 4.230 o
-1 -3 12 6294.260 6556.650 156.268 2.051 o
-1 -3 13 3227.380 3338.570 170.862 6.533 o
-1 -3 14 2044.250 2550.620 239.792 8.891 o
-1 -3 15 17.200 79.705 79.848 169.195 o
-1 -3 16 39.353 91.173 69.405 218.672 o
-1 -3 17 25.823 194.699 159.661 42.682 o
-1 -3 18 1706.570 1428.560 186.001 15.437 o
-1 -3 19 13.231 118.799 73.828 195.578 o
-1 -3 20 1247.940 1117.820 185.659 19.689 o
-1 -3 22 356.296 286.767 159.878 39.378 o
-1 -3 23 61.532 144.214 67.177 224.843 o
-1 -3 24 1268.810 1176.540 188.320 18.980 o
-1 -3 25 27.061 103.740 231.498 20.506 o
-1 -3 26 4651.690 5281.050 497.876 2.007 o
-1 -3 27 380.639 232.644 87.483 109.364 o
-1 -3 28 17.258 -7.356 58.832 315.094 o
-1 -3 29 922.490 528.895 194.642 22.937 o
-1 -2 3 8195.190 5677.660 256.053 1.483 o
-1 -2 4 1646.090 930.365 65.905 33.441 o
-1 -2 5 8.294 61.799 33.798 891.176 o
-1 -2 6 6.649 20.556 21.939 2119.200 o
-1 -2 7 357.011 348.570 62.309 167.587 o
-1 -2 8 1397.950 1451.190 67.737 32.892 o
-1 -2 9 659.340 681.840 72.695 85.600 o
-1 -2 10 1071.870 1402.500 91.250 37.828 o
-1 -2 11 2820.460 3722.260 201.284 6.541 o
-1 -2 12 8781.870 10087.200 238.425 0.990 o
-1 -2 13 3669.100 3563.550 310.861 4.111 o
-1 -2 14 295.707 84.791 78.514 146.469 o
-1 -2 15 0.665 143.133 82.512 157.665 o
-1 -2 16 354.783 280.110 99.880 89.011 o
-1 -2 17 313.149 265.876 173.536 34.285 o
-1 -2 18 537.962 468.303 146.062 42.016 o
-1 -2 19 443.518 487.028 199.821 25.076 o
-1 -2 20 3577.810 3736.010 277.544 4.441 o
-1 -2 22 2981.740 2292.410 238.897 6.992 o
-1 -2 24 1295.090 1738.630 344.540 7.419 o
-1 -2 25 39.515 50.556 57.397 318.718 o
-1 -2 26 271.030 332.636 133.698 55.501 o
-1 -2 27 292.509 99.058 52.907 263.298 o
-1 -2 28 161.131 326.745 163.942 39.169 o
-1 -2 29 211.601 72.703 63.666 223.489 o
-1 -1 5 456.994 689.340 59.720 125.290 o
-1 -1 6 318.026 409.833 67.401 153.706 o
-1 -1 7 173.638 151.507 40.233 439.754 o
-1 -1 8 2365.500 2248.080 109.200 12.964 o
-1 -1 9 23.638 44.455 33.998 869.072 o
-1 -1 10 606.608 515.706 73.301 97.512 o
-1 -1 11 4147.140 4430.220 190.986 4.116 o
-1 -1 12 7372.120 7487.800 229.779 1.488 o
-1 -1 13 1706.710 1997.760 314.884 7.635 o
-1 -1 14 3452.660 3522.490 149.208 6.133 o
-1 -1 15 21.820 22.776 48.942 445.695 o
-1 -1 16 802.705 892.226 213.937 19.379 o
-1 -1 17 660.913 649.935 218.677 19.972 o
-1 -1 18 2612.190 2572.450 144.075 9.933 o
-1 -1 19 30.400 76.280 217.245 23.288 o
-1 -1 20 46.861 70.793 75.036 188.582 o
-1 -1 21 24.990 18.239 78.257 177.754 o
-1 -1 22 505.395 456.476 124.498 55.089 o
-1 -1 23 190.702 56.123 85.460 137.077 o
-1 -1 24 13.299 128.385 71.527 207.331 o
-1 -1 25 228.907 239.527 111.374 79.744 o
-1 -1 26 459.091 549.262 112.826 63.930 o
-1 -1 27 64.510 191.119 75.299 178.967 o
-1 -1 28 3286.450 3094.000 332.502 4.470 o
-1 0 5 4497.140 4403.900 181.444 3.819 o
-1 0 6 9155.470 9866.310 259.547 0.947 o
-1 0 7 8707.510 9039.680 220.003 1.084 o
-1 0 8 1449.040 1546.860 75.813 29.633 o
-1 0 9 21.705 24.089 24.234 1649.880 o
-1 0 10 4426.090 4837.150 170.903 3.726 o
-1 0 11 1415.820 1623.170 197.148 15.653 o
-1 0 12 2681.780 2753.750 273.094 6.410 o
-1 0 13 6.197 3.476 104.528 100.805 o
-1 0 14 480.909 588.592 119.685 57.220 o
-1 0 15 2471.000 2621.170 168.273 9.716 o
-1 0 16 711.258 538.205 163.845 32.265 o
-1 0 17 2469.140 2375.450 153.404 10.659 o
-1 0 18 723.811 781.971 141.429 37.831 o
-1 0 19 69.791 102.953 86.099 142.126 o
-1 0 20 917.275 954.731 214.875 18.471 o
-1 0 21 281.871 413.819 127.180 59.481 o
-1 0 22 64.163 253.727 104.329 95.879 o
-1 0 23 634.338 818.076 129.621 44.174 o
-1 0 24 671.728 439.052 116.978 55.335 o
-1 0 25 21.440 42.150 74.430 195.460 o
-1 0 26 76.595 212.178 174.895 35.388 o
-1 0 27 566.535 913.630 201.336 22.774 o
-1 0 28 255.776 156.075 247.283 17.654 o
-1 1 4 316.776 153.630 47.193 280.241 o
-1 1 5 151.719 53.352 35.609 600.675 o
-1 1 6 16.852 21.768 29.825 1154.600 o
-1 1 7 129.294 126.834 37.694 538.173 o
-1 1 8 777.269 364.676 118.745 52.075 o
-1 1 9 2903.650 3115.880 305.311 5.252 o
-1 1 10 3079.800 2399.840 224.497 6.969 o
-1 1 15 2063.930 2594.590 191.000 10.542 o
-1 1 16 207.916 193.073 79.262 147.903 o
-1 1 17 1.293 71.274 74.837 193.879 o
-1 1 18 24.582 31.926 74.267 196.483 o
-1 1 19 120.759 199.862 103.110 96.899 o
-1 1 20 2054.600 1974.510 154.859 13.712 o
-1 1 21 141.072 177.695 95.438 111.381 o
-1 1 22 2517.930 2705.410 179.502 9.094 o
-1 1 23 139.956 357.128 130.499 60.335 o
-1 1 24 392.232 236.467 105.347 80.908 o
-1 1 25 361.517 110.406 271.948 14.551 o
-1 1 26 2653.220 2436.620 202.527 8.477 o
-1 1 27 43.792 -3.816 69.220 225.178 o
-1 2 3 515.809 320.971 74.204 116.490 o
-1 2 4 713.644 597.247 78.205 79.505 o
-1 2 5 284.761 201.912 45.335 297.024 o
-1 2 6 372.466 290.020 84.620 113.122 o
-1 2 7 281.884 186.256 51.931 257.267 o
-1 2 8 1808.140 1722.120 86.707 21.326 o
-1 2 9 31.936 18.288 19.974 2208.150 o
-1 2 10 13.562 57.990 63.240 268.824 o
-1 2 11 264.126 385.851 90.225 107.301 o
-1 2 12 738.126 711.620 195.556 23.419 o
-1 2 13 9.109 12.588 85.488 150.226 o
-1 2 14 496.048 800.936 222.164 19.816 o
-1 2 16 1007.290 699.945 111.807 43.399 o
-1 2 17 1450.360 1242.200 160.815 20.612 o
-1 2 18 162.995 313.085 97.299 102.838 o
-1 2 19 281.033 477.200 142.089 48.392 o
-1 2 20 314.354 335.497 140.451 50.034 o
-1 2 21 641.490 404.525 275.087 13.557 o
-1 2 22 51.197 304.700 135.287 58.129 o
-1 2 23 62.109 162.505 82.616 152.056 o
-1 2 24 176.313 300.876 205.289 25.393 o
-1 2 25 408.570 478.431 171.749 33.234 o
-1 2 26 169.481 144.187 316.645 10.911 o
-1 2 27 736.233 974.874 156.716 31.227 o
-1 3 1 2099.130 1769.540 153.074 14.162 o
-1 3 2 302.991 192.721 43.801 300.983 o
-1 3 3 1239.240 1177.800 77.946 39.260 o
-1 3 4 3920.790 3351.760 154.414 5.394 o
-1 3 5 574.043 299.426 59.485 138.502 o
-1 3 6 740.196 564.526 79.266 77.816 o
-1 3 7 31.581 46.170 33.010 898.711 o
-1 3 8 6065.190 6216.420 151.917 2.227 o
-1 3 9 4420.640 4103.730 324.051 3.203 o
-1 3 10 1008.020 695.063 159.296 28.830 o
-1 3 11 6405.100 6010.040 274.598 1.929 o
-1 3 12 629.528 471.355 93.370 75.216 o
-1 3 13 691.451 675.145 149.683 36.307 o
-1 3 14 1055.910 936.805 130.235 33.596 o
-1 3 15 2363.250 2385.330 137.110 11.658 o
-1 3 16 9.591 133.639 201.095 27.146 o
-1 3 17 143.640 151.774 101.778 99.328 o
-1 3 18 664.400 637.606 145.708 38.555 o
-1 3 19 67.325 47.177 73.808 193.728 o
-1 3 20 8.534 24.267 72.081 210.377 o
-1 3 21 150.161 143.698 135.856 57.410 o
-1 3 22 6.813 178.050 80.470 163.721 o
-1 3 23 331.951 333.786 201.399 25.650 o
-1 3 24 494.632 326.240 113.676 66.013 o
-1 3 25 553.106 767.982 220.234 19.947 o
-1 3 26 6.839 66.702 69.726 222.423 o
-1 4 1 983.650 915.570 70.851 56.890 o
-1 4 2 1025.840 1114.070 75.573 48.608 o
-1 4 3 329.224 251.398 48.647 245.581 o
-1 4 4 182.505 135.887 42.668 406.217 o
-1 4 5 1611.520 1523.330 95.672 24.685 o
-1 4 6 3208.760 3196.940 213.541 6.114 o
-1 4 7 3866.820 3886.740 358.501 3.418 o
-1 4 8 12.457 121.005 82.907 156.156 o
-1 4 9 1636.490 1842.290 169.189 15.883 o
-1 4 10 1089.630 1295.860 243.314 13.914 o
-1 4 11 1024.740 926.968 109.952 40.408 o
-1 4 12 1241.550 1203.900 147.241 25.049 o
-1 4 13 3027.480 2696.990 193.515 7.353 o
-1 4 14 1.075 71.940 64.718 257.859 o
-1 4 15 915.816 909.282 151.566 30.548 o
-1 4 16 1511.530 1186.170 142.231 22.649 o
-1 4 17 3443.910 3374.030 186.429 5.881 o
-1 4 18 65.079 113.715 85.968 142.496 o
-1 4 19 524.101 419.496 179.158 30.121 o
-1 4 20 611.050 632.958 133.342 45.087 o
-1 4 21 0.740 78.137 132.955 62.068 o
-1 4 22 1083.610 1245.300 156.085 25.186 o
-1 4 23 53.716 84.458 69.316 217.684 o
-1 4 24 42.611 174.762 123.285 70.811 o
-1 4 25 1024.050 1223.510 200.730 18.920 o
-1 5 1 1814.950 1496.450 65.285 24.375 o
-1 5 2 396.403 277.938 59.232 176.760 o
-1 5 3 314.149 160.782 52.358 247.527 o
-1 5 4 3528.910 3234.870 626.732 2.019 o
-1 5 5 4713.740 4948.890 301.922 2.868 o
-1 5 8 1716.750 2052.200 213.721 11.966 o
-1 5 9 168.878 117.312 170.803 36.825 o
-1 5 10 349.840 239.758 96.270 95.931 o
-1 5 11 781.475 672.644 109.105 52.269 o
-1 5 13 828.604 1081.390 164.109 27.543 o
-1 5 14 891.152 996.617 157.649 28.790 o
-1 5 15 0.241 21.899 105.690 98.537 o
-1 5 16 876.513 1156.770 188.141 22.061 o
-1 5 17 320.849 119.511 100.156 94.633 o
-1 5 18 2739.030 3257.590 254.852 6.228 o
-1 5 19 96.653 155.174 97.652 109.366 o
-1 5 20 265.983 389.099 119.123 67.450 o
-1 5 21 777.378 650.811 115.447 49.432 o
-1 5 22 55.420 14.679 71.018 211.972 o
-1 5 23 206.947 184.935 188.559 30.058 o
-1 5 24 347.254 590.206 192.122 27.201 o
-1 5 25 3289.240 3356.220 372.155 3.911 o
-1 6 1 7085.370 6932.810 430.435 1.367 o
-1 6 2 11987.300 12936.400 385.662 0.546 o
-1 6 3 10871.700 10674.600 332.070 0.708 o
-1 6 4 5639.430 5142.260 356.131 2.175 o
-1 6 5 141.661 4.332 60.342 270.866 o
-1 6 6 5.956 53.456 68.885 228.708 o
-1 6 7 30.252 59.866 100.605 107.369 o
-1 6 8 124.197 221.822 115.761 77.574 o
-1 6 9 1386.470 1589.010 197.601 15.884 o
-1 6 10 1007.690 1282.380 255.730 13.184 o
-1 6 12 65.760 228.963 101.410 101.584 o
-1 6 13 66.817 276.830 155.070 44.610 o
-1 6 14 891.334 722.980 147.528 33.444 o
-1 6 15 333.110 297.981 204.689 24.948 o
-1 6 16 294.601 361.683 122.737 63.629 o
-1 6 17 110.919 12.002 64.472 245.667 o
-1 6 18 121.645 58.452 85.162 143.068 o
-1 6 19 17.812 72.334 80.150 168.174 o
-1 6 20 54.568 58.919 109.839 89.767 o
-1 6 21 54.588 348.758 200.510 26.910 o
-1 6 22 41.786 48.178 81.594 161.579 o
-1 6 23 84.055 249.822 139.882 54.434 o
-1 6 24 941.299 822.143 222.977 17.636 o
-1 7 1 73.439 63.794 60.157 281.917 o
-1 7 2 79.229 65.388 74.904 186.120 o
-1 7 3 1018.920 1125.920 181.309 22.136 o
-1 7 4 858.263 1089.200 137.680 33.786 o
-1 7 5 3348.530 3903.000 185.907 5.593 o
-1 7 6 295.001 212.803 132.300 57.270 o
-1 7 7 12.969 89.595 95.316 119.503 o
-1 7 8 4003.370 4160.200 233.458 4.135 o
-1 7 9 947.545 919.776 114.309 41.099 o
-1 7 10 1520.650 1569.520 145.159 20.148 o
-1 7 11 132.796 243.269 109.212 85.906 o
-1 7 12 486.664 537.941 111.150 64.495 o
-1 7 13 3045.080 3039.350 174.333 7.235 o
-1 7 14 1168.610 1202.350 269.600 11.805 o
-1 7 15 380.638 554.358 145.424 44.237 o
-1 7 16 622.146 789.409 193.529 24.368 o
-1 7 17 9.656 -1.867 87.065 145.115 o
-1 7 18 975.406 1194.230 191.575 20.626 o
-1 7 19 526.716 509.521 153.299 38.678 o
-1 7 20 1565.020 1382.620 429.747 5.083 o
-1 7 21 67.374 323.096 162.621 40.504 o
-1 7 22 2882.170 3082.500 240.229 6.390 o
-1 7 23 36.253 85.401 138.429 56.949 o
-1 8 1 4.235 37.059 70.305 220.806 o
-1 8 2 327.850 223.836 147.922 46.160 o
-1 8 3 1419.910 1488.160 146.206 21.484 o
-1 8 4 2308.070 2386.320 234.322 8.582 o
-1 8 5 116.815 313.864 116.095 76.133 o
-1 8 6 1795.240 2174.990 154.579 14.719 o
-1 8 7 2.078 29.364 66.742 245.521 o
-1 8 8 1476.080 1280.800 123.457 25.063 o
-1 8 9 2057.630 2172.980 172.430 12.281 o
-1 8 10 558.810 493.106 99.834 72.362 o
-1 8 11 1053.620 1523.500 360.880 7.259 o
-1 8 12 158.616 206.510 94.758 111.087 o
-1 8 13 183.645 159.405 88.919 124.430 o
-1 8 14 8.535 142.361 92.745 125.174 o
-1 8 15 279.695 185.458 115.296 74.199 o
-1 8 16 1338.950 1028.150 224.010 15.164 o
-1 8 17 274.360 336.679 141.515 49.997 o
-1 8 18 1364.590 1707.170 274.521 10.336 o
-1 8 19 12.124 155.802 140.224 55.419 o
-1 8 20 275.160 304.706 138.053 52.551 o
-1 8 21 0.884 93.044 249.033 17.755 o
-1 9 1 4011.440 3119.940 768.215 1.434 o
-1 9 2 3595.490 3900.170 255.394 4.545 o
-1 9 3 57.522 213.604 111.295 85.535 o
-1 9 4 16.038 112.001 114.091 83.544 o
-1 9 6 1420.660 1505.940 245.221 12.210 o
-1 9 8 738.468 703.219 227.552 18.207 o
-1 9 9 626.767 551.258 113.877 57.005 o
-1 9 10 107.467 314.821 124.506 66.988 o
-1 9 11 68.951 63.937 69.738 214.507 o
-1 9 12 39.099 206.958 104.163 97.829 o
-1 9 13 418.255 244.009 119.741 64.479 o
-1 9 14 260.343 208.544 96.904 101.053 o
-1 9 15 1703.570 1664.330 249.369 10.777 o
-1 9 16 7.911 56.230 88.751 138.526 o
-1 9 17 1795.480 1433.110 188.493 14.706 o
-1 9 18 268.554 210.331 186.763 30.255 o
-1 9 19 1677.300 1985.140 235.235 11.080 o
-1 9 20 446.209 315.644 121.350 61.181 o
-1 10 1 486.715 591.292 195.034 25.615 o
-1 10 2 41.838 96.353 70.995 208.769 o
-1 10 3 20.602 14.438 71.099 215.419 o
-1 10 4 556.029 545.127 166.283 33.245 o
-1 10 5 1968.080 1907.260 263.067 9.075 o
-1 10 6 2248.910 2485.870 284.811 7.146 o
-1 10 7 2415.680 3010.850 290.100 6.287 o
-1 10 8 764.913 669.653 231.610 17.626 o
-1 10 9 1236.280 1172.000 164.325 22.561 o
-1 10 10 47.462 89.745 73.943 192.899 o
-1 10 11 298.674 623.963 166.872 35.348 o
-1 10 12 106.471 280.095 135.414 57.421 o
-1 10 13 143.814 195.309 136.973 56.249 o
-1 10 14 244.101 330.708 120.504 67.539 o
-1 10 15 317.099 379.921 148.862 44.717 o
-1 10 16 374.926 425.962 197.597 26.136 o
-1 10 17 395.844 453.200 164.362 36.191 o
-1 10 18 166.380 144.793 64.542 220.458 o
-1 10 19 328.118 52.404 134.103 56.727 o
-1 11 1 58.307 93.104 76.680 178.727 o
-1 11 2 26.599 -32.804 69.932 222.710 o
-1 11 3 359.724 479.191 139.899 48.309 o
-1 11 4 78.393 144.397 100.767 103.965 o
-1 11 5 1197.140 1367.870 180.710 19.752 o
-1 11 6 65.601 123.204 129.602 64.263 o
-1 11 7 1121.920 1177.740 152.276 25.824 o
-1 11 8 307.783 542.794 153.307 41.481 o
-1 11 9 2147.670 2097.530 181.332 11.628 o
-1 11 10 20.283 143.645 104.047 99.599 o
-1 11 11 194.862 156.973 159.534 41.691 o
-1 11 12 3.881 -1.166 79.535 174.158 o
-1 11 13 361.445 519.106 199.832 25.427 o
-1 11 14 90.404 172.661 172.533 36.375 o
-1 11 15 1761.880 1989.860 206.106 12.335 o
-1 11 16 82.914 199.220 107.837 90.320 o
-1 11 17 148.812 726.021 231.213 19.698 o
-1 12 1 585.810 805.398 239.460 17.027 o
-1 12 2 1653.690 1606.680 193.155 14.669 o
-1 12 3 0.308 21.736 85.447 150.574 o
-1 12 4 201.759 208.714 152.736 45.004 o
-1 12 5 331.593 322.630 146.984 45.952 o
-1 12 6 333.423 203.430 166.028 37.331 o
-1 12 7 522.765 430.622 189.488 27.256 o
-1 12 8 1928.500 2043.450 322.927 7.000 o
-1 12 9 1677.830 2051.790 224.384 11.536 o
-1 12 10 792.292 864.699 167.268 28.460 o
-1 12 11 764.916 971.705 177.723 25.791 o
-1 12 12 1.008 132.002 117.232 79.273 o
-1 12 13 343.241 533.538 193.923 26.931 o
-1 12 14 385.739 446.737 120.270 61.925 o
-1 12 15 24.939 137.000 120.280 74.934 o
-1 13 1 907.659 1182.770 233.181 15.809 o
-1 13 2 35.002 106.013 81.151 161.686 o
-1 13 3 23.237 -2.404 105.561 98.522 o
-1 13 4 327.613 219.882 125.343 62.278 o
-1 13 5 793.570 770.256 170.041 28.285 o
-1 13 6 1233.210 2048.670 910.772 1.280 o
-1 13 7 1027.090 1161.630 427.502 5.510 o
-1 13 8 456.940 266.914 208.405 23.664 o
-1 13 9 225.263 417.179 165.514 37.559 o
-1 13 10 38.991 160.509 127.843 66.117 o
-1 13 11 24.747 133.173 105.567 96.835 o
-1 13 12 207.571 284.463 210.570 24.100 o
-1 13 13 26.799 33.511 93.748 124.014 o
-1 14 1 0.183 50.152 118.779 77.866 o
-1 14 2 10.181 18.767 119.944 76.442 o
-1 14 3 35.961 209.589 128.503 65.151 o
-1 14 4 436.034 502.697 179.205 30.489 o
-1 14 5 603.917 471.725 175.496 30.260 o
-1 14 6 1940.900 2052.190 283.671 8.211 o
-1 14 7 353.848 312.637 151.267 43.405 o
-1 14 8 555.506 413.949 224.441 19.987 o
-1 14 9 10.808 44.532 127.969 67.042 o
-1 14 10 140.440 40.341 90.110 128.038 o
-1 14 11 135.909 271.202 136.205 56.422 o
-1 15 1 158.839 140.046 132.026 60.542 o
-1 15 2 535.492 595.374 228.468 19.093 o
-1 15 3 5.350 141.038 126.657 67.924 o
-1 15 4 690.084 505.495 187.702 26.200 o
-1 15 5 10.083 97.874 95.074 120.055 o
-1 15 6 141.647 187.547 110.749 84.294 o
-1 15 7 31.586 40.825 87.629 141.272 o
-1 15 8 280.647 82.632 105.894 88.342 o
-1 16 1 85.598 185.252 135.921 57.935 o
-1 16 2 82.066 34.751 100.509 106.316 o
-1 16 3 221.712 109.847 142.593 51.648 o
-1 16 4 249.341 352.195 203.482 25.463 o
-1 16 5 24.708 86.382 87.253 141.636 o
0 -17 1 9.843 360.431 219.610 22.586 o
0 -17 2 225.793 482.888 210.078 23.804 o
0 -17 3 28.279 205.545 141.852 53.799 o
0 -17 4 275.095 251.234 162.362 39.237 o
0 -17 5 4.825 339.239 209.054 24.928 o
0 -17 6 75.648 168.477 158.624 43.002 o
0 -17 7 40.111 92.558 92.832 124.651 o
0 -17 8 18.247 93.345 87.449 141.172 o
0 -17 9 59.589 -106.357 73.317 199.593 o
0 -17 10 2.059 85.792 70.875 214.873 o
0 -17 11 43.772 239.777 169.563 37.704 o
0 -17 12 151.208 464.162 187.987 29.831 o
0 -17 13 63.585 81.437 87.763 138.019 o
0 -16 8 879.621 881.068 342.467 8.513 o
0 -16 9 21191.600 21107.700 866.764 0.177 o
0 -16 13 204.775 236.135 180.985 32.414 o
0 -16 14 29.047 114.123 140.060 55.582 o
0 -16 15 3266.110 3274.320 252.324 5.415 o
0 -16 16 65.887 124.818 113.663 82.988 o
0 -16 17 486.112 488.732 142.399 44.535 o
0 -16 18 397.148 511.541 144.890 44.596 o
0 -15 1 37.475 116.484 170.112 37.781 o
0 -15 2 678.954 566.278 237.138 17.415 o
0 -15 3 27.744 -6.769 120.850 75.199 o
0 -15 4 911.769 1235.420 237.982 15.194 o
0 -15 5 1.025 104.389 81.081 164.464 o
0 -15 6 1.950 67.505 94.697 121.851 o
0 -15 7 22.763 -17.357 88.047 141.332 o
0 -15 8 56.968 179.826 149.667 48.294 o
0 -15 9 7.996 34.888 114.717 83.450 o
0 -15 10 255.309 309.492 138.513 52.527 o
0 -15 11 208.054 64.111 79.076 155.427 o
0 -15 12 202.889 384.191 160.432 40.180 o
0 -15 13 124.092 154.466 131.116 61.778 o
0 -15 14 472.777 604.226 153.402 38.731 o
0 -15 15 258.298 300.538 102.023 90.309 o
0 -15 16 154.213 196.973 81.886 144.938 o
0 -15 17 436.346 314.614 166.579 35.628 o
0 -15 18 222.775 180.594 86.022 127.923 o
0 -15 19 17.993 31.464 90.651 132.936 o
0 -15 20 2.518 88.851 105.112 98.811 o
0 -14 1 98.497 268.185 248.673 17.610 o
0 -14 2 196.986 129.676 95.219 110.118 o
0 -14 3 45.483 63.882 80.960 163.214 o
0 -14 4 292.350 558.890 221.632 21.154 o
0 -14 7 30.493 299.392 181.914 32.767 o
0 -14 8 161.175 52.216 81.065 153.705 o
0 -14 9 291.349 337.410 159.737 39.859 o
0 -14 10 367.887 422.954 205.080 24.433 o
0 -14 11 129.632 246.586 138.084 55.231 o
0 -14 12 479.940 371.552 210.210 22.959 o
0 -14 13 554.681 473.129 150.909 39.542 o
0 -14 14 820.778 920.227 177.402 25.574 o
0 -14 15 347.641 266.040 117.076 68.869 o
0 -14 16 49.232 61.642 80.920 163.175 o
0 -14 17 10.017 136.076 187.006 31.361 o
0 -14 18 13.867 76.255 72.495 204.835 o
0 -14 19 0.099 42.415 109.085 92.324 o
0 -14 20 92.297 27.887 67.116 229.740 o
0 -14 21 28.483 86.626 112.580 85.773 o
0 -14 22 154.558 226.349 102.087 96.744 o
0 -13 1 1110.530 1117.090 200.323 18.758 o
0 -13 2 95.391 119.504 134.558 59.374 o
0 -13 3 471.287 504.970 179.546 30.090 o
0 -13 4 174.818 260.360 156.482 42.983 o
0 -13 5 397.790 486.802 174.638 32.318 o
0 -13 6 908.134 1012.990 201.239 20.280 o
0 -13 8 60.467 50.973 80.353 164.958 o
0 -13 9 198.621 251.544 168.023 37.372 o
0 -13 10 312.507 486.834 208.885 23.709 o
0 -13 11 12.206 9.268 68.440 233.581 o
0 -13 12 271.392 356.287 135.407 54.019 o
0 -13 13 13.733 23.846 80.537 168.512 o
0 -13 14 25.102 78.402 116.802 79.896 o
0 -13 15 67.066 70.903 78.470 171.240 o
0 -13 16 48.812 89.379 58.193 302.929 o
0 -13 17 737.918 750.700 127.316 43.524 o
0 -13 18 632.970 940.581 132.124 41.704 o
0 -13 19 722.220 803.409 190.823 24.139 o
0 -13 20 217.101 153.428 75.162 163.005 o
0 -13 21 1620.110 1666.350 164.340 17.025 o
0 -13 22 12.610 45.248 110.921 89.051 o
0 -13 23 1.264 199.353 176.221 35.209 o
0 -13 24 1584.670 1175.820 467.169 4.441 o
0 -12 6 6407.620 7450.490 353.018 1.579 o
0 -12 9 40062.400 36282.200 585.110 0.059 o
0 -12 11 1032.800 908.218 134.438 33.167 o
0 -12 12 6017.110 6209.240 306.646 1.966 o
0 -12 13 42.398 47.515 70.163 216.582 o
0 -12 14 1162.840 1236.800 111.543 32.979 o
0 -12 15 38.670 97.851 153.142 46.572 o
0 -12 16 4988.810 5371.640 222.375 2.881 o
0 -12 17 1278.680 1240.700 124.625 28.191 o
0 -12 18 107.674 147.621 183.268 32.288 o
0 -12 19 2998.660 3249.280 147.460 7.513 o
0 -12 20 1556.700 1374.510 211.296 14.385 o
0 -12 21 4323.190 4583.950 227.089 3.661 o
0 -12 22 73.321 114.605 74.613 185.415 o
0 -12 23 4918.610 4926.850 436.432 2.208 o
0 -12 24 7736.340 7848.320 448.169 1.153 o
0 -12 25 2261.030 2032.670 498.079 3.524 o
0 -11 1 2044.000 2446.440 234.337 9.230 o
0 -11 6 146.410 425.107 179.227 32.820 o
0 -11 8 292.368 247.753 174.451 34.164 o
0 -11 9 107.582 357.799 205.886 25.380 o
0 -11 10 2.629 121.398 84.638 150.585 o
0 -11 11 76.636 146.243 87.348 136.471 o
0 -11 12 269.816 373.165 159.737 39.896 o
0 -11 13 296.547 209.540 101.382 91.645 o
0 -11 14 33.435 52.572 58.689 306.731 o
0 -11 15 61.868 96.009 55.265 327.953 o
0 -11 16 17.078 52.893 56.228 337.500 o
0 -11 17 235.842 505.432 133.920 54.331 o
0 -11 18 401.043 207.703 91.092 102.221 o
0 -11 19 603.826 650.943 114.091 55.925 o
0 -11 20 260.312 216.648 98.246 98.466 o
0 -11 21 2.049 11.744 138.762 57.242 o
0 -11 22 54.259 87.828 60.227 283.032 o
0 -11 23 587.097 582.802 109.309 61.114 o
0 -11 24 1149.050 787.267 318.994 9.351 o
0 -11 25 1.836 9.025 93.106 127.053 o
0 -11 26 177.113 206.225 112.014 81.157 o
0 -10 1 0.436 -22.015 94.626 123.197 o
0 -10 2 64.938 208.084 164.816 39.836 o
0 -10 3 81.397 173.728 100.593 103.627 o
0 -10 4 63.004 -10.084 72.033 206.189 o
0 -10 5 277.832 233.267 173.595 34.638 o
0 -10 6 1016.840 841.495 179.284 23.752 o
0 -10 7 2318.600 2293.560 210.172 9.478 o
0 -10 8 2873.290 2808.100 272.369 6.062 o
0 -10 9 3444.810 3510.120 282.521 4.662 o
0 -10 10 1832.970 2126.480 221.023 10.993 o
0 -10 11 1111.720 1259.690 141.665 27.415 o
0 -10 12 452.522 299.381 103.732 78.517 o
0 -10 13 646.203 484.044 117.120 55.342 o
0 -10 14 597.277 313.614 118.735 58.579 o
0 -10 15 194.186 99.608 72.123 181.889 o
0 -10 16 24.890 26.558 52.919 381.304 o
0 -10 17 410.373 481.937 116.110 64.095 o
0 -10 18 1652.660 1581.830 147.993 18.567 o
0 -10 19 1164.810 1242.340 139.514 27.189 o
0 -10 20 1703.060 1709.360 360.862 6.449 o
0 -10 21 802.625 569.349 100.196 58.643 o
0 -10 22 2583.860 1820.410 613.995 2.450 o
0 -10 23 193.304 147.633 74.403 169.348 o
0 -10 24 1278.110 1133.510 254.224 12.678 o
0 -10 25 647.399 466.752 246.344 16.512 o
0 -10 26 261.786 69.897 121.573 69.322 o
0 -10 27 9.401 160.686 110.917 87.934 o
0 -9 1 3007.820 3197.200 252.941 5.862 o
0 -9 2 5841.000 6603.010 398.189 1.757 o
0 -9 3 6200.820 6730.890 348.591 1.739 o
0 -9 4 2327.990 2295.860 263.049 7.778 o
0 -9 5 1916.770 1968.320 184.174 12.891 o
0 -9 6 2437.100 2087.210 196.226 9.909 o
0 -9 7 75.071 95.898 134.692 59.641 o
0 -9 8 0.050 105.003 82.672 158.358 o
0 -9 9 319.461 114.998 101.080 93.330 o
0 -9 10 3153.900 2790.070 186.937 7.062 o
0 -9 11 3200.320 2935.000 206.201 6.492 o
0 -9 12 1768.670 1673.960 285.240 8.923 o
0 -9 13 10.610 200.371 104.556 98.110 o
0 -9 14 47.120 139.967 94.119 120.005 o
0 -9 15 826.666 691.830 125.656 42.781 o
0 -9 16 105.039 18.822 60.381 277.792 o
0 -9 17 18.946 45.719 55.824 342.738 o
0 -9 18 2628.970 2695.130 213.966 7.904 o
0 -9 19 1366.900 1413.760 132.846 24.317 o
0 -9 20 1988.870 1882.150 306.043 7.541 o
0 -9 21 111.320 209.572 89.231 126.883 o
0 -9 22 2576.970 2293.420 229.533 8.145 o
0 -9 23 1260.860 1286.840 338.904 7.961 o
0 -9 24 1226.630 1191.490 112.228 31.983 o
0 -9 25 96.612 74.815 114.261 82.018 o
0 -9 26 1533.530 1207.630 352.361 7.189 o
0 -9 27 197.704 373.904 242.375 18.266 o
0 -8 1 4638.450 5402.620 336.671 2.633 o
0 -8 2 11299.700 12626.100 386.403 0.595 o
0 -8 3 2030.530 1732.570 122.775 16.565 o
0 -8 4 84647.800 95612.200 1510.500 0.011 o
0 -8 7 8598.630 8592.960 240.087 1.126 o
0 -8 8 679.355 798.414 140.920 38.695 o
0 -8 9 10213.700 11428.400 266.526 0.751 o
0 -8 10 1522.210 1345.760 125.065 23.770 o
0 -8 11 99.501 121.322 87.296 135.941 o
0 -8 12 6254.670 6312.310 330.278 1.821 o
0 -8 13 6584.030 6496.220 175.838 1.929 o
0 -8 14 3786.400 3507.410 219.163 4.898 o
0 -8 15 2487.650 2852.910 198.151 8.469 o
0 -8 16 494.991 599.307 110.456 63.536 o
0 -8 17 858.693 826.992 123.035 41.372 o
0 -8 18 8579.410 9524.890 209.950 1.071 o
0 -8 19 1859.660 2218.600 158.802 13.934 o
0 -8 20 9215.610 10336.900 418.446 0.837 o
0 -8 21 1837.480 1899.390 167.470 14.520 o
0 -8 22 15846.100 16825.800 445.755 0.323 o
0 -8 23 449.029 498.717 113.196 64.934 o
0 -8 24 2762.820 2722.460 470.435 3.428 o
0 -8 25 5524.510 5147.080 246.600 2.559 o
0 -8 26 3414.990 3112.570 314.442 4.546 o
0 -8 27 6798.430 6174.810 417.158 1.530 o
0 -8 28 11070.600 11108.500 524.676 0.614 o
0 -7 1 2472.820 2495.510 219.665 8.429 o
0 -7 2 4845.310 5161.980 302.246 2.730 o
0 -7 3 7956.220 8566.860 193.035 1.269 o
0 -7 4 7354.310 7713.230 188.329 1.500 o
0 -7 5 1172.700 1378.460 152.222 24.014 o
0 -7 6 350.704 230.364 102.448 86.868 o
0 -7 7 143.547 28.994 57.221 293.350 o
0 -7 8 4085.900 4001.540 181.605 4.493 o
0 -7 9 4034.640 3737.110 174.957 4.777 o
0 -7 10 3694.800 3182.500 134.608 6.130 o
0 -7 11 1272.470 1244.160 113.235 30.373 o
0 -7 12 423.319 394.702 128.816 55.034 o
0 -7 13 368.446 133.767 142.304 49.608 o
0 -7 14 56.250 106.589 69.808 212.904 o
0 -7 15 1.789 30.608 51.013 417.565 o
0 -7 16 597.081 693.641 113.227 55.973 o
0 -7 17 52.283 166.546 106.342 94.216 o
0 -7 18 676.928 691.900 120.517 49.198 o
0 -7 19 75.916 -11.408 47.954 441.332 o
0 -7 20 679.048 747.821 102.889 58.408 o
0 -7 21 587.525 474.310 131.977 48.157 o
0 -7 22 1401.680 1208.540 246.452 12.707 o
0 -7 23 1145.040 1035.400 206.531 18.024 o
0 -7 24 358.463 488.105 248.925 16.906 o
0 -7 25 312.989 225.438 113.929 74.030 o
0 -7 26 785.387 481.559 240.551 16.764 o
0 -7 27 202.129 457.938 215.657 22.762 o
0 -7 28 3058.600 2852.060 306.919 5.199 o
0 -6 1 68.724 112.838 40.836 543.263 o
0 -6 2 285.858 197.055 46.919 286.411 o
0 -6 3 766.188 712.961 75.555 73.643 o
0 -6 4 67.571 77.593 43.134 511.121 o
0 -6 5 406.770 187.340 60.527 180.140 o
0 -6 6 1121.740 823.985 73.857 51.294 o
0 -6 7 126.196 188.092 59.062 260.199 o
0 -6 8 177.125 79.757 47.612 367.292 o
0 -6 9 1376.620 1008.960 118.402 29.643 o
0 -6 10 656.196 585.071 97.954 66.683 o
0 -6 11 78.784 166.641 59.292 274.562 o
0 -6 12 345.916 68.734 56.501 229.030 o
0 -6 13 247.520 122.247 72.654 170.293 o
0 -6 14 21.858 63.717 103.975 100.787 o
0 -6 15 1051.660 910.645 119.788 36.890 o
0 -6 16 1557.090 1457.420 124.934 22.623 o
0 -6 17 2252.350 2600.670 201.450 9.487 o
0 -6 18 610.290 479.799 150.464 38.823 o
0 -6 19 606.073 489.912 94.382 75.075 o
0 -6 20 371.742 257.636 95.175 95.767 o
0 -6 21 468.427 345.388 107.787 72.319 o
0 -6 22 321.303 150.912 66.924 177.687 o
0 -6 23 8.613 36.833 34.370 885.781 o
0 -6 24 648.920 509.030 149.144 38.518 o
0 -6 25 295.099 378.101 213.339 23.055 o
0 -6 26 35.794 64.412 114.352 83.244 o
0 -6 27 2863.290 2481.120 294.596 5.919 o
0 -6 28 78.203 150.898 122.212 71.614 o
0 -5 1 1189.420 1216.020 80.260 39.684 o
0 -5 2 5076.110 5530.700 99.954 3.084 o
0 -5 3 4487.570 4813.770 135.859 3.816 o
0 -5 4 5.662 37.115 41.869 609.451 o
0 -5 5 870.380 986.979 67.774 62.597 o
0 -5 6 1449.950 1441.020 70.764 31.389 o
0 -5 7 1661.190 1632.940 70.442 25.388 o
0 -5 8 162.413 92.682 46.705 382.959 o
0 -5 9 182.128 52.840 50.267 342.055 o
0 -5 10 228.282 97.054 60.673 234.235 o
0 -5 11 5687.520 5444.350 171.220 2.578 o
0 -5 12 1652.050 1487.850 76.890 26.214 o
0 -5 13 1916.910 1848.130 120.605 17.177 o
0 -5 14 191.134 257.042 85.038 129.899 o
0 -5 15 608.098 866.012 120.031 48.924 o
0 -5 16 1544.490 1800.640 135.607 19.721 o
0 -5 17 13.578 97.763 47.669 453.532 o
0 -5 18 311.074 441.074 106.988 77.969 o
0 -5 19 5883.990 6059.370 252.584 2.162 o
0 -5 20 37.467 102.367 60.678 281.317 o
0 -5 21 597.015 292.617 90.905 85.598 o
0 -5 22 720.915 481.631 138.391 42.005 o
0 -5 23 2402.880 3345.450 279.613 6.251 o
0 -5 24 43.056 -43.886 132.959 62.035 o
0 -5 25 3940.500 3854.270 226.101 4.429 o
0 -5 26 2744.650 2410.690 126.620 10.155 o
0 -5 27 2238.330 1971.610 129.112 13.845 o
0 -5 28 146.287 92.179 116.843 77.256 o
0 -4 1 83344.800 110977.000 518.087 0.011 o
0 -4 5 14114.800 16605.300 209.931 0.395 o
0 -4 6 12019.200 13927.100 116.060 0.554 o
0 -4 7 245.600 416.525 62.505 183.105 o
0 -4 8 13748.000 14941.200 150.564 0.443 o
0 -4 9 3783.790 3787.560 132.246 5.427 o
0 -4 10 22815.500 23526.400 221.038 0.168 o
0 -4 11 20750.900 23194.900 271.716 0.191 o
0 -4 12 2520.300 2804.580 135.804 10.045 o
0 -4 13 5737.770 6252.930 134.734 2.399 o
0 -4 14 499.970 696.801 194.820 25.239 o
0 -4 15 941.260 960.200 95.453 47.696 o
0 -4 16 5.146 50.076 42.828 578.699 o
0 -4 17 730.430 929.246 212.576 19.870 o
0 -4 18 1541.520 1657.120 136.082 20.441 o
0 -4 19 15390.500 15931.600 340.877 0.356 o
0 -4 20 450.909 433.313 95.329 85.064 o
0 -4 21 369.829 254.153 158.300 40.127 o
0 -4 22 6431.130 6775.770 420.075 1.540 o
0 -4 23 7450.080 7300.650 344.077 1.371 o
0 -4 24 2688.320 2722.090 224.612 7.477 o
0 -4 25 21899.500 22339.600 682.811 0.172 o
0 -4 26 2328.810 2359.690 253.163 7.993 o
0 -4 27 2008.280 2650.750 385.424 5.115 o
0 -4 28 8914.830 8813.000 504.156 0.892 o
0 -3 1 4713.540 4293.400 186.761 3.642 o
0 -3 2 1468.830 1191.140 85.290 31.734 o
0 -3 3 1446.180 1415.070 87.052 29.584 o
0 -3 4 2340.210 2167.270 83.146 14.234 o
0 -3 5 128.354 75.555 37.873 564.881 o
0 -3 6 7.929 9.594 29.252 1246.730 o
0 -3 7 1168.230 1085.330 78.529 42.924 o
0 -3 8 2490.170 2218.520 83.428 13.046 o
0 -3 9 8231.600 7638.410 101.873 1.350 o
0 -3 10 4940.310 5270.660 122.142 3.245 o
0 -3 11 10579.500 12219.700 185.646 0.704 o
0 -3 12 6170.340 7509.220 182.620 1.887 o
0 -3 13 5394.670 6743.970 214.325 2.307 o
0 -3 14 442.205 686.942 142.754 43.356 o
0 -3 15 31.988 76.173 44.118 518.190 o
0 -3 16 260.315 276.350 93.570 105.102 o
0 -3 17 21.534 60.004 65.058 252.930 o
0 -3 18 1710.530 1956.600 126.063 18.171 o
0 -3 19 165.147 373.295 167.215 37.512 o
0 -3 20 374.376 512.821 160.320 37.723 o
0 -3 21 2187.980 2171.750 136.704 13.204 o
0 -3 22 10.609 26.716 47.903 469.211 o
0 -3 23 1561.650 2014.750 172.099 15.584 o
0 -3 24 212.060 380.033 125.749 62.764 o
0 -3 25 2700.090 2639.690 185.286 8.481 o
0 -3 26 82.907 33.097 57.092 312.138 o
0 -3 27 144.547 157.928 89.148 126.603 o
0 -3 28 2493.090 2979.240 260.145 6.821 o
0 -2 4 1828.920 943.932 63.109 29.384 o
0 -2 5 2718.110 2205.040 105.203 11.260 o
0 -2 6 792.603 666.855 60.255 85.186 o
0 -2 7 12.183 20.567 27.730 1342.570 o
0 -2 8 2364.950 2336.850 116.141 12.478 o
0 -2 9 1525.230 1364.340 106.340 26.020 o
0 -2 10 1095.890 1710.120 124.324 27.411 o
0 -2 11 42.349 39.071 21.883 1730.760 o
0 -2 12 3.251 1.490 35.297 879.164 o
0 -2 13 3.551 49.342 38.027 729.027 o
0 -2 14 1016.360 1102.630 181.034 22.302 o
0 -2 18 923.054 914.027 180.360 24.069 o
0 -2 19 196.788 57.613 93.180 116.633 o
0 -2 20 1375.310 1608.610 133.099 22.941 o
0 -2 21 48.911 95.164 62.450 264.871 o
0 -2 22 1199.670 1384.490 135.505 26.391 o
0 -2 23 20.654 200.452 96.039 115.261 o
0 -2 24 933.839 1011.080 145.747 31.009 o
0 -2 25 197.636 184.486 102.100 95.750 o
0 -2 26 522.147 403.539 102.701 73.666 o
0 -2 27 2333.570 2660.480 213.589 8.764 o
0 -2 28 304.405 130.200 124.434 64.740 o
0 -1 5 373.624 422.771 65.823 147.588 o
0 -1 6 39.972 21.083 24.809 1487.220 o
0 -1 7 2941.050 3034.230 130.949 8.244 o
0 -1 8 135.170 108.530 40.816 483.650 o
0 -1 9 16.897 7.839 26.596 1459.080 o
0 -1 10 5906.310 5784.910 93.216 2.484 o
0 -1 11 2607.910 2046.210 83.382 12.850 o
0 -1 12 5627.570 5676.680 145.696 2.596 o
0 -1 14 26.081 57.993 61.545 280.945 o
0 -1 15 890.265 991.054 224.937 17.238 o
0 -1 16 263.494 329.591 167.754 36.675 o
0 -1 17 3582.810 3450.180 162.906 5.816 o
0 -1 18 139.048 67.726 103.334 98.291 o
0 -1 19 81.968 103.417 81.288 157.563 o
0 -1 20 1244.580 1374.710 140.766 24.978 o
0 -1 21 1480.460 1463.400 174.027 17.939 o
0 -1 22 1445.550 1602.850 186.768 16.464 o
0 -1 23 2404.200 2380.720 132.063 11.632 o
0 -1 24 4097.890 4557.870 182.757 4.147 o
0 -1 25 45.522 75.228 86.832 142.126 o
0 -1 26 15.002 163.383 199.784 27.457 o
0 -1 27 9059.680 9471.260 372.837 0.926 o
0 -1 28 1637.000 1631.450 193.597 14.659 o
0 0 5 4637.280 5793.960 195.300 3.066 o
0 0 8 16231.400 16596.900 225.709 0.331 o
0 0 9 6936.060 6720.570 188.501 1.757 o
0 0 10 29609.900 36514.900 237.484 0.088 o
0 0 11 1420.120 1805.820 87.589 26.372 o
0 0 12 758.885 738.961 86.400 65.596 o
0 0 13 1069.520 989.034 108.905 38.730 o
0 0 14 436.500 381.306 85.534 101.899 o
0 0 15 19.109 6.745 53.438 379.315 o
0 0 16 9459.090 10737.600 713.858 0.640 o
0 0 17 135.344 228.315 131.980 60.254 o
0 0 18 2534.960 3167.460 220.991 7.398 o
0 0 19 2174.520 2377.120 145.040 12.357 o
0 0 20 6159.200 6613.150 251.473 1.951 o
0 0 21 11179.800 12008.500 669.074 0.532 o
0 0 22 5051.740 5335.290 239.975 2.794 o
0 0 23 9714.500 10985.500 206.693 0.837 o
0 0 24 3107.100 3565.350 212.611 5.979 o
0 0 25 2834.240 3148.670 344.116 4.743 o
0 0 26 5491.460 5527.790 673.119 1.317 o
0 0 27 16816.800 18248.500 601.818 0.273 o
0 1 4 1.771 61.393 24.188 1663.730 o
0 1 5 11.887 131.606 32.052 894.781 o
0 1 6 3613.620 4187.960 202.590 4.823 o
0 1 7 338.438 216.045 48.688 248.674 o
0 1 8 1163.550 952.611 82.769 44.219 o
0 1 9 121.564 256.485 54.144 288.524 o
0 1 10 424.976 404.484 69.495 132.270 o
0 1 11 28.611 32.791 45.245 511.141 o
0 1 12 189.146 251.088 85.250 129.774 o
0 1 13 249.983 372.412 149.973 45.055 o
0 1 14 4.606 139.907 83.474 153.997 o
0 1 15 4027.000 3516.590 484.690 2.580 o
0 1 16 2493.330 2759.210 214.498 8.160 o
0 1 18 2620.700 2711.490 158.131 9.287 o
0 1 19 42.726 61.915 102.664 102.786 o
0 1 20 2013.570 2449.620 185.907 11.246 o
0 1 21 204.025 232.282 143.683 50.354 o
0 1 22 1960.660 2414.820 179.092 11.858 o
0 1 23 379.214 453.685 126.422 57.143 o
0 1 24 122.190 123.889 94.940 114.845 o
0 1 25 226.813 73.478 116.341 76.106 o
0 1 26 1726.290 1844.230 168.484 15.331 o
0 1 27 1399.500 1580.480 232.464 13.029 o
0 2 2 3156.570 2181.510 234.275 6.842 o
0 2 3 2394.970 1559.610 180.734 11.752 o
0 2 4 2894.770 2120.350 165.195 9.185 o
0 2 5 1656.350 1495.650 107.383 23.016 o
0 2 6 3139.600 3837.200 490.544 2.834 o
0 2 7 50.865 107.836 33.474 780.702 o
0 2 8 99.071 11.824 28.316 1007.470 o
0 2 9 2764.160 2924.090 187.662 7.849 o
0 2 10 359.140 341.767 209.028 23.785 o
0 2 11 24.965 -0.607 72.742 206.193 o
0 2 12 104.102 141.460 72.847 188.244 o
0 2 13 86.246 131.288 90.131 128.489 o
0 2 14 227.742 112.751 67.281 197.226 o
0 2 15 5117.520 3825.670 163.863 3.582 o
0 2 19 185.716 299.738 123.669 66.272 o
0 2 20 50.517 143.584 97.034 112.936 o
0 2 21 1376.820 1418.240 191.489 17.055 o
0 2 22 40.705 188.536 155.395 44.944 o
0 2 23 552.971 490.702 152.444 38.789 o
0 2 24 123.135 -25.224 66.598 230.259 o
0 2 25 285.635 442.704 172.909 34.041 o
0 2 26 1194.050 1594.830 182.804 18.649 o
0 3 0 4759.320 4507.450 188.520 3.499 o
0 3 1 2395.970 2496.910 116.870 11.848 o
0 3 2 603.270 640.237 106.272 61.524 o
0 3 3 155.157 128.957 43.482 417.977 o
0 3 4 56.468 16.191 26.325 1283.840 o
0 3 5 1126.310 1282.510 61.299 45.071 o
0 3 6 817.884 769.154 65.799 74.664 o
0 3 7 51.021 54.767 34.859 775.285 o
0 3 8 2103.270 2400.400 118.353 13.794 o
0 3 9 68.458 18.293 50.636 398.370 o
0 3 10 0.270 71.582 120.098 76.028 o
0 3 11 229.697 276.901 80.921 136.253 o
0 3 12 68.722 154.980 82.032 153.867 o
0 3 13 543.815 586.701 126.289 51.124 o
0 3 14 172.174 126.541 116.215 76.995 o
0 3 15 341.886 511.450 120.800 61.830 o
0 3 16 3571.690 3902.280 156.060 5.503 o
0 3 17 3983.810 3840.280 185.076 4.702 o
0 3 18 116.837 208.836 106.818 90.679 o
0 3 19 5577.640 6067.200 308.966 2.151 o
0 3 20 754.192 977.152 142.192 35.265 o
0 3 21 1231.550 1372.900 159.195 22.343 o
0 3 22 1730.020 1555.380 173.283 15.899 o
0 3 23 159.252 253.158 115.417 76.628 o
0 3 24 2859.010 3053.620 321.413 5.098 o
0 3 25 6679.910 6744.930 332.302 1.633 o
0 3 26 3183.410 2873.500 230.086 6.202 o
0 4 0 63418.000 83937.800 441.910 0.018 o
0 4 1 33.345 96.422 34.347 789.568 o
0 4 2 1498.290 1174.540 78.700 32.255 o
0 4 3 32854.400 37716.700 284.181 0.076 o
0 4 4 25341.900 27693.800 304.366 0.131 o
0 4 5 78124.100 85670.100 479.763 0.014 o
0 4 6 5555.340 6638.700 259.522 2.163 o
0 4 7 28822.700 32034.000 291.624 0.100 o
0 4 8 1354.790 2225.150 137.216 19.346 o
0 4 9 173.880 189.160 106.025 90.229 o
0 4 10 11386.800 12624.900 278.770 0.613 o
0 4 11 120.393 12.991 60.460 274.111 o
0 4 12 4.200 59.354 61.440 286.061 o
0 4 13 907.009 886.839 132.889 36.214 o
0 4 14 135.202 62.677 67.599 216.747 o
0 4 15 7419.170 8393.730 239.078 1.366 o
0 4 16 1.358 101.830 76.432 184.700 o
0 4 17 854.804 858.629 161.017 29.306 o
0 4 18 12709.900 13394.400 539.778 0.468 o
0 4 19 7469.790 7806.550 312.390 1.349 o
0 4 20 2474.770 2661.970 281.009 6.677 o
0 4 21 3674.430 4057.950 212.561 4.743 o
0 4 22 206.974 421.008 116.106 71.883 o
0 4 23 3921.800 4039.180 654.889 1.746 o
0 4 24 20086.900 20372.800 675.021 0.203 o
0 4 25 5354.420 5736.670 270.789 2.426 o
0 5 0 613.477 460.053 75.377 96.914 o
0 5 1 349.571 153.849 38.995 319.925 o
0 5 2 89.306 41.536 33.711 762.475 o
0 5 3 1651.140 1554.290 95.948 23.834 o
0 5 4 6.559 -7.129 40.629 662.388 o
0 5 5 642.273 744.596 113.030 53.643 o
0 5 6 736.484 984.318 135.794 37.670 o
0 5 7 39.027 23.294 71.696 209.456 o
0 5 8 9.882 157.084 77.064 178.571 o
0 5 9 17.581 137.702 92.027 126.780 o
0 5 10 279.370 485.232 116.106 68.491 o
0 5 11 2.399 58.052 167.421 39.253 o
0 5 12 905.551 884.422 126.707 38.286 o
0 5 13 990.668 1054.870 128.021 34.313 o
0 5 14 2702.510 2767.650 217.305 7.556 o
0 5 15 710.508 797.751 150.260 34.844 o
0 5 16 469.509 488.728 108.264 68.739 o
0 5 17 1639.000 1552.230 177.442 16.177 o
0 5 18 769.640 799.197 169.321 28.567 o
0 5 19 215.018 73.375 73.915 173.329 o
0 5 20 1406.420 1290.350 247.614 12.467 o
0 5 21 3.532 126.921 321.336 10.666 o
0 5 22 393.947 338.121 127.026 57.781 o
0 5 23 2795.410 2686.300 200.723 7.797 o
0 5 24 572.294 339.115 147.805 41.700 o
0 6 0 737.547 602.638 94.060 65.050 o
0 6 1 325.656 200.080 92.113 106.005 o
0 6 2 691.388 874.056 127.875 42.917 o
0 6 3 1789.110 2206.790 272.608 8.777 o
0 6 4 6108.690 6150.370 344.638 1.863 o
0 6 5 1685.580 1294.960 246.635 11.581 o
0 6 6 2425.990 2191.790 255.848 7.884 o
0 6 7 911.856 838.550 252.607 14.460 o
0 6 12 42.978 47.995 70.893 212.189 o
0 6 13 407.509 434.069 121.797 60.214 o
0 6 14 187.541 123.793 111.639 82.617 o
0 6 15 13.308 68.456 74.497 194.643 o
0 6 16 110.809 224.398 222.346 21.976 o
0 6 17 2176.370 2247.780 236.973 9.042 o
0 6 18 66.345 97.919 207.859 25.342 o
0 6 19 16.547 261.639 140.565 54.605 o
0 6 20 1463.010 1239.050 179.722 18.315 o
0 6 21 294.748 272.103 137.652 52.773 o
0 6 22 28.201 168.183 123.519 70.832 o
0 6 23 1965.600 1854.290 246.002 9.858 o
0 7 0 2052.570 2010.490 210.987 10.864 o
0 7 1 348.121 353.140 106.824 78.467 o
0 7 2 3449.570 3881.400 276.121 4.516 o
0 7 3 896.737 933.911 206.921 19.755 o
0 7 4 7231.780 7574.760 370.615 1.355 o
0 7 5 1655.330 1802.760 241.257 11.142 o
0 7 6 2628.500 2398.140 182.897 9.143 o
0 7 7 458.499 367.522 114.519 65.817 o
0 7 8 760.718 1032.880 133.761 37.398 o
0 7 9 502.554 481.635 124.188 55.030 o
0 7 10 1848.390 1875.160 218.823 11.518 o
0 7 11 1530.840 1634.460 163.887 17.879 o
0 7 12 294.407 245.195 102.989 88.468 o
0 7 13 264.992 205.486 85.661 124.183 o
0 7 14 79.615 210.214 122.485 70.730 o
0 7 15 293.013 335.401 127.991 59.477 o
0 7 16 2068.470 1987.010 219.568 10.468 o
0 7 17 397.363 263.938 178.319 31.994 o
0 7 18 1628.760 1678.770 171.651 16.300 o
0 7 19 364.979 418.783 118.557 64.486 o
0 7 20 117.231 104.212 69.153 207.617 o
0 7 21 325.676 242.471 153.345 43.122 o
0 7 22 9298.830 8534.490 454.337 0.901 o
0 8 0 4596.390 4670.580 300.926 3.030 o
0 8 1 27387.200 30318.900 1013.810 0.102 o
0 8 2 33082.000 38614.400 1167.140 0.068 o
0 8 3 29404.600 32401.100 565.927 0.095 o
0 8 4 15233.000 17184.300 355.290 0.342 o
0 8 5 684.500 1054.600 130.502 39.945 o
0 8 6 408.032 382.264 100.469 82.590 o
0 8 7 8986.260 10240.000 431.111 0.858 o
0 8 8 736.491 458.068 116.314 53.326 o
0 8 9 3986.920 4752.980 270.694 3.618 o
0 8 10 58.284 315.553 136.861 56.682 o
0 8 11 59.480 237.828 137.163 56.919 o
0 8 12 126.625 203.442 137.024 56.388 o
0 8 13 8027.150 8183.840 376.601 1.152 o
0 8 14 277.587 281.764 270.684 14.682 o
0 8 15 3634.870 3755.740 201.208 5.108 o
0 8 16 6866.030 6122.900 228.972 1.827 o
0 8 17 1769.470 1832.090 169.249 15.037 o
0 8 18 2216.300 2591.900 369.800 5.233 o
0 8 19 77.193 232.720 140.028 54.506 o
0 8 20 41.330 121.418 146.186 50.948 o
0 8 21 16121.300 16201.700 446.068 0.324 o
0 9 0 2608.070 3039.170 642.308 2.149 o
0 9 1 48.410 51.290 57.587 314.238 o
0 9 2 522.551 610.698 162.838 34.429 o
0 9 3 440.962 276.592 172.261 33.668 o
0 9 4 222.913 265.983 105.259 87.884 o
0 9 5 63.789 169.566 106.468 93.611 o
0 9 6 296.884 171.188 257.808 16.199 o
0 9 7 1397.940 1359.720 146.765 22.351 o
0 9 8 871.073 725.895 148.059 33.583 o
0 9 9 1267.920 1575.460 166.371 20.074 o
0 9 10 475.094 509.244 116.985 60.709 o
0 9 11 29.264 129.081 111.463 87.002 o
0 9 12 106.443 124.930 130.461 62.863 o
0 9 13 398.106 382.597 153.642 41.187 o
0 9 14 979.286 1058.390 197.320 20.235 o
0 9 15 20.274 54.708 116.916 80.015 o
0 9 16 1398.910 1537.430 336.974 7.682 o
0 9 17 1.832 252.777 127.327 66.514 o
0 9 18 466.584 392.922 216.428 21.768 o
0 9 19 119.607 223.076 99.448 103.180 o
0 9 20 530.632 406.411 144.169 43.583 o
0 10 0 70.299 131.842 85.671 142.483 o
0 10 1 151.484 85.905 86.371 136.260 o
0 10 2 246.388 215.704 108.008 84.027 o
0 10 3 26.850 -6.502 81.254 165.501 o
0 10 4 103.374 167.239 109.190 88.066 o
0 10 5 4.646 70.671 102.183 104.680 o
0 10 6 263.714 275.182 102.974 89.234 o
0 10 7 520.813 735.698 208.046 22.285 o
0 10 8 1052.110 1081.520 141.170 29.731 o
0 10 9 1303.370 978.635 242.092 13.814 o
0 10 10 749.935 710.214 237.348 16.880 o
0 10 11 186.064 148.544 108.592 86.617 o
0 10 12 109.884 234.106 138.819 55.014 o
0 10 13 717.609 689.181 141.699 38.701 o
0 10 14 379.524 536.888 238.293 18.240 o
0 10 15 2620.760 2707.990 250.708 7.046 o
0 10 16 232.331 29.520 113.815 79.754 o
0 10 17 672.774 689.252 218.113 19.914 o
0 10 18 42.016 141.269 91.870 125.948 o
0 11 0 915.306 1135.960 169.258 25.204 o
0 11 1 628.000 628.066 329.550 9.554 o
0 11 2 4133.280 3921.990 221.990 4.205 o
0 11 3 439.308 353.132 110.031 71.097 o
0 11 4 13.023 11.189 70.880 217.711 o
0 11 5 34.262 74.338 93.318 124.028 o
0 11 6 418.802 344.561 134.331 51.943 o
0 11 7 186.704 159.061 176.376 34.387 o
0 11 8 59.859 149.849 105.008 96.564 o
0 11 9 401.589 581.370 152.500 40.303 o
0 11 10 1057.500 1221.830 181.713 21.344 o
0 11 11 386.832 374.421 275.023 14.020 o
0 11 12 846.791 1340.270 194.908 20.533 o
0 11 13 2172.060 2545.170 235.536 8.695 o
0 11 14 36.230 219.823 141.984 53.554 o
0 11 15 937.517 981.736 323.545 9.285 o
0 11 16 234.785 390.296 159.366 40.339 o
0 12 0 29168.100 31531.000 625.760 0.097 o
0 12 1 15037.800 17645.600 974.308 0.272 o
0 12 2 1568.310 1786.320 176.253 15.967 o
0 12 3 1.245 -14.059 83.800 157.037 o
0 12 4 2766.880 3100.470 217.099 7.034 o
0 12 5 1356.910 1635.020 209.503 14.882 o
0 12 6 7305.470 7434.720 270.206 1.471 o
0 12 7 1189.090 1184.310 186.596 19.761 o
0 12 8 1129.740 1335.060 166.062 22.546 o
0 12 9 1034.070 1065.980 170.670 24.082 o
0 12 10 3788.320 3610.990 255.179 4.491 o
0 12 11 178.963 150.062 89.825 122.836 o
0 12 12 260.726 500.234 176.665 32.687 o
0 12 13 7674.760 7422.670 326.419 1.332 o
0 12 14 312.702 96.063 200.940 26.343 o
0 12 15 1031.810 1403.540 204.619 17.830 o
0 13 0 7.567 138.463 110.737 88.501 o
0 13 1 219.856 -8.437 108.371 88.300 o
0 13 2 210.117 115.408 91.469 118.006 o
0 13 3 545.017 325.506 144.047 44.097 o
0 13 4 479.036 287.078 226.678 20.113 o
0 13 5 1144.890 1101.010 177.857 21.696 o
0 13 6 239.962 260.079 152.817 44.283 o
0 13 7 944.190 1046.890 191.964 21.343 o
0 13 8 463.898 582.525 236.301 18.210 o
0 13 9 95.296 100.789 118.815 75.793 o
0 13 10 878.319 979.289 263.686 13.351 o
0 13 11 351.138 460.842 135.119 51.625 o
0 13 12 55.720 124.198 145.401 51.364 o
0 13 13 1427.120 1715.890 207.745 14.460 o
0 14 0 329.652 383.541 235.767 18.953 o
0 14 1 122.252 45.100 117.429 77.555 o
0 14 2 406.959 440.831 255.127 16.081 o
0 14 3 358.846 315.718 167.251 36.102 o
0 14 4 197.295 27.158 134.296 58.856 o
0 14 5 222.968 66.216 149.994 47.103 o
0 14 6 1.158 178.950 144.070 52.529 o
0 14 7 0.152 93.414 105.760 97.619 o
0 14 8 23.474 46.085 120.932 74.846 o
0 14 9 6.593 83.042 111.884 87.297 o
0 14 10 36.530 47.745 199.015 27.746 o
0 15 0 10.425 183.268 121.061 73.847 o
0 15 2 2311.180 1941.810 266.933 8.087 o
0 15 4 2259.120 2155.780 336.140 6.121 o
0 15 5 124.649 357.786 162.841 39.844 o
0 15 6 164.111 167.635 111.911 82.288 o
0 15 7 40.134 77.802 78.440 173.393 o
0 16 0 13.245 193.890 177.427 34.702 o
0 16 1 1722.280 1955.850 257.169 9.911 o
0 16 2 270.842 238.290 177.265 33.321 o
0 16 3 4255.860 4152.190 368.131 3.023 o
0 16 4 5550.250 5579.020 383.716 2.045 o
1 -17 0 161.706 178.946 125.649 66.115 o
1 -17 3 733.691 577.956 237.314 17.180 o
1 -17 4 245.902 233.365 185.962 30.563 o
1 -17 5 230.282 -38.182 90.626 122.427 o
1 -17 6 72.213 53.023 87.084 140.429 o
1 -17 7 8.735 124.525 120.138 75.468 o
1 -17 8 117.113 -18.231 80.869 160.477 o
1 -17 9 105.466 73.230 108.437 90.549 o
1 -17 10 89.388 191.374 154.637 45.013 o
1 -17 11 225.187 341.787 164.727 38.226 o
1 -17 12 0.732 137.332 158.183 43.775 o
1 -17 13 1.042 148.277 80.572 164.911 o
1 -17 14 39.586 159.691 92.666 123.543 o
1 -16 0 91.593 38.300 111.174 87.058 o
1 -16 1 58.087 112.027 157.766 43.754 o
1 -16 2 805.968 928.008 310.596 10.219 o
1 -16 3 290.705 428.453 238.381 18.598 o
1 -16 4 1.081 -10.510 102.632 104.713 o
1 -16 5 108.111 156.733 196.632 28.096 o
1 -16 6 283.422 336.817 140.620 50.427 o
1 -16 7 234.268 99.275 93.689 112.077 o
1 -16 8 514.524 802.303 277.557 13.199 o
1 -16 9 59.220 129.654 120.148 74.568 o
1 -16 10 338.500 262.118 110.714 76.144 o
1 -16 11 1198.170 1307.070 157.280 23.334 o
1 -16 12 80.334 214.546 105.728 93.606 o
1 -16 13 355.754 534.051 155.090 40.082 o
1 -16 14 190.054 326.279 99.589 96.983 o
1 -16 15 162.603 124.675 96.234 109.947 o
1 -16 16 1045.500 1297.010 141.608 28.114 o
1 -16 17 229.146 182.522 102.787 93.250 o
1 -16 18 163.019 198.639 149.005 47.641 o
1 -15 0 637.125 542.509 268.471 14.048 o
1 -15 1 780.275 803.824 234.289 16.964 o
1 -15 2 148.991 213.818 156.039 43.657 o
1 -15 3 507.295 704.768 216.574 20.898 o
1 -15 4 310.245 287.577 144.325 48.072 o
1 -15 5 18.337 68.381 95.140 120.130 o
1 -15 6 33.943 83.099 86.139 144.803 o
1 -15 7 333.691 571.391 198.676 25.708 o
1 -15 8 163.894 77.995 80.654 153.684 o
1 -15 9 4.992 -26.745 71.889 213.005 o
1 -15 10 2.562 54.189 122.449 73.233 o
1 -15 11 1451.290 1416.660 181.679 17.548 o
1 -15 12 1.167 28.645 115.050 83.122 o
1 -15 13 223.745 341.066 153.371 43.715 o
1 -15 14 775.342 666.508 151.040 34.600 o
1 -15 15 2.896 226.605 92.263 124.743 o
1 -15 16 12.096 283.244 129.279 64.206 o
[truncated: 254,012 more chars]
